# Supplementary material for: Genetic Diversity and Genome-Wide Association Study of Seed Aspect Ratio Using a High-Density SNP Array in Peanut (Arachis hypogaea L.)
Source: Genes (Basel). 2020 Dec 22;12(1):2. doi: 10.3390/genes12010002 (PMC7822046; doi:10.3390/genes12010002)
Supplement: Supplementary file 1 [file genes-12-00002-s001.zip]

Archive with 10 entries (10 files):
- Supplementary Figure S1_final.pptx
- Supplementary Figure S2_final.pptx
- Supplementary Figure S3_final.pptx
- Supplementary Table S1_final.xlsx
- Supplementary Table S2_final.xlsx
- Supplementary Table S3_final.xlsx
- Supplementary Table S4_final.xlsx
- Supplementary Table S5_final.xlsx
- Supplementary Table S6_final.xlsx
- Supplementary Table S7_final.xlsx
