# Supplementary material for: Genetic Diversity and Genome-Wide Association Study of Seed Aspect Ratio Using a High-Density SNP Array in Peanut (Arachis hypogaea L.)
Source: Genes (Basel). 2020 Dec 22;12(1):2. doi: 10.3390/genes12010002 (PMC7822046; doi:10.3390/genes12010002)
Supplement: Supplementary file 1 [file genes-12-00002-s001.zip › Supplementary Table S1_final.xlsx]

## Sheet: Sheet1
Table S1. Information on the 384 peanut accessions
No.	ID No.	Accession Name	Improvement status	Origin	Region	Institution	Taxonomy
GWP001	IT 030842	Chungbuk Chungju-30842	Landrace	Korea, South	East Asia	Peanut. Germplasm. KOR	Arachis hypogaea
GWP002	IT 030844	Gyeongnam Jinju-30844	Landrace	Korea, South	East Asia	Peanut. Germplasm. KOR	Arachis hypogaea
GWP003	IT 030848	Gyeongnam Sanchung-30848	Landrace	Korea, South	East Asia	Peanut. Germplasm. KOR	Arachis hypogaea
GWP004	IT 030854	Chungnam Asan-30854	Landrace	Korea, South	East Asia	Peanut. Germplasm. KOR	Arachis hypogaea
GWP005	IT 185682	Chungbuk Okcheon-3343	Landrace	Korea, South	East Asia	Peanut. Germplasm. KOR	Arachis hypogaea
GWP006	IT 030862	Jeju Namkje-30862	Landrace	Korea, South	East Asia	Peanut. Germplasm. KOR	Arachis hypogaea
GWP007	IT 030863	Jeju Bukje-30863	Landrace	Korea, South	East Asia	Peanut. Germplasm. KOR	Arachis hypogaea
GWP008	IT 030866	Jeonnam Muan-30866	Landrace	Korea, South	East Asia	Peanut. Germplasm. KOR	Arachis hypogaea
GWP009	IT 030880	Kangwon Yangyang-30880	Landrace	Korea, South	East Asia	Peanut. Germplasm. KOR	Arachis hypogaea
GWP010	IT 030882	Kangwon Chunsung-30882	Landrace	Korea, South	East Asia	Peanut. Germplasm. KOR	Arachis hypogaea
GWP011	IT 030887	Chungnam Yesan-30887	Landrace	Korea, South	East Asia	Peanut. Germplasm. KOR	Arachis hypogaea
GWP012	IT 030923	Uiseong 4	Breeding line	Korea, South	East Asia	Peanut. Germplasm. KOR	Arachis hypogaea
GWP013	IT 030930	Cheongsong 3	Breeding line	Korea, South	East Asia	Peanut. Germplasm. KOR	Arachis hypogaea
GWP014	IT 030953	Gyeonggi Ganghwa-30953	Landrace	Korea, South	East Asia	Peanut. Germplasm. KOR	Arachis hypogaea
GWP015	IT 030957	Suweon 2	Breeding line	Korea, South	East Asia	Peanut. Germplasm. KOR	Arachis hypogaea
GWP016	IT 030958	Suweon 4	Breeding line	Korea, South	East Asia	Peanut. Germplasm. KOR	Arachis hypogaea
GWP017	IT 030960	Suweon 6	Breeding line	Korea, South	East Asia	Peanut. Germplasm. KOR	Arachis hypogaea
GWP018	IT 030961	Suwon 8	Breeding line	Korea, South	East Asia	Peanut. Germplasm. KOR	Arachis hypogaea
GWP019	IT 030962	Suwon 9	Breeding line	Korea, South	East Asia	Peanut. Germplasm. KOR	Arachis hypogaea
GWP020	IT 104889	Gyeongnam Goseong-4889	Landrace	Korea, South	East Asia	Peanut. Germplasm. KOR	Arachis hypogaea
GWP021	IT 108816	Gyeongbuk Wolseang-8816	Landrace	Korea, South	East Asia	Peanut. Germplasm. KOR	Arachis hypogaea
GWP022	IT 110209	Suweon 20	Breeding line	Korea, South	East Asia	Peanut. Germplasm. KOR	Arachis hypogaea
GWP023	IT 110219	Suweon 37	Breeding line	Korea, South	East Asia	Peanut. Germplasm. KOR	Arachis hypogaea
GWP024	IT 110224	Ol Ttangkong	Cultivar	Korea, South	East Asia	Peanut. Germplasm. KOR	Arachis hypogaea
GWP025	IT 110235	Suweon 47	Breeding line	Korea, South	East Asia	Peanut. Germplasm. KOR	Arachis hypogaea
GWP026	IT 110237	Suweon 49	Breeding line	Korea, South	East Asia	Peanut. Germplasm. KOR	Arachis hypogaea
GWP027	IT 110240	Suweon 42	Cultivar	Korea, South	East Asia	Peanut. Germplasm. KOR	Arachis hypogaea
GWP028	IT 110241	Gyeonggi Hwaseong-10241	Landrace	Korea, South	East Asia	Peanut. Germplasm. KOR	Arachis hypogaea
GWP029	IT 110242	Gyeonggi Yeoju-10242	Landrace	Korea, South	East Asia	Peanut. Germplasm. KOR	Arachis hypogaea
GWP030	IT 110243	Kangwon Jungsun-10243	Landrace	Korea, South	East Asia	Peanut. Germplasm. KOR	Arachis hypogaea
GWP031	IT 110244	Jeonbuk Sunchang-10244	Landrace	Korea, South	East Asia	Peanut. Germplasm. KOR	Arachis hypogaea
GWP032	IT 110245	Gyeonggi Gapyeong-10245	Landrace	Korea, South	East Asia	Peanut. Germplasm. KOR	Arachis hypogaea
GWP033	IT 110246	Gyeongbuk Andong-10246	Landrace	Korea, South	East Asia	Peanut. Germplasm. KOR	Arachis hypogaea
GWP034	IT 121450	Gyeongbuk Sangju-7709	Landrace	Korea, South	East Asia	Peanut. Germplasm. KOR	Arachis hypogaea
GWP035	IT 144016	Saedeul Ttangkong	Cultivar	Korea, South	East Asia	Peanut. Germplasm. KOR	Arachis hypogaea
GWP036	IT 155176	Gyeongbuk Sangju-5181	Landrace	Korea, South	East Asia	Peanut. Germplasm. KOR	Arachis hypogaea
GWP037	IT 172431	Suwon 83	Breeding line	Korea, South	East Asia	Peanut. Germplasm. KOR	Arachis hypogaea
GWP038	IT 172432	Suwon 89	Breeding line	Korea, South	East Asia	Peanut. Germplasm. KOR	Arachis hypogaea
GWP039	IT 172540	Suweon 62	Breeding line	Korea, South	East Asia	Peanut. Germplasm. KOR	Arachis hypogaea
GWP040	IT 172541	Suweon 64	Breeding line	Korea, South	East Asia	Peanut. Germplasm. KOR	Arachis hypogaea
GWP041	IT 172543	Suweon 66	Breeding line	Korea, South	East Asia	Peanut. Germplasm. KOR	Arachis hypogaea
GWP042	IT 172544	Suweon 67	Breeding line	Korea, South	East Asia	Peanut. Germplasm. KOR	Arachis hypogaea
GWP043	IT 172547	Suweon 70	Breeding line	Korea, South	East Asia	Peanut. Germplasm. KOR	Arachis hypogaea
GWP044	IT 172549	Suweon 73	Breeding line	Korea, South	East Asia	Peanut. Germplasm. KOR	Arachis hypogaea
GWP045	IT 172552	Suweon 35	Cultivar	Korea, South	East Asia	Peanut. Germplasm. KOR	Arachis hypogaea
GWP046	IT 172554	Suweon 41	Cultivar	Korea, South	East Asia	Peanut. Germplasm. KOR	Arachis hypogaea
GWP047	IT 172556	Nampung Ttang kong	Cultivar	Korea, South	East Asia	Peanut. Germplasm. KOR	Arachis hypogaea
GWP048	IT 172655	Josaengjong	Landrace	Korea, South	East Asia	Peanut. Germplasm. KOR	Arachis hypogaea
GWP049	IT 172657	Suweon 32	Breeding line	Korea, South	East Asia	Peanut. Germplasm. KOR	Arachis hypogaea
GWP050	IT 172658	Suweon 34	Breeding line	Korea, South	East Asia	Peanut. Germplasm. KOR	Arachis hypogaea
GWP051	IT 172809	Jinpung	Cultivar	Korea, South	East Asia	Peanut. Germplasm. KOR	Arachis hypogaea
GWP052	IT 172823	Iri 1	Cultivar	Korea, South	East Asia	Peanut. Germplasm. KOR	Arachis hypogaea
GWP053	IT 175811	Gyeongbuk Andong-2653	Landrace	Korea, South	East Asia	Peanut. Germplasm. KOR	Arachis hypogaea
GWP054	IT 181763	Suwon 85	Breeding line	Korea, South	East Asia	Peanut. Germplasm. KOR	Arachis hypogaea
GWP055	IT 185464	Iri 2	Cultivar	Korea, South	East Asia	Peanut. Germplasm. KOR	Arachis hypogaea
GWP056	IT 185678	Jeonnam Jangseong-3339	Landrace	Korea, South	East Asia	Peanut. Germplasm. KOR	Arachis hypogaea
GWP057	IT 191602	Suwon 98	Breeding line	Korea, South	East Asia	Peanut. Germplasm. KOR	Arachis hypogaea
GWP058	IT 191603	Suweon 100	Breeding line	Korea, South	East Asia	Peanut. Germplasm. KOR	Arachis hypogaea
GWP059	IT 191604	Shinkwang Ttangkong	Cultivar	Korea, South	East Asia	Peanut. Germplasm. KOR	Arachis hypogaea
GWP060	IT 191606	Suweon 103	Breeding line	Korea, South	East Asia	Peanut. Germplasm. KOR	Arachis hypogaea
GWP061	IT 191608	Suweon 105	Breeding line	Korea, South	East Asia	Peanut. Germplasm. KOR	Arachis hypogaea
GWP062	IT 191609	Suweon 106	Breeding line	Korea, South	East Asia	Peanut. Germplasm. KOR	Arachis hypogaea
GWP063	IT 191610	Iri 4	Cultivar	Korea, South	East Asia	Peanut. Germplasm. KOR	Arachis hypogaea
GWP064	IT 194509	Jeonnam Damyang-6277	Landrace	Korea, South	East Asia	Peanut. Germplasm. KOR	Arachis hypogaea
GWP065	IT 196354	Suweon 107	Breeding line	Korea, South	East Asia	Peanut. Germplasm. KOR	Arachis hypogaea
GWP066	IT 196358	Milyang 5	Breeding line	Korea, South	East Asia	Peanut. Germplasm. KOR	Arachis hypogaea
GWP067	IT 196359	Mil 16	Breeding line	Korea, South	East Asia	Peanut. Germplasm. KOR	Arachis hypogaea
GWP068	IT 203652	Milyang 7	Breeding line	Korea, South	East Asia	Peanut. Germplasm. KOR	Arachis hypogaea
GWP069	IT 207978	Chungnam Geumsan-17	Landrace	Korea, South	East Asia	Peanut. Germplasm. KOR	Arachis hypogaea
GWP070	IT 209224	Incheon Ganghwa-983389	Landrace	Korea, South	East Asia	Peanut. Germplasm. KOR	Arachis hypogaea
GWP071	IT 212142	Jeonnam Wando-115	Landrace	Korea, South	East Asia	Peanut. Germplasm. KOR	Arachis hypogaea
GWP072	IT 212144	Hogwang	Cultivar	Korea, South	East Asia	Peanut. Germplasm. KOR	Arachis hypogaea
GWP073	IT 213157	Milyang 14	Breeding line	Korea, South	East Asia	Peanut. Germplasm. KOR	Arachis hypogaea
GWP074	IT 213158	Milyang 15	Breeding line	Korea, South	East Asia	Peanut. Germplasm. KOR	Arachis hypogaea
GWP075	IT 213159	Jagwang Ttangkong	Cultivar	Korea, South	East Asia	Peanut. Germplasm. KOR	Arachis hypogaea
GWP076	IT 213160	Baekjung	Cultivar	Korea, South	East Asia	Peanut. Germplasm. KOR	Arachis hypogaea
GWP077	IT 213162	Akwang Ttangkong	Cultivar	Korea, South	East Asia	Peanut. Germplasm. KOR	Arachis hypogaea
GWP078	IT 213163	Iksan 17	Breeding line	Korea, South	East Asia	Peanut. Germplasm. KOR	Arachis hypogaea
GWP079	IT 214792	Suweon 88	Cultivar	Korea, South	East Asia	Peanut. Germplasm. KOR	Arachis hypogaea
GWP080	IT 214798	Daecheong Ttangkong	Cultivar	Korea, South	East Asia	Peanut. Germplasm. KOR	Arachis hypogaea
GWP081	IT 214799	Iksan 7	Cultivar	Korea, South	East Asia	Peanut. Germplasm. KOR	Arachis hypogaea
GWP082	IT 214800	Joan	Cultivar	Korea, South	East Asia	Peanut. Germplasm. KOR	Arachis hypogaea
GWP083	IT 214804	Dagwang	Cultivar	Korea, South	East Asia	Peanut. Germplasm. KOR	Arachis hypogaea
GWP084	IT 220411	Chungnsm Yeongi-17	Landrace	Korea, South	East Asia	Peanut. Germplasm. KOR	Arachis hypogaea
GWP085	IT 221532	Sangpyeong	Cultivar	Korea, South	East Asia	Peanut. Germplasm. KOR	Arachis hypogaea
GWP086	IT 221533	Baekan	Cultivar	Korea, South	East Asia	Peanut. Germplasm. KOR	Arachis hypogaea
GWP087	IT 221535	Charmwon	Cultivar	Korea, South	East Asia	Peanut. Germplasm. KOR	Arachis hypogaea
GWP088	IT 267784	Kangwon Gosung-39	Landrace	Korea, South	East Asia	Peanut. Germplasm. KOR	Arachis hypogaea
GWP089	IT 271498	Kangwon Gosung-45	Landrace	Korea, South	East Asia	Peanut. Germplasm. KOR	Arachis hypogaea
GWP090	IT 271499	Gyeongnam Sanchung-73	Landrace	Korea, South	East Asia	Peanut. Germplasm. KOR	Arachis hypogaea
GWP091	IT 304334	Milyang 59	Cultivar	Korea, South	East Asia	Peanut. Germplasm. KOR	Arachis hypogaea
GWP092	IT 310161	Ami	Cultivar	Korea, South	East Asia	Peanut. Germplasm. KOR	Arachis hypogaea
GWP093	-	Daegwang	Cultivar	Korea, South	East Asia	Peanut. Germplasm. KOR	Arachis hypogaea
GWP094	-	Pungsan	Cultivar	Korea, South	East Asia	Peanut. Germplasm. KOR	Arachis hypogaea
GWP095	-	Seonan	Cultivar	Korea, South	East Asia	Peanut. Germplasm. KOR	Arachis hypogaea
GWP096	-	Ilpyeong	Cultivar	Korea, South	East Asia	Peanut. Germplasm. KOR	Arachis hypogaea
GWP097	-	Yeonpung	Cultivar	Korea, South	East Asia	Peanut. Germplasm. KOR	Arachis hypogaea
GWP098	-	Sangan	Cultivar	Korea, South	East Asia	Peanut. Germplasm. KOR	Arachis hypogaea
GWP099	-	Jaseon	Cultivar	Korea, South	East Asia	Peanut. Germplasm. KOR	Arachis hypogaea
GWP100	-	Daan	Cultivar	Korea, South	East Asia	Peanut. Germplasm. KOR	Arachis hypogaea
GWP101	PI 152146	Turkestan B	Core	Uruguay	South America	Peanut. Core. U.S.	Arachis hypogaea
GWP102	PI 153328	CC336	Core	South Africa	South Africa	Peanut. Core. U.S.	Arachis hypogaea
GWP103	PI 155107	LE 39 ACEITERO FED	Core	Uruguay	South America	Peanut. Core. U.S.	Arachis hypogaea
GWP104	PI 157542	CC553	Core	China	East Asia	Peanut. Core. U.S.	Arachis hypogaea
GWP105	PI 161310	24-A	Core	Argentina	South America	Peanut. Core. U.S.	Arachis hypogaea
GWP106	PI 162857	American	Core	Sudan	East Africa	Peanut. Core. U.S.	Arachis hypogaea
GWP107	PI 162859	Baladi Bunch	Core	Sudan	East Africa	Peanut. Core. U.S.	Arachis hypogaea
GWP108	PI 185633	CC174	Core	Ghana	West Africa	Peanut. Core. U.S.	Arachis hypogaea
GWP109	PI 196613	35-38	Core	Senegal	West Africa	Peanut. Core. U.S.	Arachis hypogaea
GWP110	PI 196621	40-75	Core	Senegal	West Africa	Peanut. Core. U.S.	Arachis hypogaea
GWP111	PI 196635	47-16	Core	Madagascar	East Africa	Peanut. Core. U.S.	Arachis hypogaea
GWP112	PI 196644	47-67A	Core	South Africa	South Africa	Peanut. Core. U.S.	Arachis hypogaea
GWP113	PI 196645	47-67C	Core	South Africa	South Africa	Peanut. Core. U.S.	Arachis hypogaea
GWP114	PI 196647	210A	Core	Guinea	West Africa	Peanut. Core. U.S.	Arachis hypogaea
GWP115	PI 200441	TAIWAN KOTSUBU NO	Core	Japan	East Asia	Peanut. Core. U.S.	Arachis hypogaea
GWP116	PI 240551	CPI 11996 MANI BLA	Core	Argentina	South America	Peanut. Core. U.S.	Arachis hypogaea
GWP117	PI 240556	43 G 44	Core	South Africa	South Africa	Peanut. Core. U.S.	Arachis hypogaea
GWP118	PI 240560	Natal Common	Core	South Africa	South Africa	Peanut. Core. U.S.	Arachis hypogaea
GWP119	PI 240567	CC512	Core	India	South Asia	Peanut. Core. U.S.	Arachis hypogaea
GWP120	PI 240572	Maseni	Core	Sierra Leone	West Africa	Peanut. Core. U.S.	Arachis hypogaea
GWP121	PI 240578	Natal Common	Core	Nigeria	West Africa	Peanut. Core. U.S.	Arachis hypogaea
GWP122	PI 242101	TAINAN PAI-YU-TOU	Core	Taiwan	East Asia	Peanut. Core. U.S.	Arachis hypogaea
GWP123	PI 248764	VILAYATI PALU VERU	Core	India	South Asia	Peanut. Core. U.S.	Arachis hypogaea
GWP124	PI 259575	56.4	Core	Paraguay	South America	Peanut. Core. U.S.	Arachis hypogaea
GWP125	PI 259603	56.32	Core	Australia	Australian continent	Peanut. Core. U.S.	Arachis hypogaea
GWP126	PI 259606	NO 45	Core	Brazil	South America	Peanut. Core. U.S.	Arachis hypogaea
GWP127	PI 259639	NO 15226	Core	Cuba	North America	Peanut. Core. U.S.	Arachis hypogaea
GWP128	PI 259646	NO 15235	Core	Cuba	North America	Peanut. Core. U.S.	Arachis hypogaea
GWP129	PI 259651	NO 15417	Core	Cuba	North America	Peanut. Core. U.S.	Arachis hypogaea
GWP130	PI 259665	NO 15612	Core	Cuba	North America	Peanut. Core. U.S.	Arachis hypogaea
GWP131	PI 259693	56.134	Core	Uruguay	South America	Peanut. Core. U.S.	Arachis hypogaea
GWP132	PI 259703	56.145	Core	Argentina	South America	Peanut. Core. U.S.	Arachis hypogaea
GWP133	PI 259725	NO 15602	Core	Cuba	North America	Peanut. Core. U.S.	Arachis hypogaea
GWP134	PI 259734	56.181	Core	Argentina	South America	Peanut. Core. U.S.	Arachis hypogaea
GWP135	PI 259756	58-1215	Core	Venezuela	South America	Peanut. Core. U.S.	Arachis hypogaea
GWP136	PI 259767	UA6-B239	Core	Malawi	South Africa	Peanut. Core. U.S.	Arachis hypogaea
GWP137	PI 259794	UA38-ATUBOI	Core	Malawi	South Africa	Peanut. Core. U.S.	Arachis hypogaea
GWP138	PI 259834	CC272	Core	Malawi	South Africa	Peanut. Core. U.S.	Arachis hypogaea
GWP139	PI 259836	CC546	Core	Malawi	South Africa	Peanut. Core. U.S.	Arachis hypogaea
GWP140	PI 259851	American	Core	Malawi	South Africa	Peanut. Core. U.S.	Arachis hypogaea
GWP141	PI 261919	CC185	Core	Argentina	South America	Peanut. Core. U.S.	Arachis hypogaea
GWP142	PI 261933	CC313	Core	Paraguay	South America	Peanut. Core. U.S.	Arachis hypogaea
GWP143	PI 261940	CC308	Core	Paraguay	South America	Peanut. Core. U.S.	Arachis hypogaea
GWP144	PI 261973	RCM 481-3	Core	Paraguay	South America	Peanut. Core. U.S.	Arachis hypogaea
GWP145	PI 261976	CC309	Core	Paraguay	South America	Peanut. Core. U.S.	Arachis hypogaea
GWP146	PI 261982	CC316	Core	Paraguay	South America	Peanut. Core. U.S.	Arachis hypogaea
GWP147	PI 261983	CC304	Core	Paraguay	South America	Peanut. Core. U.S.	Arachis hypogaea
GWP148	PI 261998	CC708	Core	Paraguay	South America	Peanut. Core. U.S.	Arachis hypogaea
GWP149	PI 262066	CC422	Core	Brazil	South America	Peanut. Core. U.S.	Arachis hypogaea
GWP150	PI 262079	CC797	Core	Brazil	South America	Peanut. Core. U.S.	Arachis hypogaea
GWP151	PI 262086	CC417	Core	Brazil	South America	Peanut. Core. U.S.	Arachis hypogaea
GWP152	PI 262103	RCM 597-12	Core	Bolivia	South America	Peanut. Core. U.S.	Arachis hypogaea
GWP153	PI 262106	CC209	Core	Bolivia	South America	Peanut. Core. U.S.	Arachis hypogaea
GWP154	PI 262108	CC795	Core	Bolivia	South America	Peanut. Core. U.S.	Arachis hypogaea
GWP155	PI 264156	Abu-Arbaa	Core	Australia	Australian continent	Peanut. Core. U.S.	Arachis hypogaea
GWP156	PI 268498	BC106	Core	Sudan	East Africa	Peanut. Core. U.S.	Arachis hypogaea
GWP157	PI 268530	SB12 GANDAJIKA A65	Core	Zambia	East Africa	Peanut. Core. U.S.	Arachis hypogaea
GWP158	PI 268548	SB30	Core	Zambia	East Africa	Peanut. Core. U.S.	Arachis hypogaea
GWP159	PI 268553	SB35	Core	Zambia	East Africa	Peanut. Core. U.S.	Arachis hypogaea
GWP160	PI 268613	BC175	Core	Sudan	East Africa	Peanut. Core. U.S.	Arachis hypogaea
GWP161	PI 268621	BC183	Core	Sudan	East Africa	Peanut. Core. U.S.	Arachis hypogaea
GWP162	PI 268625	BC187	Core	Sudan	East Africa	Peanut. Core. U.S.	Arachis hypogaea
GWP163	PI 268692	SR17	Core	Zimbabwe	South Africa	Peanut. Core. U.S.	Arachis hypogaea
GWP164	PI 268696	BC205	Core	South Africa	South Africa	Peanut. Core. U.S.	Arachis hypogaea
GWP165	PI 268751	BC79	Core	Sudan	East Africa	Peanut. Core. U.S.	Arachis hypogaea
GWP166	PI 268752	BC146	Core	Sudan	East Africa	Peanut. Core. U.S.	Arachis hypogaea
GWP167	PI 268755	SB117	Core	Zambia	East Africa	Peanut. Core. U.S.	Arachis hypogaea
GWP168	PI 268784	SB129	Core	Zambia	East Africa	Peanut. Core. U.S.	Arachis hypogaea
GWP169	PI 268806	SB152	Core	Zambia	East Africa	Peanut. Core. U.S.	Arachis hypogaea
GWP170	PI 268833	IN59-12	Core	China	East Asia	Peanut. Core. U.S.	Arachis hypogaea
GWP171	PI 268836	AB1 MANI PINTAR 1	Core	Zambia	East Africa	Peanut. Core. U.S.	Arachis hypogaea
GWP172	PI 268842	LGE BROWN EX MANI	Core	Zambia	East Africa	Peanut. Core. U.S.	Arachis hypogaea
GWP173	PI 268845	AB13	Core	Zambia	East Africa	Peanut. Core. U.S.	Arachis hypogaea
GWP174	PI 268856	AB25 KUTAMBAA	Core	Zambia	East Africa	Peanut. Core. U.S.	Arachis hypogaea
GWP175	PI 268857	AB26	Core	Zambia	East Africa	Peanut. Core. U.S.	Arachis hypogaea
GWP176	PI 268868	BC42	Core	Sudan	East Africa	Peanut. Core. U.S.	Arachis hypogaea
GWP177	PI 268885	IN59-33	Core	China	East Asia	Peanut. Core. U.S.	Arachis hypogaea
GWP178	PI 268903	EARLY RIPENING BUN	Core	Zambia	East Africa	Peanut. Core. U.S.	Arachis hypogaea
GWP179	PI 268917	AB74	Core	Zambia	East Africa	Peanut. Core. U.S.	Arachis hypogaea
GWP180	PI 268933	BC52 JUR	Core	Sudan	East Africa	Peanut. Core. U.S.	Arachis hypogaea
GWP181	PI 268943	SPREADING BUNCH I	Core	Sudan	East Africa	Peanut. Core. U.S.	Arachis hypogaea
GWP182	PI 268975	BC28	Core	Sudan	East Africa	Peanut. Core. U.S.	Arachis hypogaea
GWP183	PI 268996	AR12	Core	Zambia	East Africa	Peanut. Core. U.S.	Arachis hypogaea
GWP184	PI 269003	AR19	Core	Zambia	East Africa	Peanut. Core. U.S.	Arachis hypogaea
GWP185	PI 269008	AR24	Core	Zambia	East Africa	Peanut. Core. U.S.	Arachis hypogaea
GWP186	PI 269064	IN59-45 69	Core	Soviet Union	West Asia	Peanut. Core. U.S.	Arachis hypogaea
GWP187	PI 269129	AR110	Core	Zambia	East Africa	Peanut. Core. U.S.	Arachis hypogaea
GWP188	PI 269698	VIRGINIA	Core	Argentina	South America	Peanut. Core. U.S.	Arachis hypogaea
GWP189	PI 269710	FENG LEE TAI KUNG	Core	Japan	East Asia	Peanut. Core. U.S.	Arachis hypogaea
GWP190	PI 270782	CC825	Core	Zambia	East Africa	Peanut. Core. U.S.	Arachis hypogaea
GWP191	PI 270783	CC486	Core	Zambia	East Africa	Peanut. Core. U.S.	Arachis hypogaea
GWP192	PI 270786	CC485	Core	Zambia	East Africa	Peanut. Core. U.S.	Arachis hypogaea
GWP193	PI 270791	CC454	Core	Zambia	East Africa	Peanut. Core. U.S.	Arachis hypogaea
GWP194	PI 270810	KONGWA	Core	Zambia	East Africa	Peanut. Core. U.S.	Arachis hypogaea
GWP195	PI 270835	BC.247	Core	Zambia	East Africa	Peanut. Core. U.S.	Arachis hypogaea
GWP196	PI 270880	NATAL	Core	Zambia	East Africa	Peanut. Core. U.S.	Arachis hypogaea
GWP197	PI 270907	CC433	Core	Zambia	East Africa	Peanut. Core. U.S.	Arachis hypogaea
GWP198	PI 270961	CC827	Core	Zambia	East Africa	Peanut. Core. U.S.	Arachis hypogaea
GWP199	PI 270976	CC482	Core	Zambia	East Africa	Peanut. Core. U.S.	Arachis hypogaea
GWP200	PI 270988	BMP30	Core	Zambia	East Africa	Peanut. Core. U.S.	Arachis hypogaea
GWP201	PI 270989	F1-10 NATAL	Core	Zambia	East Africa	Peanut. Core. U.S.	Arachis hypogaea
GWP202	PI 270991	CC467	Core	Zambia	East Africa	Peanut. Core. U.S.	Arachis hypogaea
GWP203	PI 270993	CC466	Core	Zambia	East Africa	Peanut. Core. U.S.	Arachis hypogaea
GWP204	PI 271016	PURPLE MANYEMA	Core	Zambia	East Africa	Peanut. Core. U.S.	Arachis hypogaea
GWP205	PI 271019	15	Core	Zambia	East Africa	Peanut. Core. U.S.	Arachis hypogaea
GWP206	PI 274193	CC208	Core	Bolivia	South America	Peanut. Core. U.S.	Arachis hypogaea
GWP207	PI 274253	CC178	Core	United States	North America	Peanut. Core. U.S.	Arachis hypogaea
GWP208	PI 275699	122	Core	Brazil	South America	Peanut. Core. U.S.	Arachis hypogaea
GWP209	PI 275707	AMENDOIM DO CAVOLH	Core	Brazil	South America	Peanut. Core. U.S.	Arachis hypogaea
GWP210	PI 275725	L S CAIANA	Core	Brazil	South America	Peanut. Core. U.S.	Arachis hypogaea
GWP211	PI 277188	AH 6942	Core	India	South Asia	Peanut. Core. U.S.	Arachis hypogaea
GWP212	PI 278764	Mwitunde	Core	Malawi	South Africa	Peanut. Core. U.S.	Arachis hypogaea
GWP213	PI 280689	CC290	Core	Mexico	North America	Peanut. Core. U.S.	Arachis hypogaea
GWP214	PI 285538	CC426	Core	Brazil	South America	Peanut. Core. U.S.	Arachis hypogaea
GWP215	PI 288126	CC513	Core	India	South Asia	Peanut. Core. U.S.	Arachis hypogaea
GWP216	PI 288129	CC511	Core	India	South Asia	Peanut. Core. U.S.	Arachis hypogaea
GWP217	PI 288146	PUNJAB NO.1	Core	India	South Asia	Peanut. Core. U.S.	Arachis hypogaea
GWP218	PI 288147	CC515	Core	India	South Asia	Peanut. Core. U.S.	Arachis hypogaea
GWP219	PI 288148	CC517	Core	India	South Asia	Peanut. Core. U.S.	Arachis hypogaea
GWP220	PI 288168	CC514	Core	India	South Asia	Peanut. Core. U.S.	Arachis hypogaea
GWP221	PI 288174	CC521	Core	India	South Asia	Peanut. Core. U.S.	Arachis hypogaea
GWP222	PI 288214	CC401	Core	Brazil	South America	Peanut. Core. U.S.	Arachis hypogaea
GWP223	PI 290536	CC233	Core	India	South Asia	Peanut. Core. U.S.	Arachis hypogaea
GWP224	PI 290538	CC224	Core	India	South Asia	Peanut. Core. U.S.	Arachis hypogaea
GWP225	PI 290560	CC221	Core	India	South Asia	Peanut. Core. U.S.	Arachis hypogaea
GWP226	PI 290566	CC227	Core	India	South Asia	Peanut. Core. U.S.	Arachis hypogaea
GWP227	PI 290594	CC230	Core	India	South Asia	Peanut. Core. U.S.	Arachis hypogaea
GWP228	PI 290604	CC222	Core	India	South Asia	Peanut. Core. U.S.	Arachis hypogaea
GWP229	PI 290613	CC220	Core	Argentina	South America	Peanut. Core. U.S.	Arachis hypogaea
GWP230	PI 290620	CC223	Core	Argentina	South America	Peanut. Core. U.S.	Arachis hypogaea
GWP231	PI 290689	TACHIRAKKASEI NO 1	Core	Japan	East Asia	Peanut. Core. U.S.	Arachis hypogaea
GWP232	PI 290971	Dixie Spanish	Core	Colombia	South America	Peanut. Core. U.S.	Arachis hypogaea
GWP233	PI 292271	CC495	Core	Argentina	South America	Peanut. Core. U.S.	Arachis hypogaea
GWP234	PI 292950	CC728	Core	South Africa	South Africa	Peanut. Core. U.S.	Arachis hypogaea
GWP235	PI 295250	CC540	Core	Israel	West Asia	Peanut. Core. U.S.	Arachis hypogaea
GWP236	PI 295309	CC541	Core	Israel	West Asia	Peanut. Core. U.S.	Arachis hypogaea
GWP237	PI 295730	A.H.45	Core	India	South Asia	Peanut. Core. U.S.	Arachis hypogaea
GWP238	PI 296550	178	Core	Israel	West Asia	Peanut. Core. U.S.	Arachis hypogaea
GWP239	PI 296558	181	Core	Israel	West Asia	Peanut. Core. U.S.	Arachis hypogaea
GWP240	PI 313129	101	Core	Taiwan	East Asia	Peanut. Core. U.S.	Arachis hypogaea
GWP241	PI 323268	11	Core	Pakistan	South Asia	Peanut. Core. U.S.	Arachis hypogaea
GWP242	PI 323582	Amendoim de Andalazia, Espanha	Core	Portugal	Europe	Peanut. Core. U.S.	Arachis hypogaea
GWP243	PI 324504	CC382	Core	Taiwan	East Asia	Peanut. Core. U.S.	Arachis hypogaea
GWP244	PI 325080	A 63	Core	Nigeria	West Africa	Peanut. Core. U.S.	Arachis hypogaea
GWP245	PI 325943	MANI	Core	Venezuela	South America	Peanut. Core. U.S.	Arachis hypogaea
GWP246	PI 326586	ACHOLE WHITE	Core	Uganda	East Africa	Peanut. Core. U.S.	Arachis hypogaea
GWP247	PI 326588	BUKENE	Core	Uganda	East Africa	Peanut. Core. U.S.	Arachis hypogaea
GWP248	PI 330646	20	Core	Uruguay	South America	Peanut. Core. U.S.	Arachis hypogaea
GWP249	PI 331277	VALENCIA	Core	Argentina	South America	Peanut. Core. U.S.	Arachis hypogaea
GWP250	PI 331299	134	Core	Argentina	South America	Peanut. Core. U.S.	Arachis hypogaea
GWP251	PI 331314	149	Core	Argentina	South America	Peanut. Core. U.S.	Arachis hypogaea
GWP252	PI 331324	CAMPINA V-52	Core	Brazil	South America	Peanut. Core. U.S.	Arachis hypogaea
GWP253	PI 331760	INDEGENA DE 3 GRAO	Core	Portugal	Europe	Peanut. Core. U.S.	Arachis hypogaea
GWP254	PI 336904	582	Core	Brazil	South America	Peanut. Core. U.S.	Arachis hypogaea
GWP255	PI 336933	637	Core	Argentina	South America	Peanut. Core. U.S.	Arachis hypogaea
GWP256	PI 336948	652	Core	Argentina	South America	Peanut. Core. U.S.	Arachis hypogaea
GWP257	PI 336971	675	Core	Brazil	South America	Peanut. Core. U.S.	Arachis hypogaea
GWP258	PI 337293	412	Core	Brazil	South America	Peanut. Core. U.S.	Arachis hypogaea
GWP259	PI 337296	377	Core	Brazil	South America	Peanut. Core. U.S.	Arachis hypogaea
GWP260	PI 337380	FAV 63	Core	Argentina	South America	Peanut. Core. U.S.	Arachis hypogaea
GWP261	PI 337399	WHITE SPANISH 32	Core	Morocco	West Africa	Peanut. Core. U.S.	Arachis hypogaea
GWP262	PI 337406	FAV 153	Core	Paraguay	South America	Peanut. Core. U.S.	Arachis hypogaea
GWP263	PI 337426	Sape Roxo V.27	Core	Brazil	South America	Peanut. Core. U.S.	Arachis hypogaea
GWP264	PI 337457	MANFREDI VIRGINIA 6	Core	Argentina	South America	Peanut. Core. U.S.	Arachis hypogaea
GWP265	PI 338553	Ce 68-2	Core	Brazil	South America	Peanut. Core. U.S.	Arachis hypogaea
GWP266	PI 338555	Ce 68-4	Core	Brazil	South America	Peanut. Core. U.S.	Arachis hypogaea
GWP267	PI 338556	GALENJAO	Core	Brazil	South America	Peanut. Core. U.S.	Arachis hypogaea
GWP268	PI 339954	CC199	Core	Argentina	South America	Peanut. Core. U.S.	Arachis hypogaea
GWP269	PI 339965	CC215	Core	Bolivia	South America	Peanut. Core. U.S.	Arachis hypogaea
GWP270	PI 341113	224	Core	Paraguay	South America	Peanut. Core. U.S.	Arachis hypogaea
GWP271	PI 343375	1213-13	Core	Israel	West Asia	Peanut. Core. U.S.	Arachis hypogaea
GWP272	PI 343384	1318-6	Core	Israel	West Asia	Peanut. Core. U.S.	Arachis hypogaea
GWP273	PI 343401	1496-14	Core	Israel	West Asia	Peanut. Core. U.S.	Arachis hypogaea
GWP274	PI 345945	CC720	Core	India	South Asia	Peanut. Core. U.S.	Arachis hypogaea
GWP275	PI 355268	Almacenado sin cascara	Core	Mexico	North America	Peanut. Core. U.S.	Arachis hypogaea
GWP276	PI 355271	CC287	Core	Mexico	North America	Peanut. Core. U.S.	Arachis hypogaea
GWP277	PI 355279	CC285	Core	Mexico	North America	Peanut. Core. U.S.	Arachis hypogaea
GWP278	PI 355979	CC586	Core	Argentina	South America	Peanut. Core. U.S.	Arachis hypogaea
GWP279	PI 355995	CC585	Core	Argentina	South America	Peanut. Core. U.S.	Arachis hypogaea
GWP280	PI 355996	CC584	Core	Argentina	South America	Peanut. Core. U.S.	Arachis hypogaea
GWP281	PI 356004	CC488	Core	Argentina	South America	Peanut. Core. U.S.	Arachis hypogaea
GWP282	PI 356008	CC583	Core	Argentina	South America	Peanut. Core. U.S.	Arachis hypogaea
GWP283	PI 362144	CC520	Core	India	South Asia	Peanut. Core. U.S.	Arachis hypogaea
GWP284	PI 365523	Lonyun 6103	Core	Thailand	South Asia	Peanut. Core. U.S.	Arachis hypogaea
GWP285	PI 365561	Colorado San Simon	Core	Bolivia	South America	Peanut. Core. U.S.	Arachis hypogaea
GWP286	PI 370149	STEPNIAK	Core	Soviet Union	West Asia	Peanut. Core. U.S.	Arachis hypogaea
GWP287	PI 371520	N.C.23	Core	Israel	West Asia	Peanut. Core. U.S.	Arachis hypogaea
GWP288	PI 371853	CC243	Core	Israel	West Asia	Peanut. Core. U.S.	Arachis hypogaea
GWP289	PI 372294	CC792	Core	Nigeria	West Africa	Peanut. Core. U.S.	Arachis hypogaea
GWP290	PI 372335	CHIMBWILA	Core	Nigeria	West Africa	Peanut. Core. U.S.	Arachis hypogaea
GWP291	PI 376050	U/12/47/1	Core	India	South Asia	Peanut. Core. U.S.	Arachis hypogaea
GWP292	PI 378013	CC245	Core	Israel	West Asia	Peanut. Core. U.S.	Arachis hypogaea
GWP293	PI 378019	CC248	Core	Israel	West Asia	Peanut. Core. U.S.	Arachis hypogaea
GWP294	PI 381331	CC181	Core	Spain	Europe	Peanut. Core. U.S.	Arachis hypogaea
GWP295	PI 383428	CC331	Core	Senegal	West Africa	Peanut. Core. U.S.	Arachis hypogaea
GWP296	PI 385938	CC632	Core	Burkina Faso	West Africa	Peanut. Core. U.S.	Arachis hypogaea
GWP297	PI 386350	CC206	Core	Argentina	South America	Peanut. Core. U.S.	Arachis hypogaea
GWP298	PI 388619	4	Core	Soviet Union	West Asia	Peanut. Core. U.S.	Arachis hypogaea
GWP299	PI 390591	W-C 1170	Core	Peru	South America	Peanut. Core. U.S.	Arachis hypogaea
GWP300	PI 393520	CASTANO MASTZEA	Core	Peru	South America	Peanut. Core. U.S.	Arachis hypogaea
GWP301	PI 393525	CC322	Core	Peru	South America	Peanut. Core. U.S.	Arachis hypogaea
GWP302	PI 399563	CC696	Core	Nigeria	West Africa	Peanut. Core. U.S.	Arachis hypogaea
GWP303	PI 399581	CC296	Core	Nigeria	West Africa	Peanut. Core. U.S.	Arachis hypogaea
GWP304	PI 399582	CC298	Core	Nigeria	West Africa	Peanut. Core. U.S.	Arachis hypogaea
GWP305	PI 399596	228.71	Core	Nigeria	West Africa	Peanut. Core. U.S.	Arachis hypogaea
GWP306	PI 403772	1985-01-01	Core	Argentina	South America	Peanut. Core. U.S.	Arachis hypogaea
GWP307	PI 403799	LE 37	Core	Uruguay	South America	Peanut. Core. U.S.	Arachis hypogaea
GWP308	PI 403806	Campinas 54-Roxo	Core	Brazil	South America	Peanut. Core. U.S.	Arachis hypogaea
GWP309	PI 403813	JAPONES DE TANCACH	Core	Argentina	South America	Peanut. Core. U.S.	Arachis hypogaea
GWP310	PI 403824	CC707	Core	Paraguay	South America	Peanut. Core. U.S.	Arachis hypogaea
GWP311	PI 407651	CC653	Core	India	South Asia	Peanut. Core. U.S.	Arachis hypogaea
GWP312	PI 407669	CC743	Core	Thailand	South Asia	Peanut. Core. U.S.	Arachis hypogaea
GWP313	PI 407678	SAMUTSAKORN 11	Core	Thailand	South Asia	Peanut. Core. U.S.	Arachis hypogaea
GWP314	PI 407688	CC739	Core	Thailand	South Asia	Peanut. Core. U.S.	Arachis hypogaea
GWP315	PI 408727	CC722	Core	Gambia	West Africa	Peanut. Core. U.S.	Arachis hypogaea
GWP316	PI 414998	364-1	Core	Israel	West Asia	Peanut. Core. U.S.	Arachis hypogaea
GWP317	PI 415690	CC737	Core	Taiwan	East Asia	Peanut. Core. U.S.	Arachis hypogaea
GWP318	PI 415837	Macan	Core	Indonesia	South Asia	Peanut. Core. U.S.	Arachis hypogaea
GWP319	PI 415870	73-27	Core	Senegal	West Africa	Peanut. Core. U.S.	Arachis hypogaea
GWP320	PI 418225	Colorado de Cordoba	Core	Argentina	South America	Peanut. Core. U.S.	Arachis hypogaea
GWP321	PI 429409	276/63	Core	Zimbabwe	South Africa	Peanut. Core. U.S.	Arachis hypogaea
GWP322	PI 429414	281-63	Core	Zimbabwe	South Africa	Peanut. Core. U.S.	Arachis hypogaea
GWP323	PI 429420	287/63	Core	Zimbabwe	South Africa	Peanut. Core. U.S.	Arachis hypogaea
GWP324	PI 429431	298/63	Core	Zimbabwe	South Africa	Peanut. Core. U.S.	Arachis hypogaea
GWP325	PI 429490	CC782	Core	Zimbabwe	South Africa	Peanut. Core. U.S.	Arachis hypogaea
GWP326	PI 433351	Jiangge Zhuang	Core	China	East Asia	Peanut. Core. U.S.	Arachis hypogaea
GWP327	PI 461434	Mao-Ming Hwa-Sung	Core	China	East Asia	Peanut. Core. U.S.	Arachis hypogaea
GWP328	PI 476454	M 337-79-I	Core	Nigeria	West Africa	Peanut. Core. U.S.	Arachis hypogaea
GWP329	PI 476824	320-14	Core	China	East Asia	Peanut. Core. U.S.	Arachis hypogaea
GWP330	PI 478774	Hua 37	Core	China	East Asia	Peanut. Core. U.S.	Arachis hypogaea
GWP331	PI 478803	ICGS 27	Core	India	South Asia	Peanut. Core. U.S.	Arachis hypogaea
GWP332	PI 478819	ICGS 45	Core	India	South Asia	Peanut. Core. U.S.	Arachis hypogaea
GWP333	PI 478827	ICGS 53	Core	India	South Asia	Peanut. Core. U.S.	Arachis hypogaea
GWP334	PI 478854	75(2)-3-21	Core	Taiwan	East Asia	Peanut. Core. U.S.	Arachis hypogaea
GWP335	PI 481744	Mative	Core	Mozambique	South Africa	Peanut. Core. U.S.	Arachis hypogaea
GWP336	PI 481749	Mative	Core	Mozambique	South Africa	Peanut. Core. U.S.	Arachis hypogaea
GWP337	PI 481761	Amendoim	Core	Mozambique	South Africa	Peanut. Core. U.S.	Arachis hypogaea
GWP338	PI 481765	Amendoim	Core	Mozambique	South Africa	Peanut. Core. U.S.	Arachis hypogaea
GWP339	PI 481768	Amendoim	Core	Mozambique	South Africa	Peanut. Core. U.S.	Arachis hypogaea
GWP340	PI 481772	Amendoim	Core	Mozambique	South Africa	Peanut. Core. U.S.	Arachis hypogaea
GWP341	PI 481774	Mative	Core	Mozambique	South Africa	Peanut. Core. U.S.	Arachis hypogaea
GWP342	PI 481791	Mative	Core	Mozambique	South Africa	Peanut. Core. U.S.	Arachis hypogaea
GWP343	PI 481795	Mative	Core	Mozambique	South Africa	Peanut. Core. U.S.	Arachis hypogaea
GWP344	PI 481802	Mativi	Core	Mozambique	South Africa	Peanut. Core. U.S.	Arachis hypogaea
GWP345	PI 482079	TGR 258	Core	Zimbabwe	South Africa	Peanut. Core. U.S.	Arachis hypogaea
GWP346	PI 482081	TGR 265	Core	Zimbabwe	South Africa	Peanut. Core. U.S.	Arachis hypogaea
GWP347	PI 482091	Chizungioana	Core	Zimbabwe	South Africa	Peanut. Core. U.S.	Arachis hypogaea
GWP348	PI 482120	Kaboko	Core	Zimbabwe	South Africa	Peanut. Core. U.S.	Arachis hypogaea
GWP349	PI 482124	Kaboko	Core	Zimbabwe	South Africa	Peanut. Core. U.S.	Arachis hypogaea
GWP350	PI 482133	Chiswina	Core	Zimbabwe	South Africa	Peanut. Core. U.S.	Arachis hypogaea
GWP351	PI 482142	Cibrandaya	Core	Zimbabwe	South Africa	Peanut. Core. U.S.	Arachis hypogaea
GWP352	PI 482168	Mutonono	Core	Zimbabwe	South Africa	Peanut. Core. U.S.	Arachis hypogaea
GWP353	PI 482189	Kasawaira	Core	Zimbabwe	South Africa	Peanut. Core. U.S.	Arachis hypogaea
GWP354	PI 482209	Chimhandara	Core	Zimbabwe	South Africa	Peanut. Core. U.S.	Arachis hypogaea
GWP355	PI 482210	Tumbe	Core	Zimbabwe	South Africa	Peanut. Core. U.S.	Arachis hypogaea
GWP356	PI 482212	TGR 1613	Core	Zimbabwe	South Africa	Peanut. Core. U.S.	Arachis hypogaea
GWP357	PI 487555	Akarakak	Core	Sudan	East Africa	Peanut. Core. U.S.	Arachis hypogaea
GWP358	PI 493329	RCM 21	Core	Argentina	South America	Peanut. Core. U.S.	Arachis hypogaea var. fastigiata
GWP359	PI 493356	RCM 48	Core	Argentina	South America	Peanut. Core. U.S.	Arachis hypogaea var. fastigiata
GWP360	PI 493547	RCM 239	Core	Argentina	South America	Peanut. Core. U.S.	Arachis hypogaea var. fastigiata
GWP361	PI 493581	RCM 273	Core	Argentina	South America	Peanut. Core. U.S.	Arachis hypogaea var. fastigiata
GWP362	PI 493717	RCM 409	Core	Argentina	South America	Peanut. Core. U.S.	Arachis hypogaea var. fastigiata
GWP363	PI 493729	RCM 421	Core	Argentina	South America	Peanut. Core. U.S.	Arachis hypogaea var. fastigiata
GWP364	PI 493880	RCM 572	Core	Argentina	South America	Peanut. Core. U.S.	Arachis hypogaea var. fastigiata
GWP365	PI 494018	RCM 710	Core	Argentina	South America	Peanut. Core. U.S.	Arachis hypogaea var. vulgaris
GWP366	PI 494034	RCM 726	Core	Argentina	South America	Peanut. Core. U.S.	Arachis hypogaea var. vulgaris
GWP367	PI 494783	ZFA 3281	Core	Zambia	East Africa	Peanut. Core. U.S.	Arachis hypogaea
GWP368	PI 496422	C22	Core	Burkina Faso	West Africa	Peanut. Core. U.S.	Arachis hypogaea
GWP369	PI 496436	Nassara nagouri	Core	Burkina Faso	West Africa	Peanut. Core. U.S.	Arachis hypogaea
GWP370	PI 496448	Kongoussi III	Core	Burkina Faso	West Africa	Peanut. Core. U.S.	Arachis hypogaea
GWP371	PI 497318	US 619	Core	Bolivia	South America	Peanut. Core. U.S.	Arachis hypogaea var. hypogaea
GWP372	PI 497517	US 861	Core	Brazil	South America	Peanut. Core. U.S.	Arachis hypogaea var. fastigiata
GWP373	PI 501272	US 1271	Core	Peru	South America	Peanut. Core. U.S.	Arachis hypogaea var. hypogaea
GWP374	PI 501987	SPA 415-3	Core	Peru	South America	Peanut. Core. U.S.	Arachis hypogaea
GWP375	PI 501995	SP 425-2	Core	Peru	South America	Peanut. Core. U.S.	Arachis hypogaea
GWP376	PI 502018	SPZ 455-2	Core	Peru	South America	Peanut. Core. U.S.	Arachis hypogaea
GWP377	PI 502075	SPZ 483-3	Core	Peru	South America	Peanut. Core. U.S.	Arachis hypogaea
GWP378	PI 502116	SPZ 496-1	Core	Peru	South America	Peanut. Core. U.S.	Arachis hypogaea
GWP379	PI 502120	SPZ 497-1	Core	Peru	South America	Peanut. Core. U.S.	Arachis hypogaea
GWP380	PI 504614	Tatui-76	Core	Colombia	South America	Peanut. Core. U.S.	Arachis hypogaea
GWP381	PI 602061	K-412/Grif 239	Cultivar	China	East Asia	Peanut. Core. U.S.	Arachis hypogaea
GWP382	PI 602362	K-386/Grif 238	Cultivar	China	East Asia	Peanut. Core. U.S.	Arachis hypogaea
GWP383	PI 639988	K-1251	-	Hungary	Europe	Peanut. Core. U.S.	Arachis hypogaea
GWP384	PI 688448	K-492/Grif 261	Grif	China	East Asia	Peanut. Core. U.S.	Arachis hypogaea
A: Peanut. Germplasm. KOR: peanut come from National Agrobiodiversity Center Korean, RDA-GenBank Information Center, South Korea; Peanut. Core. U.S.: peanut come from the U.S. Department of Agriculture (USDA)
