# Supplementary material for: Genetic Diversity and Genome-Wide Association Study of Seed Aspect Ratio Using a High-Density SNP Array in Peanut (Arachis hypogaea L.)
Source: Genes (Basel). 2020 Dec 22;12(1):2. doi: 10.3390/genes12010002 (PMC7822046; doi:10.3390/genes12010002)
Supplement: Supplementary file 1 [file genes-12-00002-s001.zip › Supplementary Table S2_final.xlsx]

## Sheet: Sheet1
Table S2. Information on the 384 peanut accessions seed aspect ratio
No.	Aspect ratio	No.	Aspect ratio	No.	Aspect ratio	No.	Aspect ratio	No.	Aspect ratio	No.	Aspect ratio
GWP001	1.8742	GWP065	1.734	GWP129	1.3622	GWP193	1.3676	GWP257	1.2992	GWP321	1.4336
GWP002	2.0314	GWP066	1.9478	GWP130	1.4216	GWP194	1.606	GWP258	1.3632	GWP322	1.5266
GWP003	2.1322	GWP067	1.7434	GWP131	1.5458	GWP195	1.3778	GWP259	1.8766	GWP323	1.8384
GWP004	2.1528	GWP068	1.6338	GWP132	1.6332	GWP196	1.2208	GWP260	1.26	GWP324	1.662
GWP005	1.6496	GWP069	1.7748	GWP133	1.4394	GWP197	1.2596	GWP261	1.165	GWP325	1.5386
GWP006	1.77	GWP070	1.7018	GWP134	1.3832	GWP198	1.1124	GWP262	1.3792	GWP326	1.681
GWP007	1.7696	GWP071	1.6764	GWP135	1.265	GWP199	1.1338	GWP263	1.5028	GWP327	1.569
GWP008	1.9826	GWP072	1.5316	GWP136	1.3038	GWP200	1.252	GWP264	1.75	GWP328	2.0226
GWP009	1.9148	GWP073	1.6592	GWP137	1.5578	GWP201	1.3312	GWP265	1.4552	GWP329	1.6596
GWP010	1.8756	GWP074	1.6788	GWP138	1.3026	GWP202	1.287	GWP266	1.2756	GWP330	1.743
GWP011	1.4764	GWP075	1.7556	GWP139	1.2988	GWP203	1.4816	GWP267	1.4448	GWP331	1.6758
GWP012	1.7038	GWP076	2.0362	GWP140	1.9454	GWP204	1.6354	GWP268	1.63	GWP332	1.3336
GWP013	1.998	GWP077	1.7148	GWP141	1.8354	GWP205	1.1664	GWP269	1.6418	GWP333	1.457
GWP014	1.28	GWP078	1.7546	GWP142	1.2454	GWP206	1.5422	GWP270	1.3486	GWP334	1.4666
GWP015	1.8502	GWP079	1.773	GWP143	1.3948	GWP207	1.6314	GWP271	1.8654	GWP335	1.5798
GWP016	1.7526	GWP080	1.776	GWP144	1.1268	GWP208	1.4658	GWP272	1.6952	GWP336	1.6696
GWP017	1.6796	GWP081	1.8106	GWP145	1.451	GWP209	1.449	GWP273	1.8606	GWP337	1.5932
GWP018	1.5298	GWP082	1.7888	GWP146	1.3884	GWP210	1.2656	GWP274	1.3674	GWP338	1.584
GWP019	2.078	GWP083	1.7972	GWP147	1.4986	GWP211	1.636	GWP275	1.6034	GWP339	1.1346
GWP020	1.8384	GWP084	1.8292	GWP148	1.5526	GWP212	1.5432	GWP276	1.909	GWP340	1.4372
GWP021	1.8612	GWP085	1.7028	GWP149	1.3912	GWP213	1.8852	GWP277	1.666	GWP341	1.7258
GWP022	1.5598	GWP086	2.1236	GWP150	1.4656	GWP214	1.4354	GWP278	1.4362	GWP342	1.3356
GWP023	1.8602	GWP087	1.797	GWP151	1.6524	GWP215	1.6112	GWP279	1.7856	GWP343	1.3448
GWP024	1.3732	GWP088	1.7718	GWP152	1.471	GWP216	1.7096	GWP280	1.5026	GWP344	1.3642
GWP025	1.7026	GWP089	1.7368	GWP153	1.4786	GWP217	1.7208	GWP281	1.665	GWP345	1.3922
GWP026	1.4824	GWP090	2.0814	GWP154	1.2578	GWP218	1.304	GWP282	1.8136	GWP346	1.2232
GWP027	1.868	GWP091	1.8952	GWP155	1.2668	GWP219	1.2608	GWP283	1.2028	GWP347	1.4106
GWP028	1.9282	GWP092	1.8124	GWP156	1.7066	GWP220	1.6514	GWP284	1.3382	GWP348	1.348
GWP029	2.028	GWP093	1.6918	GWP157	1.5978	GWP221	2.0504	GWP285	1.4926	GWP349	1.2302
GWP030	1.8908	GWP094	1.7854	GWP158	1.4066	GWP222	1.3702	GWP286	1.2314	GWP350	1.7614
GWP031	1.6522	GWP095	1.7294	GWP159	1.4438	GWP223	1.557	GWP287	1.757	GWP351	1.3212
GWP032	1.7028	GWP096	1.808	GWP160	1.4064	GWP224	1.2972	GWP288	1.6154	GWP352	1.6448
GWP033	1.9254	GWP097	1.718	GWP161	1.5822	GWP225	1.1618	GWP289	1.5166	GWP353	1.3288
GWP034	1.8688	GWP098	1.4454	GWP162	1.4446	GWP226	1.5752	GWP290	1.7234	GWP354	1.6376
GWP035	1.4948	GWP099	1.8276	GWP163	1.2672	GWP227	1.7106	GWP291	1.158	GWP355	1.3812
GWP036	1.713	GWP100	1.7964	GWP164	1.2852	GWP228	1.1252	GWP292	1.851	GWP356	1.6804
GWP037	1.7252	GWP101	1.3928	GWP165	1.2342	GWP229	1.6224	GWP293	1.6144	GWP357	1.4458
GWP038	1.6558	GWP102	1.5324	GWP166	1.3588	GWP230	1.6638	GWP294	1.914	GWP358	1.5574
GWP039	1.786	GWP103	1.1864	GWP167	1.377	GWP231	2.0664	GWP295	1.1174	GWP359	1.4976
GWP040	1.768	GWP104	1.97	GWP168	1.309	GWP232	1.4322	GWP296	1.3172	GWP360	1.5176
GWP041	1.3206	GWP105	1.4886	GWP169	1.3626	GWP233	1.619	GWP297	1.5224	GWP361	1.3868
GWP042	2.0358	GWP106	1.7224	GWP170	1.2342	GWP234	1.3364	GWP298	1.5416	GWP362	1.6722
GWP043	1.8002	GWP107	1.585	GWP171	1.4964	GWP235	1.1214	GWP299	1.4422	GWP363	1.5972
GWP044	1.3812	GWP108	1.8516	GWP172	1.3478	GWP236	1.5752	GWP300	1.5292	GWP364	1.5828
GWP045	1.6954	GWP109	1.1982	GWP173	1.8138	GWP237	1.7554	GWP301	1.4572	GWP365	1.6606
GWP046	1.6226	GWP110	1.8186	GWP174	1.8342	GWP238	1.1466	GWP302	1.5994	GWP366	1.5164
GWP047	1.6338	GWP111	1.804	GWP175	1.6188	GWP239	1.646	GWP303	1.942	GWP367	1.8614
GWP048	1.711	GWP112	1.762	GWP176	1.8092	GWP240	1.658	GWP304	1.6794	GWP368	1.705
GWP049	1.9024	GWP113	1.3204	GWP177	1.6442	GWP241	1.982	GWP305	1.5262	GWP369	1.4112
GWP050	1.9166	GWP114	1.508	GWP178	1.8022	GWP242	1.2732	GWP306	1.3966	GWP370	1.513
GWP051	1.5288	GWP115	1.614	GWP179	1.505	GWP243	1.6246	GWP307	1.423	GWP371	1.4658
GWP052	1.873	GWP116	1.2922	GWP180	1.4798	GWP244	1.9056	GWP308	1.4388	GWP372	1.5962
GWP053	1.8112	GWP117	1.5246	GWP181	1.5368	GWP245	1.4626	GWP309	1.416	GWP373	1.4336
GWP054	1.638	GWP118	1.1964	GWP182	1.1956	GWP246	1.6864	GWP310	1.5	GWP374	1.6582
GWP055	1.6878	GWP119	1.4264	GWP183	1.7642	GWP247	1.323	GWP311	1.6794	GWP375	1.4832
GWP056	1.8614	GWP120	1.3776	GWP184	1.6636	GWP248	1.4964	GWP312	1.4634	GWP376	1.6066
GWP057	1.6054	GWP121	1.1698	GWP185	1.729	GWP249	1.5294	GWP313	1.2188	GWP377	1.496
GWP058	1.6356	GWP122	1.464	GWP186	1.8826	GWP250	1.4604	GWP314	1.4264	GWP378	1.5698
GWP059	1.654	GWP123	1.3352	GWP187	1.5104	GWP251	1.5276	GWP315	1.4632	GWP379	1.7008
GWP060	1.576	GWP124	1.7464	GWP188	1.8584	GWP252	1.365	GWP316	1.415	GWP380	1.5024
GWP061	1.6096	GWP125	1.6228	GWP189	1.2088	GWP253	1.4588	GWP317	1.465	GWP381	1.3064
GWP062	1.6398	GWP126	1.629	GWP190	1.3394	GWP254	1.4852	GWP318	1.5398	GWP382	1.9534
GWP063	1.5252	GWP127	1.533	GWP191	1.2112	GWP255	1.4414	GWP319	1.4432	GWP383	1.659
GWP064	1.976	GWP128	1.7054	GWP192	1.3478	GWP256	1.7376	GWP320	1.5138	GWP384	1.8156
