# Supplementary material for: Genetic Diversity and Genome-Wide Association Study of Seed Aspect Ratio Using a High-Density SNP Array in Peanut (Arachis hypogaea L.)
Source: Genes (Basel). 2020 Dec 22;12(1):2. doi: 10.3390/genes12010002 (PMC7822046; doi:10.3390/genes12010002)
Supplement: Supplementary file 1 [file genes-12-00002-s001.zip › Supplementary Table S3_final.xlsx]

## Sheet: Genotype data
Table S3. A high-density SNP array 'Axiom_Arachis' with 58 K SNPs
Probeset_id	Chromosome	Physical Position	Strand	Flank	Allele A	Allele B	GWP001	GWP010	GWP018	GWP026	GWP034	GWP042	GWP050	GWP058	GWP066	GWP074	GWP082	GWP090	GWP098	GWP106	GWP114	GWP122	GWP130	GWP138	GWP146	GWP154	GWP162	GWP170	GWP178	GWP186	GWP002	GWP011	GWP019	GWP027	GWP035	GWP043	GWP051	GWP059	GWP067	GWP075	GWP083	GWP091	GWP107	GWP115	GWP123	GWP131	GWP139	GWP147	GWP155
AX-147265651	Aradu.A01	977371	+	TTCCCATGCGGACTTGGCTCTCTTGTCTTTGAAAT[C/G]GTTGGATTCCATGGTTGATGAGACAAGTTTGTGTG	C	G	NN	CG	CG	CG	CG	CG	CG	CG	CG	GG	NN	NN	CG	CG	CC	CC	CC	NN	CG	CC	CC	CC	NN	CG	NN	CC	CG	NN	CG	CG	NN	CG	CG	GG	NN	CG	CG	CG	CC	CC	CC	CG	NN
AX-147265670	Aradu.A01	1522072	+	ATCAGACCATTTCCCACCAAAATATTGTCATCCAT[C/G]TGAATCCTAATAGCATAACCATGGAGCTCCCTGCC	C	G	CC	CC	CC	CC	CC	CC	CC	CC	CC	CC	CC	CC	CC	CC	CC	CC	CC	CC	CC	CC	CC	CC	CC	CC	CC	CC	CC	CC	CC	CC	CC	CC	CC	CC	CC	CC	CC	CC	CC	CC	CC	CC	CC
AX-147265751	Aradu.A01	3331989	+	TCTAAGCTTCATCAAACAGGGCATGGTTCTGTGAC[A/T]TCTGCTGCTGTATCTACTACATTTCCTGTAACCAC	A	T	TT	TT	TT	TT	TT	TT	TT	TT	TT	TT	TT	TT	TT	TT	TT	TT	TT	TT	TT	TT	TT	TT	TT	TT	TT	TT	TT	TT	TT	TT	TT	TT	TT	TT	TT	TT	TT	TT	TT	TT	TT	TT	TT
AX-147267180	Aradu.A03	29204558	+	ATATATATATCTGACGTACATAAACCACGTTGCGT[A/T]AGGCACCCATTATATTGTTACATCGATCTCACATC	A	T	TT	TT	TT	AA	TT	TT	AT	TT	TT	AA	AA	TT	TT	TT	TT	AA	AA	AA	TT	TT	AA	AA	TT	TT	TT	AA	TT	AA	AA	NN	AA	AA	TT	AA	AA	AA	TT	AA	AA	AT	TT	TT	AA
AX-176791312	Araip.B10	123796970	+	TCATGCTACTTCTCAAAGAAAAATTCTCATGTAAG[A/T]TGACAGTGAAGTGTCATATATTTTTTATGTAATAA	A	T	TT	TT	TT	TT	TT	TT	TT	TT	TT	TT	TT	TT	TT	TT	TT	TT	TT	TT	TT	TT	TT	TT	AT	TT	TT	TT	TT	TT	TT	TT	TT	TT	TT	TT	TT	TT	TT	TT	TT	TT	TT	TT	TT
AX-147265753	Aradu.A01	3335472	+	TATCCCTGCCCGCAGAACATGGGAAGAATACTAAC[C/G]GGTCCGTAGTATTGTTAAATTACTAAAAAAGAACA	C	G	GG	GG	GG	GG	GG	GG	GG	GG	GG	GG	GG	GG	GG	GG	GG	GG	GG	GG	CG	GG	GG	GG	GG	GG	GG	GG	GG	NN	GG	GG	GG	GG	CG	GG	GG	NN	GG	GG	GG	NN	GG	GG	NN
AX-147265698	Aradu.A01	2020611	+	CATTTGTCTCCGAGTTAACTCAGGCCTCTGAAATT[C/G]ACGAGTTGCAATGATTTGGTTCATGATTTTCTAAT	C	G	CC	CC	CC	CC	CC	CC	CC	CC	CC	CC	CC	CC	CC	CC	CG	CG	CG	CG	CG	CG	CG	CG	CC	CC	CC	CG	CC	CC	CC	CC	NN	CC	CC	CC	CG	CC	CC	CG	CG	CG	CG	CG	CG
AX-176791314	Araip.B10	8989752	+	GATTAAGTGTCATGGTTGAATTTGTCTCCATAGTG[A/T]AGATGTTGATTCAGGTTGCGGGTTGTTGTCAAGTT	A	T	AT	AT	NN	AA	AA	AA	NN	NN	AT	TT	AT	NN	TT	AA	NN	NN	TT	AT	NN	AT	NN	NN	AA	AT	AA	TT	AT	NN	AT	AA	AA	AA	AA	AA	TT	AA	NN	TT	NN	NN	TT	TT	TT
AX-147265840	Aradu.A01	5317206	+	AATATCCAAATTCCAACATTTGTTCTTTTTCCCCT[C/G]CTCTCTTGTCTCTGTTACTTCAATTCAATTCAATA	C	G	GG	GG	GG	GG	GG	GG	GG	GG	GG	GG	GG	GG	GG	GG	GG	GG	GG	GG	GG	GG	GG	GG	GG	GG	GG	GG	GG	GG	GG	GG	GG	GG	GG	GG	GG	GG	GG	GG	GG	GG	GG	GG	GG
AX-147265676	Aradu.A01	1665696	+	GCAGAACTCGCCGCCGGTTCGATCAAATTCGACTC[C/G]GGTTCCTTGCTTCCTAATAGACAATTCTCATAGCT	C	G	GG	GG	GG	GG	CG	GG	GG	GG	NN	NN	GG	CG	GG	NN	GG	GG	GG	NN	GG	GG	GG	NN	NN	GG	GG	GG	GG	GG	NN	GG	GG	GG	GG	NN	NN	GG	GG	NN	CG	GG	CG	NN	NN
AX-147265656	Aradu.A01	1185064	+	ACACTACCAGCAAGGCTCTTTATATTCACTGGAAG[A/T]ATCTGAAAAACAAGAAACAGATTATGCATTGACTG	A	T	TT	TT	TT	TT	TT	TT	TT	TT	TT	TT	TT	TT	TT	TT	TT	TT	TT	TT	TT	TT	TT	TT	TT	TT	TT	TT	TT	TT	TT	TT	TT	TT	TT	TT	TT	TT	TT	TT	TT	NN	TT	TT	TT
AX-147265635	Aradu.A01	595640	+	CATTCTCCATGAACCAGAGGTTGTTGGTGTTGGAA[C/G]CAAGTGACGTTAGAGATGTTGGGAAATTGAGTTAC	C	G	CC	CC	CC	CC	CC	CC	CC	CC	CC	CC	CC	CC	CC	CC	CC	CC	CC	CC	CC	CC	CC	CC	CC	CC	CC	CC	CC	CC	CC	CC	CC	CC	CC	CC	CC	CC	CC	CC	CC	CC	CC	CC	CC
AX-147265734	Aradu.A01	3120188	+	CCATTGCAGCTCAAGAGAGAGCCATAGTGCGAAGT[C/G]CCATGACACTCGAATGGCCTCCCTTTTCATGGAGG	C	G	CC	CC	CC	CC	CC	CC	CC	CC	CC	NN	CC	CC	CC	CC	CC	CC	CC	CC	CC	CC	CC	CC	CC	CC	CC	CC	CC	CC	CC	CC	CC	CC	CC	CC	CC	CC	CC	CC	CC	CC	CC	CC	CC
AX-147265709	Aradu.A01	2360665	+	ACTCTCCACATCGAAATTAGAGCAAACTCCCTGAA[C/G]AGTATGTTGCTACATGGGGAAAACAGGTTAATTTT	C	G	CC	CC	CC	CC	CC	CC	CC	CC	CC	CC	CC	CC	CC	CC	CC	CC	CC	CC	CC	CC	CC	CC	CC	CC	CC	CC	CC	CC	CC	CC	CC	CC	CC	CC	CC	CC	CC	CC	CC	CC	CC	CC	CC
AX-147265768	Aradu.A01	3460850	+	AACCATCAATGAACCTTTCTGGATCAAACTTCTCA[C/G]CTTCCTTCCAGTATCTTGGGTCCCTCCCAATTCCC	C	G	GG	GG	NN	GG	NN	NN	GG	CG	GG	GG	NN	CG	GG	NN	GG	NN	CG	GG	NN	NN	CG	GG	NN	NN	GG	GG	GG	NN	GG	NN	GG	GG	NN	CG	GG	GG	CG	GG	GG	GG	CG	CG	GG
AX-147265740	Aradu.A01	3170143	+	ATTTCTTGTTCAATAATCTTTAGCCTGTGTAAGAC[A/T]GCTTCAACTCCTTTTGCAATTCCCCCAAAGCTTGG	A	T	TT	TT	TT	TT	TT	TT	TT	TT	TT	TT	TT	NN	TT	TT	TT	TT	TT	TT	TT	TT	TT	TT	TT	TT	TT	TT	TT	TT	TT	TT	TT	TT	TT	TT	TT	TT	TT	TT	TT	TT	TT	TT	TT
AX-176791317	Aradu.A01	510521	+	ACAAGTTTCAGGCAAAGGATCAAATTGGAACATAC[A/T]CATATTTTCCATCAACTCACCTCCATAAAGCAGCT	A	T	AA	AA	AA	AA	AA	AA	AA	AA	AA	AA	AA	AA	AA	AA	AA	AA	AA	AA	AA	AA	AA	AA	AA	AA	AA	AA	AA	AA	AA	AA	AA	AA	AA	AA	AA	AA	AA	AA	AA	AA	AA	AA	AA
AX-147265739	Aradu.A01	3168581	+	GAGAAGTTGCAGACACCGAAGAGTAACAACTCGCG[C/G]GTATTTTATGGTAGCAGGGCTTTCTTCTGAACTTC	C	G	NN	CG	GG	NN	GG	GG	GG	GG	GG	NN	NN	GG	GG	GG	CG	GG	GG	GG	CG	NN	GG	GG	CG	GG	GG	NN	GG	GG	NN	NN	CG	GG	GG	GG	NN	GG	CG	GG	GG	GG	GG	GG	GG
AX-147265791	Aradu.A01	3860950	+	CCCCATAATGTGTTTTCCTCATAGGTACAACTTGC[C/G]AGGACCTTTGATCTTTCTTCCAATTCCTGCAAGTT	C	G	GG	GG	GG	GG	GG	GG	GG	GG	GG	GG	GG	GG	GG	GG	GG	GG	GG	GG	GG	GG	GG	GG	GG	GG	GG	GG	GG	GG	GG	GG	GG	GG	GG	GG	GG	GG	GG	GG	GG	GG	GG	GG	GG
AX-176791319	Aradu.A01	1873370	+	TGTAAAACTAGCCAGAGGAACTAGAGTAGCATTAG[C/G]ACCTGCTGTTTTAGCTAGCATTTATAGGGACTTGA	C	G	NN	GG	GG	CG	GG	CG	NN	NN	GG	NN	GG	NN	GG	NN	GG	CG	CG	NN	GG	GG	GG	NN	NN	GG	GG	GG	NN	GG	GG	GG	CG	CG	GG	CG	GG	GG	GG	CG	GG	GG	NN	NN	CG
AX-147252184	Araip.B06	11352017	+	ATCACAAGCTTGAAAATTTACACTCCCAACATGAT[A/G]CACTGTTGGTGTCCCTATGAATTTGGATAAAATTT	A	G	AG	GG	NN	NN	NN	AG	NN	AG	GG	AG	GG	NN	GG	GG	GG	GG	GG	NN	GG	GG	GG	GG	GG	GG	GG	NN	GG	GG	GG	GG	GG	GG	AG	NN	GG	NN	GG	GG	NN	GG	NN	AG	NN
AX-147225061	Aradu.A06	15350876	+	GCTGCACCCAGAGAGATGACAGAAATAGAGTTGAA[A/G]TTGGGGAGCTGCACAAGCACGAAGTTGACAGAAGC	A	G	NN	NN	NN	AG	AG	NN	NN	NN	NN	AG	NN	NN	AG	AG	AA	AA	AA	AA	NN	AA	AA	AA	AG	NN	NN	AA	AG	AG	AG	AG	NN	AG	AG	AG	AG	AG	AG	AA	AA	AA	AA	AA	AA
AX-147235447	Aradu.A10	8974293	+	AAACACACAGACAAGAAATCATCCAGGATCTTGGC[G/T]CAATGGTTGGTGAGTTGCTGGAAGATTTCTACCAG	T	G	NN	GG	GG	NN	GT	GG	GG	GT	GG	GG	NN	GT	GT	GG	NN	NN	NN	NN	GT	NN	GG	GG	GG	NN	NN	NN	GG	NN	NN	NN	NN	GG	GG	GG	GG	NN	NN	GG	GG	GG	GT	GT	GG
AX-147230123	Aradu.A08	16042388	+	CCTCACTATTCTGATCAGTCAACATAGATTGTTGG[A/G]TTGTCTGGCCTGTTAGTAACCAATGAGTGCTGCCT	A	G	AA	AA	AA	AA	AA	AA	AA	AA	AA	AA	AA	AA	NN	AA	AA	AA	AA	AA	AA	AA	AA	AA	AA	AA	AA	AA	AA	AA	AA	AA	AA	AA	AA	AA	AA	AA	AA	AA	AA	AA	AA	AA	AA
AX-147226582	Aradu.A06	109256953	+	ATGTGAGATTTGTCAAGATGGTAGGTGGTAGGTAC[A/C]TTGGTTGCTAGAAGTTTCAGCTTTAAGCCCCGGAA	A	C	CC	CC	CC	CC	NN	AC	CC	CC	CC	AC	CC	CC	CC	CC	CC	CC	NN	NN	CC	CC	CC	CC	NN	CC	CC	CC	CC	NN	CC	CC	AC	NN	CC	CC	AC	CC	CC	CC	NN	NN	CC	CC	CC
AX-147264310	Araip.B10	110658333	+	AATTATTAGAATCGGTTGGCAATAACAATGATGGA[A/G]AAAAGTCTTCTTGTATGCGGCTGCAGCCCCAGCTG	A	G	GG	GG	GG	GG	GG	GG	GG	GG	GG	GG	GG	AG	GG	GG	GG	GG	GG	GG	GG	GG	GG	GG	NN	GG	GG	GG	GG	AG	GG	GG	AG	GG	GG	GG	GG	GG	GG	GG	GG	GG	GG	GG	GG
AX-147260668	Araip.B09	20788261	+	AGATATGAGATCGGGGTTCTATAATTCAAAGTGCA[C/T]ACAGAGAGAGATGTTTATATCTGCATCATTAAGTC	T	C	CT	CC	CC	CC	CC	CC	CC	CC	CC	CC	CC	CT	NN	CC	CC	CC	NN	CC	CC	CC	CC	NN	CT	CC	CC	CC	CC	CT	CC	NN	CT	CC	NN	CC	CC	CC	CC	CC	NN	CC	CC	CC	CC
AX-147255167	Araip.B07	17005610	+	ATTCCTATTGGTTTGTGTGTAACCGCGCTTGTGAT[C/T]ATGCTTAAGAACTCTGAGCAAAATGATTATGGTTC	T	C	CC	CC	CC	CC	CC	CC	CC	CC	CC	CC	CC	CT	CC	CC	CC	CC	CC	CC	CC	CC	CC	CC	CT	CC	CC	CC	CC	CC	CC	CC	CC	CC	CC	CC	CC	CC	CC	CC	CC	CC	CC	CC	CC
AX-147255769	Araip.B07	58498307	+	TGCATTAATTTGAGATAGATATGCACGCGCGGATT[A/G]ACTCTTTTAGTGATTGGAAGACCTCTTTTATAATT	A	G	AG	AA	AG	NN	AA	NN	AA	AA	AA	AA	AA	AA	AA	AA	NN	AG	AA	NN	NN	AA	AA	AA	AA	AA	AA	AG	AA	AA	NN	NN	AA	AA	NN	AA	AG	NN	AA	AA	AA	AA	AA	AA	AG
AX-147216599	Aradu.A03	30565512	+	TCACTTTCAGCATCATAATCCCTGCAAATATCCCA[C/T]CATCAACCCACATTAGCATTATTTTTTCACCAACA	T	C	TT	TT	NN	TT	TT	TT	TT	TT	TT	TT	TT	TT	TT	TT	CC	CC	CC	CC	TT	CC	CC	CC	TT	TT	TT	CC	TT	TT	TT	TT	TT	TT	NN	TT	TT	TT	TT	CC	CC	CC	CC	CC	CC
AX-147247405	Araip.B04	22847747	+	GACTCACACATTTTATTTTTCAGTTAGTGAGTGAG[A/C]TGTGACATTGGAGGATGTGTAGCGATAATTTTTTG	A	C	CC	CC	CC	AC	CC	CC	CC	CC	CC	CC	CC	CC	CC	CC	CC	CC	CC	AC	CC	CC	NN	AC	CC	CC	CC	AC	CC	CC	CC	CC	NN	CC	CC	CC	CC	CC	CC	AC	AC	CC	CC	CC	AC
AX-147236032	Aradu.A10	67128586	+	CACAACACCAACAAGGCAGTGTGGAGAGGAAACAC[C/T]GTCATATTACGGAAATGGGCTTATCATTGCTTGCT	T	C	CC	CC	CC	CC	CC	NN	CC	CC	CT	CC	CC	NN	NN	CC	NN	CC	TT	TT	CC	NN	CC	TT	NN	CC	CC	TT	CC	CC	CC	CC	CT	CC	NN	CC	CC	CC	CC	CC	TT	CT	CC	TT	TT
AX-147260300	Araip.B09	11440910	+	TAAGAGTAGAGATAAGAGTGAAATTCGAAGGGAAA[C/T]TAACATTTCGAATTGTTATTAGGGGAAAAGAGAGA	T	C	TT	TT	TT	TT	TT	TT	TT	TT	TT	TT	TT	TT	TT	TT	TT	TT	TT	TT	TT	TT	TT	TT	TT	TT	TT	TT	TT	TT	TT	TT	TT	TT	TT	TT	TT	TT	TT	TT	TT	TT	TT	TT	TT
AX-176791320	Araip.B05	134608088	+	TAAAATTGATGAAGAAATTCAAAACTACCAACAAA[G/T]GGAGAATCTAAGCCTCTTGTGCAGGGTAATCAAAC	T	G	GT	NN	GG	GG	GG	GG	GG	GT	GG	GG	GG	GT	NN	GT	GG	GG	GG	GG	GT	GG	GG	GG	GG	NN	GG	GG	GG	GG	GG	GG	GT	GG	NN	GG	GG	GG	GT	GG	NN	GG	GG	NN	GG
AX-147229164	Aradu.A08	1128003	+	AAATTCTATTCTTTACCGAAATCAGCATTGTAGTG[C/T]GCACTCGATTCAAGTTTCTTTGCGTCATTCAGTTT	T	C	TT	TT	TT	NN	NN	NN	NN	TT	NN	TT	TT	TT	TT	TT	TT	TT	TT	TT	TT	TT	NN	NN	TT	TT	TT	TT	TT	TT	TT	TT	TT	TT	TT	NN	TT	TT	TT	TT	TT	TT	TT	NN	TT
AX-147229454	Aradu.A08	5223075	+	TGCTAAGTACTTTACATTTGCTGTTGGCCATTCTT[C/T]TGTTTGTTGGGTTTGATATGGTATCATATTCAAGG	T	C	CC	CC	CC	CC	CC	CC	CC	CC	CC	NN	CC	CC	CC	CC	CC	NN	CC	CC	CC	CC	CC	CC	CC	CC	CC	NN	CC	CC	CC	CC	CC	NN	CC	CC	CC	CC	NN	CC	CC	CC	CC	CC	CC
AX-147207847	Aradu.A01	1320491	+	GTCTATACCTTTACATCATACTCAAACAGGTATCC[A/G]ATCCAGCTAGTCTATCAAACCAGTTAAGTATAAAC	A	G	GG	GG	GG	GG	GG	GG	GG	GG	GG	GG	GG	GG	GG	GG	GG	GG	GG	GG	GG	GG	GG	GG	GG	GG	GG	GG	GG	GG	GG	GG	GG	GG	GG	GG	GG	GG	GG	GG	GG	GG	GG	GG	GG
AX-147242533	Araip.B02	103240952	+	AAGATTTCACGGGTAAACTCTGATTGAGCAAACAT[G/T]ATTGGAACACCATGATTAGAGTGCTTGAAATACTT	T	G	GG	NN	NN	GG	GT	NN	GT	GT	TT	TT	TT	TT	GT	TT	NN	GG	NN	GG	TT	GT	GG	GT	NN	GT	GT	NN	GT	TT	TT	TT	GT	GG	TT	GG	GG	GG	GT	NN	NN	TT	NN	TT	GG
AX-147261883	Araip.B09	136170879	+	TAGGATGATACAAACATTACCTTCTGGGCGTACTG[C/T]TGTTCAGATAGTTCATATTGATCAGCAAGCTGCTT	T	C	TT	TT	TT	TT	TT	TT	TT	TT	TT	TT	TT	TT	TT	TT	TT	TT	TT	TT	TT	TT	TT	TT	TT	TT	TT	TT	TT	TT	TT	TT	TT	TT	TT	TT	TT	TT	TT	TT	TT	TT	TT	TT	TT
AX-147212708	Aradu.A02	2658782	+	CTCATTGCAGCTTTTGGAGTTTGATAACATGCCAT[G/T]TTGGGAGGAGTGGTGCTTACCTGACTCAGAAGCTT	T	G	TT	TT	TT	TT	TT	TT	TT	TT	TT	TT	TT	TT	TT	TT	GT	TT	TT	TT	TT	GT	TT	TT	TT	TT	TT	TT	TT	TT	TT	TT	TT	TT	TT	TT	TT	TT	TT	TT	TT	GT	TT	GT	TT
AX-147256906	Araip.B07	125984309	+	GCAAATTGAGTAACACTAACTCTTGATAGTTTTGT[C/T]ACTGTAACAGTTCAAATGGGTTGCAAATCTGTCTT	T	C	TT	TT	TT	TT	TT	TT	TT	TT	TT	TT	TT	TT	TT	TT	TT	TT	TT	TT	TT	TT	TT	TT	TT	TT	TT	TT	TT	TT	TT	TT	TT	TT	TT	TT	TT	TT	TT	TT	TT	TT	TT	TT	TT
AX-147214377	Aradu.A02	79769197	+	AGATACCCTGTCAATGTACCGCACACAATTGACCA[C/T]TCGCTTTTCTTTACCGTTGGTTTAGGAATTAATCC	T	C	TT	NN	TT	TT	TT	TT	TT	TT	NN	TT	TT	TT	TT	TT	CT	TT	TT	TT	TT	TT	TT	TT	CT	TT	TT	TT	NN	TT	TT	TT	TT	TT	TT	TT	CT	NN	CT	CT	TT	TT	NN	TT	TT
AX-147246228	Araip.B03	134343444	+	ACACAAGAGAATGGAGACCTAAACTGTTTAATCTC[C/T]TGCATCTGTTCAACACAAAATAAAATAGAGTATCA	T	C	CC	CC	CC	CC	CC	CC	CC	CC	CC	CC	CC	CC	CC	CC	CT	CC	NN	CC	CC	CT	CC	CC	CC	CC	CC	CC	CC	NN	CC	NN	CC	CC	CC	CC	CC	CC	CC	CC	CC	CT	CC	CC	NN
AX-147254562	Araip.B07	2964357	+	CATCTCATTCACTTCTAGCTTCAAATGAGGCAAGA[C/T]ATTCAACCAAGGGTTTTCACTATAAACTCTCTTTG	T	C	CT	TT	TT	NN	TT	TT	TT	TT	TT	CT	NN	TT	CC	TT	CT	CC	CC	NN	CC	NN	NN	CC	TT	TT	TT	CT	TT	CT	NN	TT	CC	CT	TT	TT	CT	TT	TT	CT	NN	CT	NN	CC	NN
AX-147264537	Araip.B10	119372445	+	GGGGTTAGCATTTAGCAGGATCCAGGGTGAATTAG[C/T]TTAGTCCATAATTCAGCATCATCTTTCAGTAACCT	T	C	TT	TT	TT	TT	TT	TT	TT	TT	TT	TT	TT	TT	TT	TT	TT	TT	TT	TT	TT	TT	TT	TT	TT	TT	TT	TT	TT	TT	TT	TT	TT	TT	TT	TT	TT	TT	TT	TT	TT	TT	TT	TT	TT
AX-147212491	Aradu.A02	1448633	+	ACAAGGTCTACATCTGAGTTCAATGCTATGGACAC[A/G]GCAGAAAACGATGGCGGTATATCAACTGCAACATA	A	G	GG	GG	GG	NN	GG	GG	GG	NN	NN	GG	GG	AG	GG	GG	GG	GG	GG	GG	NN	GG	NN	GG	AG	GG	GG	GG	GG	NN	GG	GG	AG	GG	GG	GG	NN	GG	GG	GG	AG	NN	GG	AG	AG
AX-147257997	Araip.B08	24054022	+	TAGAATTTCCCTAATGGAATGGGCATTGATGGTGT[C/T]TTTCCCTAATGGTATTTTGTTGTGACTGCTAATTT	T	C	NN	CC	CC	CT	CT	NN	NN	CC	CC	CC	NN	CT	CC	CC	CT	CT	CC	CC	NN	CC	CC	CC	CT	CT	CC	CC	CC	CT	CC	CT	CC	CT	CC	CC	CC	CC	CT	NN	NN	NN	CT	CC	CT
AX-147228309	Aradu.A07	41932432	+	GCCGCCATAGCGGCACTGGCAGAATTTTCAAGAAA[C/T]CGGTATAGCACCAGAGAAATTCCTATATACACCAT	T	C	TT	TT	TT	TT	TT	TT	TT	TT	TT	TT	TT	TT	TT	TT	TT	TT	TT	TT	TT	TT	TT	TT	TT	TT	TT	TT	TT	TT	TT	TT	TT	TT	TT	TT	TT	TT	TT	TT	TT	TT	TT	TT	TT
AX-147261250	Araip.B09	88853461	+	TGAATGTTCCCTGCAAGCGAAAGTAGAAATTATCA[G/T]TGCATAAGAATTGCAAGGATGAAAAGAACATTGCA	T	G	NN	NN	NN	TT	TT	TT	TT	TT	TT	NN	TT	TT	TT	TT	GG	GG	GG	GG	GG	GG	GG	GG	NN	TT	TT	GG	TT	TT	TT	TT	NN	TT	TT	TT	NN	NN	TT	GG	GG	GG	GG	GG	GG
AX-147218849	Aradu.A04	824629	+	TTGTTGCTTAAGTAAATAACACTTTGAATCCAGTA[A/C]AACTAGAGGAACCATAAACTTTCCTCCATAGCACA	A	C	AA	AA	AA	AA	AA	AA	AA	AA	AA	NN	AA	AA	AA	AA	AA	AC	AA	AC	AA	AA	AA	AA	AA	AA	NN	AA	AA	AA	AA	AA	AA	AA	AA	AA	AC	NN	AA	AA	AA	AA	AA	AC	AA
AX-147226177	Aradu.A06	103166870	+	TGTAGAATTTGACTTTACATATTTTTGGGCTTTTA[G/T]CCTATGGAAGCTCTGGTATTAAAAAGGCCTTGGGT	T	G	GG	GG	GG	GG	GG	GG	GG	GG	GG	GG	GG	GG	GG	GG	GG	GG	GG	GG	GG	GG	GG	GG	GG	GG	GG	GG	GG	GG	GG	GG	GG	GG	GG	GG	GG	GG	GG	GG	GG	GG	GG	GG	GG
AX-147233523	Aradu.A09	79391871	+	GCTGCTTCAACCATGAGTTTGCAGCATTGTATAAA[C/T]ATGTTACTCTTTCATTCACATGTGATGATGGAGTT	T	C	CT	CC	CC	CC	CC	CC	CC	CC	CC	NN	CC	CT	CC	CT	CC	CC	CC	CC	CC	CC	NN	CC	CT	CC	CC	CC	CC	NN	CC	CC	CC	CC	CC	NN	CC	CC	CC	CC	CC	CC	CT	NN	CC
AX-147233021	Aradu.A09	19150484	+	ATGACTTAACCAAACACCGCATCAAGCAAGAGGAT[C/T]AGATTATTTCACTTACTGCTGAATTTTTGCAATTA	T	C	NN	NN	TT	NN	NN	NN	NN	TT	NN	CT	TT	TT	TT	CT	TT	TT	TT	TT	NN	CC	NN	NN	TT	NN	CC	CT	TT	NN	NN	NN	CT	NN	CC	NN	CT	NN	NN	NN	NN	NN	CT	NN	TT
AX-147214391	Aradu.A02	80081813	+	AATGAAATAAGTCAGACACCAAGAATGGTGTACAA[A/G]GAAATGGTTACGCTCGGCTATTGTTATTGATTGAG	A	G	AA	AA	AA	AA	AA	AA	AA	AA	AA	AA	AA	AA	AA	AA	AA	AA	AA	AA	AA	AA	AA	AA	AA	AA	AA	AA	AA	AA	AA	NN	AA	AA	AA	AA	AA	AA	AA	AA	AA	AG	AA	AA	AA
AX-147216486	Aradu.A03	27018683	+	AGAGAGCTAGTGCAATGAGATGAGTTGGTTTGGAA[G/T]AGAGGCCAAACTGATGCAGTTGAGGATGAATCGCT	T	G	TT	TT	TT	TT	TT	TT	TT	TT	TT	TT	TT	TT	TT	TT	TT	TT	TT	TT	TT	TT	TT	TT	TT	TT	TT	TT	TT	TT	TT	TT	TT	TT	TT	TT	TT	TT	TT	TT	TT	TT	TT	TT	TT
AX-147253278	Araip.B06	116009661	+	ACTACTAGCTTAGAAATGATCATTACTTGTGATTC[C/T]AGAACATCCAACATTAAACAAATATTTAGTGATAT	T	C	CC	CC	CC	CC	CC	CC	CC	CC	CC	CC	CC	CC	CC	CC	CC	CC	CC	CC	CC	CC	CC	CC	CC	CC	CC	CC	CC	CC	CC	CC	CC	CC	CC	CC	CC	CC	CC	CC	CC	CC	CC	CC	CC
AX-176791321	Aradu.A04	4921122	+	CTGTTTATTTCTTCGGTTCGATTCTTCACTATATA[C/T]ATTTGGAATCGTGGATGCTTAGGTTTCGTGAAATT	T	C	TT	TT	TT	TT	TT	TT	TT	TT	TT	TT	TT	TT	TT	TT	TT	TT	TT	TT	TT	TT	TT	TT	TT	TT	TT	TT	TT	TT	TT	TT	TT	TT	TT	TT	TT	TT	TT	TT	TT	TT	TT	TT	TT
AX-147247350	Araip.B04	20171496	+	ACTGGACCAGGCACCACATTATTCTCATCAGTTTT[C/T]CCTTTAGCATAATTCTTCACACAATCGGGCGTCCA	T	C	TT	TT	TT	TT	TT	TT	TT	TT	TT	TT	TT	TT	TT	TT	TT	TT	CT	TT	TT	TT	CT	TT	TT	TT	TT	CT	TT	TT	TT	TT	TT	TT	TT	TT	TT	TT	TT	CT	CT	TT	TT	TT	TT
AX-147227169	Aradu.A07	3290120	+	AAAAGCATTCTCCATACGAGCAACAATCAGCAACG[A/G]TTGTCATTAGCCCTACCAAATAATAATAAGTGCAT	A	G	GG	GG	GG	GG	GG	GG	GG	GG	GG	AG	GG	AG	GG	GG	GG	GG	GG	GG	GG	GG	GG	GG	GG	GG	GG	GG	GG	GG	GG	GG	GG	GG	GG	GG	GG	GG	GG	GG	AG	GG	GG	GG	GG
AX-147221670	Aradu.A05	7798555	+	AACTTGTTCTTTGTCTTCAATGTTTTAGTATTTGT[A/G]TATTCTCAGCTCCCTTTTTTGGCAGATATGTAGCT	A	G	AA	AA	AA	AG	AA	AA	AA	AG	AG	AA	AG	AA	AA	AA	AA	AG	AG	AG	AA	AA	AG	AG	AA	AA	AA	AG	AA	AG	AG	AA	AG	AG	AA	AG	AA	AG	AA	AG	AG	AA	AG	AA	AG
AX-147214594	Aradu.A02	82582613	+	ATCATCCGCAATCACCTCCGTGTTCTCTCTATCAG[C/T]CACCACCAAAATTGGCTCCTCCTTATAATACTTAT	T	C	TT	TT	TT	CT	TT	TT	TT	TT	TT	TT	TT	TT	TT	TT	TT	CT	CT	CT	TT	TT	CT	CT	TT	TT	TT	CT	TT	TT	TT	TT	CT	TT	TT	CT	TT	TT	TT	CT	CT	TT	CT	TT	CT
AX-176791322	Araip.B02	108345032	+	CTTCTCCTCCAAAGACAAGTTGGCCAAAGAGTCTA[C/T]ATTTATGGAACAGCTCCCAGCAGAATGAGCTTAAT	T	C	NN	NN	NN	TT	NN	NN	NN	NN	NN	NN	NN	TT	NN	NN	NN	NN	NN	NN	NN	NN	CC	CC	NN	NN	NN	TT	NN	NN	NN	NN	NN	NN	NN	NN	NN	NN	NN	NN	NN	NN	NN	NN	NN
AX-147223441	Aradu.A05	97868414	+	ATCCTTGGTGATCTTGATAGTGAAACTGTATTTGC[G/T]CAGCTTGATATAATACTATCTTGATCAATCTATTT	T	G	TT	TT	TT	TT	TT	TT	TT	TT	TT	TT	TT	TT	TT	TT	TT	TT	TT	TT	TT	TT	TT	TT	TT	TT	TT	TT	TT	TT	TT	TT	TT	TT	TT	TT	TT	TT	TT	TT	TT	TT	TT	TT	TT
AX-147234400	Aradu.A09	114724604	+	CGTTTGTACGGTTCGCCGAAGAGCATCGTCGCTGC[C/T]TACCTTCGTTTCGCGCTTCTCCACAAGTCTGTTTC	T	C	CC	CC	CC	NN	CC	CC	CC	CC	CC	CC	CT	CT	CC	CC	CC	CT	CC	CC	NN	CC	CC	CC	CC	CC	CC	CC	CC	CC	CC	CC	CT	CC	CC	CC	CC	CC	CC	CC	CC	CC	NN	CC	CC
AX-147242956	Araip.B03	1429170	+	CACAACAAAGTTCCTTTTGAAGGCATGTCAAACCT[C/T]CAGGCAGCATATGCTGCAGCCTTCAAGGTTAAACA	T	C	TT	TT	TT	TT	TT	TT	TT	TT	TT	NN	TT	TT	TT	TT	TT	TT	TT	TT	TT	TT	TT	TT	TT	TT	TT	TT	TT	TT	TT	TT	TT	TT	TT	TT	TT	TT	TT	TT	TT	TT	TT	TT	TT
AX-147250436	Araip.B05	127257073	+	TGATGAGAGAAGTTTCCATCATTGCGTTCTTAAAT[G/T]CTATGCCACGATTGTCAAGTAATATAGTAATGGTA	T	G	NN	TT	TT	TT	TT	TT	TT	TT	TT	TT	TT	TT	TT	TT	NN	GT	GT	GT	TT	GT	GT	GT	TT	TT	TT	GT	TT	TT	TT	TT	TT	TT	TT	TT	NN	TT	TT	GT	GT	GT	GT	TT	GT
AX-147253187	Araip.B06	111369287	+	AATCTGTTCCTTTTAAGCATTAAAGTGTCTTTCTT[A/G]GACCAGCAGCTGTGTCTGGTTGGTATGTCTTAGTT	A	G	AA	AA	AA	AA	AA	AA	AA	AA	AA	NN	AA	AA	AA	AA	AA	NN	AA	AA	AA	AA	AA	AA	AA	AA	AA	AA	AA	AA	AA	AA	AA	AA	AA	AA	NN	AA	AA	AA	AA	AA	AA	NN	AA
AX-147243340	Araip.B03	6125339	+	ATTTATCCAGTTGAAGAAGGATCTAAGTAAGCGTT[C/T]ATGGGTTTAATTGAACAGACAAGTAAGGAACAAAT	T	C	TT	TT	TT	TT	TT	TT	TT	TT	TT	TT	TT	TT	TT	TT	TT	TT	TT	TT	TT	TT	TT	TT	TT	TT	TT	TT	TT	TT	TT	TT	TT	TT	TT	TT	TT	TT	TT	TT	TT	TT	TT	TT	TT
AX-147245653	Araip.B03	126692919	+	TCACTTTTGGCTGTCAACCGCCCTGTCAAATTTGA[A/G]AGCTTTTTAATTTGTAATTCGGGATAAAATAAGAC	A	G	AA	NN	AA	NN	NN	AG	AA	AA	AA	AG	AA	AA	AA	AA	AA	AA	AA	AA	AG	AG	AA	AA	AA	AA	AA	AA	AA	AA	NN	NN	AA	AA	AA	AA	AA	AA	AA	AA	AA	NN	AA	NN	AA
AX-147242903	Araip.B03	502483	+	TAACAGCCAGAGGATGTACCTTGTGTTGGTGAAGT[A/G]GCCTTATTCCCTCACATTATGGGAGCAACTGACAG	A	G	AA	AA	AA	AA	AA	AA	AA	AA	AA	AA	AA	AA	AA	AA	AA	AA	AA	AA	AA	AA	AA	AA	AA	AA	AA	AA	AA	AA	AA	AA	AA	AA	AA	AA	AG	AA	AA	AA	AA	AA	AA	AA	AA
AX-147233097	Aradu.A09	21017909	+	ACAAGTTATTCAACGGTATAAGGCAACAAGACTTA[C/T]AGTTTCGGTAGACAGATCTCTCGTCTATATATAGT	T	C	TT	TT	NN	NN	TT	NN	TT	NN	TT	TT	TT	NN	TT	NN	NN	TT	NN	TT	NN	NN	NN	NN	TT	TT	TT	NN	TT	NN	TT	CT	TT	NN	TT	NN	NN	TT	TT	TT	NN	NN	TT	NN	TT
AX-147226731	Aradu.A06	110905201	+	GAGATCATCATTCATCAAGAATAAAATTATCAACT[A/C]CTACATAAACATGTCAATAGTGTCTCTAACAAAGA	A	C	AA	AA	AA	AA	AA	AA	AA	AA	AA	AA	AA	AA	AA	AA	AA	AA	AA	AA	AA	AA	AA	AA	AA	AA	AA	AA	AA	AA	AA	AA	AA	AA	AA	AA	AA	AA	AA	AA	AA	AA	AA	AA	AA
AX-147238504	Araip.B01	50917013	+	AGCGAGGTGCTACTGCTGCAGAAGAGACTTCGAAA[C/T]CGGCAGAGCCGGAGATGGCAGATTTTACGGAGGAG	T	C	TT	TT	TT	TT	TT	TT	TT	TT	TT	TT	TT	TT	TT	TT	TT	TT	TT	TT	TT	TT	TT	TT	TT	TT	TT	TT	TT	TT	TT	TT	TT	TT	TT	TT	TT	TT	TT	TT	TT	TT	TT	TT	TT
AX-147215175	Aradu.A02	91594898	+	TTTTGTCCACAACTTTCTTTGAAATACACTTTGGA[A/G]ACTATGATAAGAACATTGCTTAAACTGCAAGTAGC	A	G	GG	GG	NN	NN	GG	NN	GG	GG	GG	GG	GG	NN	GG	GG	GG	GG	AG	GG	GG	GG	AG	AG	GG	GG	GG	AG	GG	GG	GG	GG	GG	GG	GG	GG	GG	GG	GG	GG	NN	GG	GG	GG	AG
AX-147227941	Aradu.A07	18840166	+	AAGCTGAGCTTATATTTGCAGTGATTGATGAGTAC[C/T]AACTGCTTTCTTGTATAGTTTTCCTGTTAAGTATG	T	C	CT	CT	CT	TT	CT	CT	CT	CT	CT	NN	CT	TT	TT	CT	TT	TT	TT	TT	NN	TT	TT	TT	CT	CT	NN	CT	CT	CT	CT	CT	TT	CT	CT	NN	CT	TT	CT	TT	TT	TT	TT	TT	TT
AX-147249084	Araip.B05	7255571	+	CAGAAGATTGGAGAGCGGTCACCATTTACAATGCG[C/T]TGGATATCAGGCTGAAGATCCTCGTAAGTAACGAT	T	C	TT	CT	CT	CC	CT	TT	CT	CT	CT	CT	CT	TT	TT	CT	CC	CT	CC	CC	CT	CC	CT	CT	CT	CT	TT	CT	CT	TT	CT	CC	TT	CT	CT	CT	CT	NN	CT	CC	CC	CC	CC	CC	CC
AX-147213581	Aradu.A02	23583857	+	ATGAAATTGATAGCCTCCAAACCACACAATTTACC[A/G]GCTGAGTCCTCCTTTCTTTGTTTATCACCATTATC	A	G	AA	AA	AA	AA	AA	AA	AA	AA	AA	AA	AA	AA	AA	AA	AA	AA	AA	AA	AA	AA	AA	AA	AA	AA	AA	AA	AA	AA	AA	AA	AA	AA	AA	AA	AA	AA	AA	AA	AA	AA	AA	AA	AA
AX-147260588	Araip.B09	17563662	+	TATTGTTAAATGCTTCATAAAACTCCCAACACAAA[A/G]CGAGGAAAGAAAATCAACAGAACCAACAAGTCATA	A	G	AA	AA	AA	AA	AA	AA	AA	AA	AA	AA	AA	AA	AA	AA	AA	AA	AA	AA	AA	AA	AA	AA	AA	AA	AA	AA	AA	AA	AA	AA	AA	AA	AA	AA	AA	AA	AA	AA	AA	AA	AA	AA	AA
AX-147262521	Araip.B09	144946947	+	AAACTTTTAGCTTCGGTGAGAGTCAGACCATAACA[C/T]GAGAGTTGATAGAAGTGCTATTGTGGCAGTTTCAA	T	C	TT	TT	TT	TT	TT	TT	TT	TT	TT	TT	TT	TT	TT	TT	TT	TT	TT	TT	TT	TT	TT	TT	TT	TT	TT	TT	TT	TT	TT	TT	TT	TT	TT	TT	TT	TT	TT	TT	TT	TT	TT	TT	TT
AX-176791323	Araip.B08	27002771	+	TGGATATGGTTTATTCTGTTTGGAGAGTGAAAACG[A/G]ATGATGGATGTATTGCAGGTTTGAGAATGCAGTTA	A	G	GG	GG	GG	GG	GG	GG	GG	GG	GG	GG	GG	GG	GG	GG	GG	AG	AG	AG	GG	GG	GG	AG	GG	GG	GG	AG	GG	GG	GG	GG	GG	GG	GG	GG	AG	GG	GG	GG	GG	GG	AG	GG	AG
AX-147231247	Aradu.A08	39704480	+	CTACTTCCGGTGGAGACATTGGCGGAACAGCCATT[C/T]CATGAAATGCAGCAGATTCAATATCCAGAACTCTC	T	C	CC	CC	CC	CC	CC	CC	CC	CC	CC	CC	CC	NN	CC	CC	CC	CC	CC	CC	CC	CT	CC	CC	CC	CC	CC	CC	CT	CC	CC	CC	CT	CC	CC	CC	CT	CC	CC	CC	CC	CC	CC	CC	CC
AX-147235673	Aradu.A10	20509734	+	CATGAACAAAATTAATTCAGCAAACAAATTTGACG[A/G]AATGATGAACAAAATTAACTCGACCAAACAAAATT	A	G	GG	AG	GG	AG	GG	GG	GG	NN	AG	AG	AG	GG	AG	NN	GG	AG	GG	NN	GG	GG	AG	AG	AG	AG	GG	GG	NN	AG	AG	AG	AG	AG	GG	AG	AG	AG	NN	NN	GG	GG	GG	NN	GG
AX-147243191	Araip.B03	3923135	+	GTGACAAAAAGGCCACCATCAGGTGATGGGAGTCA[C/T]GGTATGCCTAGAGTGAAAAATGGGCTGTTGAAACC	T	C	TT	TT	TT	TT	TT	TT	TT	TT	TT	TT	TT	TT	TT	TT	TT	TT	TT	TT	TT	TT	TT	TT	TT	TT	TT	TT	TT	TT	TT	TT	TT	TT	TT	TT	TT	TT	TT	TT	TT	TT	TT	TT	TT
AX-147263484	Araip.B10	11190807	+	CTATTGAATTAGAAGTTCTTTGTTCTCTGGTTTAA[C/T]TTTCAGGCTTGGTTTCGAAGCATTTTGTTTTATTA	T	C	TT	TT	TT	TT	TT	TT	TT	TT	TT	TT	TT	TT	TT	TT	TT	TT	TT	TT	TT	TT	TT	TT	TT	TT	TT	TT	TT	TT	TT	TT	TT	TT	TT	TT	TT	TT	TT	TT	TT	TT	TT	TT	TT
AX-147258379	Araip.B08	69871347	+	TCTGATGATTCTTTGGGGCGAATAGAACTTGGCCA[A/G]GAATTTGCTTACTAGATCTTTCCAGTTGTTGATGC	A	G	AA	AA	AA	AA	AA	AA	AA	AA	AA	AA	AA	AA	GG	AA	GG	GG	GG	GG	AA	GG	GG	AG	AA	AA	AA	AG	AA	AA	AA	AA	AA	AA	AA	AA	AA	AA	AA	AG	GG	GG	AG	NN	GG
AX-147252321	Araip.B06	14274878	+	AGAGGATGGACTTCATCACAAAAGGTTAGAACTTT[C/T]TCCTTGTATGGAAAGCCAACACTGAAGCACAGAAG	T	C	TT	TT	TT	TT	TT	TT	TT	TT	TT	TT	TT	TT	TT	TT	TT	TT	TT	TT	TT	TT	TT	TT	TT	TT	TT	TT	TT	TT	TT	TT	TT	TT	TT	TT	TT	TT	TT	TT	TT	TT	TT	TT	TT
AX-147232661	Aradu.A09	8661916	+	TAATTTTGGTAAATGAAGTTCGATTTGGATTATGG[G/T]AATAGATCTCACATGAAAATTTTACATGATTTTGA	T	G	NN	GG	GG	GG	GG	GG	GG	NN	GG	NN	GG	GG	GG	GG	GG	NN	GG	GG	GG	GG	GG	GG	GG	GG	GG	NN	GG	GG	GG	GG	GG	GG	GG	GG	NN	GG	GG	GG	GG	GG	GG	GG	GG
AX-147225977	Aradu.A06	98751250	+	CCCCCGCATATGAAGGAAAAACAAAATCCCAGCAT[A/C]AATGATGAAATGCAAACGTCATCATGCCTCTAAAA	A	C	AA	AA	AA	AA	AA	AA	AA	AA	AA	AA	AA	AA	AA	AA	AA	AA	AA	AA	AA	AA	AA	AA	AA	AA	AA	AA	AA	AA	AA	AA	AA	AA	AA	AA	AA	AA	AA	AA	AA	AA	AA	AA	AA
AX-147228171	Aradu.A07	30112119	+	TTCATGTTGTAGTGGCTGTTCTATCATTCCTAATC[C/T]TTGGTTCTATCCCCATCATCGTCTATGGTGTCCTG	T	C	CC	NN	CC	CC	NN	CC	CC	CC	CC	CT	CC	CC	CC	CC	CC	NN	CC	CC	CT	CC	CT	CC	CT	CC	CC	NN	CC	CC	NN	CC	CC	CC	CC	CC	CC	CC	CC	CC	CC	CC	CC	NN	CC
AX-147218756	Aradu.A04	184112	+	ATAATTGCTGGAGTCAGTTTGGGTCTTGAGTCAAC[C/T]GCTCTTCCTGTCCTTGTCATCAGTGTAGCAATTAT	T	C	CC	CC	CC	CC	CC	CC	CC	CC	CC	CC	CC	CC	CC	CC	CC	CC	CC	CC	CC	CC	CC	CC	CC	CC	CC	CC	CC	CC	CC	CC	CC	CC	CC	CC	CC	CC	CC	CC	CC	CC	CC	CC	CC
AX-147257204	Araip.B08	2746077	+	TTTATGTGACAGGTTATGCTAATGGAGTCCACACT[A/G]ATCCTCTCATGCACCCTTTACGCTTGGCTGCAAGT	A	G	AA	AA	AA	AA	AA	AA	AA	AA	AA	AA	AA	AA	AA	AA	AA	AA	AA	AA	AA	AA	AA	AA	AA	AA	AA	AA	AA	AA	AA	AA	AA	AA	AA	AA	AA	AA	AA	AA	AA	AA	AA	AA	AA
AX-147241425	Araip.B02	62538102	+	TCCTGAGAAAAGCTTACGGTTTCTGTCAACGAAGT[C/T]AGCCACATCTATAACAAAGATTCAATCATGACAAA	T	C	CT	CC	CC	CT	CC	CT	CC	CT	CC	NN	NN	CT	NN	NN	CT	CC	CC	NN	CT	CC	CT	CT	CC	CC	CC	CC	CC	NN	CC	NN	CT	NN	CC	NN	CT	CC	CT	CC	CC	NN	CC	CC	CC
AX-176791324	Araip.B03	125077422	+	TTAACAGAAACTGGTCTAGTACATTATTATCCAGA[A/G]TTAGCTTCAAAATCAATCATAAATGAGGAATTAAG	A	G	NN	GG	NN	AG	GG	AG	NN	GG	GG	AG	GG	GG	GG	GG	AG	AG	GG	GG	AG	GG	NN	AG	GG	AG	GG	GG	GG	GG	GG	GG	AG	GG	GG	NN	AG	GG	AG	GG	GG	GG	GG	GG	GG
AX-147235294	Aradu.A10	6096316	+	AGGGATGCTGTTGATAGCAAGCCATCGTTTGCACC[C/T]AAAACTGCAGCCCTAAGCCACTGTGCCCTCTTGGC	T	C	CC	CC	CC	CC	CC	CT	CC	NN	CC	CC	CC	CT	CC	CC	CC	CC	CC	CT	CC	CC	CC	CC	CC	CC	CC	CC	CC	CC	CC	CC	CC	CC	NN	CT	CC	CC	CC	CC	CC	CC	CC	CC	CC
AX-147237375	Araip.B01	75818	+	GGAGTGAACAAGCTAGAACAAGATGATCAAATAGC[C/T]ATAGAAACAAATTTGCTGCAATCTAAGGCTCAATA	T	C	TT	TT	TT	TT	TT	TT	TT	TT	TT	NN	TT	TT	TT	TT	TT	TT	TT	NN	TT	TT	TT	NN	TT	TT	TT	TT	TT	TT	TT	TT	TT	TT	TT	TT	TT	TT	TT	TT	TT	TT	TT	TT	TT
AX-147221294	Aradu.A04	120887912	+	CTTTAGAGGCTCCACAAGATGTGGATTCACGGATA[A/C]TCTCTACACCGCTTTGACCAATAAAGGAATCACTA	A	C	AA	AA	AC	AA	AA	AA	AA	AA	AA	AA	AA	AA	AA	AA	AC	AC	AC	AC	CC	AC	AC	AC	AA	AA	AA	AC	AA	AA	AA	AA	AA	AA	AC	AC	AA	AA	AA	AC	AC	AC	AC	AC	AC
AX-147250446	Araip.B05	127472152	+	AGGATTGGATTGTCCATAACGGAATTTATACCATA[A/G]AATTCTCTGTAAGCTCCTAATGGTGACCATGCACT	A	G	AA	AG	AA	AA	AA	AA	AA	AA	AA	AG	AA	AA	AA	AA	AG	AG	AG	GG	AA	NN	GG	AG	AA	AA	AA	GG	NN	NN	AA	AA	AA	AA	NN	AG	AA	AA	AA	NN	AA	AG	GG	AG	AG
AX-147234196	Aradu.A09	112246704	+	GCCTGACCAATGTGAACGGAGATGCACTCTCTCAT[A/C]TTCGCAGATCAAACTACACAAGAAACGAAATGAAG	A	C	AA	AA	AA	AA	AA	AA	AA	AA	AA	AA	AA	AA	AA	AA	AA	AA	AA	AA	AA	AA	AA	AA	AA	AA	AA	AA	AA	AA	AA	AA	AA	AA	AA	AA	AA	AA	AA	AA	AA	AA	AA	AA	AA
AX-147246155	Araip.B03	133118581	+	CCATATATGTATATAGAAATTCCCTTAAGAATAAT[A/G]TAAGGGACTAGGATCACAACACTGTCGCAGTTTCC	A	G	AA	AA	AA	AG	NN	AG	AA	AA	AA	AA	AA	AG	NN	AA	AA	AA	AA	AA	NN	AA	AA	AA	NN	NN	AA	AG	AA	AG	AA	AA	AA	AA	AA	AA	AA	AA	AA	AA	AA	AG	AG	AA	AG
AX-147251964	Araip.B06	5774061	+	AACAATCATCACTCTCCCCAGATTCAGTCATCAAC[A/G]CATGGGAACTTATGCATGACTTGGATGAAGAAGCA	A	G	AA	NN	NN	AA	NN	AG	NN	AA	AA	NN	AA	NN	AA	AG	AA	AG	NN	AG	NN	AG	AG	AG	AG	AG	AA	AA	AG	AA	AA	AA	AG	AG	AA	AA	AG	NN	AG	NN	AA	AA	AA	NN	AA
AX-147223010	Aradu.A05	88081220	+	TCTATGAGAAGTCAAAACAGAACTGACTAAGTAGG[A/C]CTTTTGGAGCAGAGATTATGACTGGTATGTACATA	A	C	CC	CC	AA	NN	CC	CC	CC	CC	CC	CC	CC	CC	CC	CC	AA	AA	NN	AC	AA	AC	AA	AA	CC	CC	CC	AA	CC	CC	CC	CC	AC	CC	AA	CC	CC	CC	CC	AA	AA	AA	AA	AC	AA
AX-176791325	Araip.B02	6511478	+	CTCACCATTAATGTCATAGACAACATCAAAGCCTT[G/T]TGCTGAGAGACTAGATTTTACAAATTCAAAGTCTT	T	G	GG	GT	NN	GG	NN	GG	GG	GG	GG	GG	GG	GG	GG	GG	GT	GG	GG	GG	NN	NN	GT	GG	GG	GG	GG	GG	NN	GG	GG	NN	GG	GG	GG	GG	GG	GG	GT	GG	GG	GT	GG	GT	GG
AX-147214913	Aradu.A02	87289734	+	TTTTTATCAGACCATAACCTATTGAACCATTGAAT[G/T]AAAGACATGTCTGTGTTCATTTGAATTGCAGAACT	T	G	GT	GT	GT	TT	GT	GT	TT	TT	TT	GT	TT	GT	TT	NN	TT	GT	NN	GT	GT	TT	GT	GT	GT	TT	NN	TT	NN	NN	TT	NN	TT	TT	NN	TT	TT	TT	GT	TT	NN	TT	TT	GT	NN
AX-147221095	Aradu.A04	118561572	+	AAGGATTCAAACAAGGAAAGAATACAAGTGAACAG[A/C]TTGACACGTGGAGAAAAACATTTGAAAAGTGCAGA	A	C	NN	CC	AC	AC	CC	AC	CC	CC	CC	CC	CC	AC	AC	CC	CC	CC	CC	AC	AC	NN	CC	CC	CC	CC	AC	AC	CC	CC	CC	NN	AC	CC	NN	CC	NN	CC	CC	NN	AC	AC	NN	NN	CC
AX-147246227	Araip.B03	134325034	+	TTCTATTCATTGTTAGTGAATTGGGAGTTGGAGAA[C/T]TAATTATGAATGTGGCGCATTATGATTGTGGCAGG	T	C	CT	CC	CC	CC	CC	CC	CC	CC	CC	CC	CC	CT	CC	CC	CC	NN	CC	CT	CT	CC	CC	CC	CC	CC	CC	NN	CC	CC	CC	CC	CT	CC	CC	CC	CC	CC	CC	CC	CT	CC	CC	NN	CC
AX-147226626	Aradu.A06	109960031	+	CTCCCTCAAAAGAGTTGTAGTTGCTCAGCTGCAGA[C/T]ACATGAATCTGTCAGCAAACTCACTAATCAAAATT	T	C	TT	TT	TT	TT	TT	TT	TT	TT	TT	TT	TT	TT	TT	TT	TT	TT	TT	TT	TT	TT	TT	TT	TT	TT	TT	TT	TT	TT	TT	TT	TT	TT	TT	TT	TT	TT	TT	TT	TT	TT	TT	TT	TT
AX-147215550	Aradu.A03	3466958	+	CAAGAACATAACAGCTATAAGATTTTCAGAGCCAA[A/G]GAAACATTCTACAGAACAGTGCATAGCATAAAAAA	A	G	GG	GG	GG	GG	GG	GG	GG	GG	GG	NN	GG	GG	GG	GG	GG	GG	GG	GG	GG	GG	GG	GG	GG	GG	GG	GG	GG	GG	GG	GG	AG	GG	GG	GG	GG	GG	GG	GG	GG	GG	GG	GG	GG
AX-147235074	Aradu.A10	3387632	+	TGGGATGTTACTTAAACCAGCTCATACACGGAGAG[A/C]ATCCACATGCAAATTTGATATTGATAAGTTTTCCG	A	C	NN	AA	AA	CC	AA	AC	AA	NN	AA	NN	AA	NN	AA	AA	AC	CC	AC	CC	AA	CC	AA	CC	AA	AA	AA	AC	AA	NN	AA	AA	AC	NN	AA	AA	AC	AA	AA	AC	CC	NN	AC	AC	CC
AX-147259266	Araip.B08	123690166	+	ACCTTTCGGATTATTCCCATCTCTCTTTTCCAGTC[A/C]TTCCAGTGTGTAGCCTTTGCGCACCTCCATATCAG	A	C	CC	CC	CC	CC	CC	CC	CC	CC	CC	CC	CC	CC	CC	CC	CC	NN	AC	AC	CC	CC	AC	AC	CC	CC	CC	AC	CC	CC	CC	CC	CC	CC	CC	AC	CC	CC	CC	AC	CC	CC	AC	CC	AC
AX-147220721	Aradu.A04	110800087	+	ATAAGATGCACTTTAAATGGAAACATTTTATTTGA[C/T]GGATGGCTTAGTTTTTGTATAGGAGCGGAAGTCTT	T	C	CC	CC	CC	CC	CC	CC	CC	CC	CC	CC	CC	CC	CC	CC	NN	CC	CC	CC	CC	CC	CC	CC	CC	NN	CC	CC	CC	CC	CC	CC	CC	CC	CC	CC	CC	CC	CC	CC	CC	CT	CC	CC	CC
AX-147211190	Aradu.A01	50181195	+	GCTTGACAAGCTTCTGAACAGAAAAATTGAAGAAC[C/T]AGGATTGGACATTAATGCAGAAGGAAAAGGAGTGG	T	C	CC	CC	CC	CC	CC	CC	CC	CC	CC	CC	CC	CC	CC	CC	CC	CC	CC	CC	CC	CC	CC	CC	CC	CC	CC	CC	CC	CC	CC	CC	CC	CC	CC	CC	CC	CC	CC	CC	CC	CC	CC	CC	CC
AX-147253745	Araip.B06	128352895	+	CAAAGAAAGCGTTTTGCAAAAGTATACGGTTACCA[A/C]AGGAGTGAAGAAACTGGGAGAAAAGGAGGGGGCTG	A	C	AA	AA	AA	AA	AA	AA	AA	CC	AA	AA	CC	AA	AA	AA	CC	AA	CC	AA	AA	CC	NN	AA	AA	AA	AA	AA	AA	CC	CC	AA	AA	CC	CC	CC	CC	AA	AA	CC	AA	CC	AA	NN	AA
AX-147216979	Aradu.A03	55249830	+	GACTCGGGTGATGTTTAATTGTCAAAGGGGGCATT[C/T]GAAACAAAACATCAGAAAACTATGTGTCTGTTTTT	T	C	CC	CC	CC	CC	CC	CC	CC	CC	CC	CC	CC	NN	CC	CC	CC	CC	CC	CC	CC	CC	CC	CC	CC	CC	CC	CC	CC	CC	CC	CC	NN	CC	CC	CC	CC	CC	CC	CC	CC	CC	CC	CC	CC
AX-147254139	Araip.B06	134075165	+	TCATTGGGTTGTCATTTTTGTGTATAGGTATGGCA[C/T]GGAGTTCTATATCCTTTACCGGTACCCCTTGGCTG	T	C	CC	CC	CC	NN	CC	TT	CC	CC	CC	CC	CC	CT	CC	CC	CC	CC	CC	CT	CC	CC	CC	CC	NN	CC	CC	CC	CC	CC	CC	CC	CC	CC	CC	CC	CT	CC	CC	CC	NN	CC	CC	NN	CC
AX-147211869	Aradu.A01	97988649	+	GCAGTTGTCCAACTCCTTAAAAGCTGCTTCACAGC[C/T]ACCCTTGGTATGAACAGCTATCCTTTATCATCCAA	T	C	TT	NN	TT	CT	TT	CT	CT	CT	NN	TT	TT	CT	CT	CT	NN	TT	NN	CT	TT	CT	TT	TT	CT	TT	TT	TT	TT	CT	TT	CT	NN	NN	TT	TT	TT	TT	TT	CT	TT	TT	TT	TT	TT
AX-176791326	Aradu.A09	116335836	+	GAAGATACTTCATCCTCCCTACTTCCTTCAATGTC[C/T]TCTCCACCTCGCCGTAGTATTCTTTGCATCCACAC	T	C	NN	TT	NN	TT	NN	TT	TT	TT	TT	TT	TT	TT	TT	NN	TT	TT	TT	NN	TT	TT	TT	TT	TT	TT	TT	NN	TT	TT	TT	TT	TT	TT	TT	TT	TT	TT	TT	TT	NN	TT	TT	TT	TT
AX-147245604	Araip.B03	125982105	+	GCTAGCACTTAGGCTCAACATGTATCTTGGCATCA[C/T]GAAATGACAGTTCAAATTTACAGAAATGTGCAAGT	T	C	TT	TT	TT	TT	TT	TT	TT	TT	TT	TT	TT	TT	TT	TT	CC	TT	TT	TT	TT	CC	TT	TT	NN	TT	TT	TT	TT	TT	TT	TT	TT	TT	TT	TT	TT	TT	TT	TT	TT	CT	TT	CC	TT
AX-147239010	Araip.B01	124273052	+	CTTGTGCGGTCCTCTACCTCCACTTCAAACTTCTT[G/T]GGTGACAACTCTTGATACTTGCCAAATTGTTCCTT	T	G	NN	GG	GG	GG	GG	GG	GG	GG	GG	GG	GG	GG	GG	GG	GT	GG	GG	GG	GG	GT	GG	GG	GG	GG	GG	GG	GG	GG	GG	GG	GG	GG	GG	GG	GG	GG	GG	GG	GG	GT	GG	GT	GG
AX-176791327	Aradu.A05	84102810	+	TTTGATAATGGACATTCTTGTGGTCCAATCAAGTG[A/G]CATTCTTCCAATTCCTCTACCCTCTAGCACCAACA	A	G	AG	GG	GG	GG	GG	NN	GG	AG	NN	AG	NN	GG	GG	GG	GG	GG	GG	NN	GG	NN	GG	GG	GG	GG	NN	GG	GG	NN	NN	GG	GG	GG	GG	GG	GG	GG	GG	NN	AG	NN	NN	NN	GG
AX-147254940	Araip.B07	9979689	+	TTGCTGGTGTTTGGAATCGTTTCTCTGTTTTATTA[A/G]ATAAGCATACTCATCTTAAGTACAATTGTTGACCT	A	G	GG	NN	AG	GG	AG	AG	AG	GG	GG	GG	GG	GG	GG	GG	GG	GG	GG	GG	GG	GG	GG	GG	NN	GG	GG	GG	GG	GG	GG	NN	GG	GG	GG	GG	GG	GG	GG	GG	GG	GG	GG	GG	GG
AX-147248608	Araip.B04	128379511	+	AACGCGGAGGCAACGAGGAAAACGGTTTCTAAGAA[C/T]TCCTCAATGGACTTTGGTGGCAGCAAGAGTAGGGA	T	C	CC	CC	CC	CC	CC	CC	CC	CT	CC	CC	CC	CC	CC	CC	CC	CC	CC	CC	CC	CC	CC	CC	CC	CC	CC	CC	CC	CT	CT	CC	CC	CC	CC	CC	CC	CC	CC	CC	CC	CC	CC	CC	CC
AX-147254273	Araip.B06	136738322	+	TCCCAGTCCTCTCTTCTGAGCTTCCCCACTGAAGT[C/T]GGTGCTCTACAGGTTTTGCAGTACCAGCTTCCAAC	T	C	CC	CC	CC	NN	CC	CC	CC	CC	CC	CC	CC	CC	CC	CC	CC	CC	CC	CC	CC	CC	CC	CC	CC	CC	CC	CC	CC	CC	CC	CC	CC	CC	CC	CC	CC	CC	CC	CC	CC	CC	CC	CC	CC
AX-147241731	Araip.B02	86140024	+	CTTCTTTTGTTAAAAGGGGCTAATATTATTTGTGC[C/T]GAATTCTGCATTATAATGCATAGTGTGGTAGATTC	T	C	TT	TT	TT	TT	TT	TT	TT	TT	TT	TT	TT	TT	TT	TT	TT	TT	TT	TT	TT	TT	TT	TT	TT	TT	TT	TT	TT	TT	TT	TT	TT	TT	TT	TT	TT	TT	TT	TT	TT	TT	TT	TT	TT
AX-147256156	Araip.B07	109247407	+	AGTTCATCTTGAACCTTCTTCAAAACGTGGCGATT[A/G]TTCAGTAATAACGAAAGTGTCCATGTCATGGTAAC	A	G	AA	AA	AA	AA	AA	AA	AA	AA	AA	AA	AA	AA	AA	AA	AA	AA	AA	AA	AA	AA	AA	AA	AA	AA	AA	AA	AA	AA	AA	AA	AA	AA	AA	AA	AA	AA	AA	AA	AA	AA	AA	AA	AA
AX-147210947	Aradu.A01	37950132	+	TTGTATGAACATTTTGTGTAGGACATGAAGTAATA[A/G]TTGTGCTTCATTAGTTTTATATTGATTTTATGTAT	A	G	AA	AA	AA	AA	AA	AA	AA	AA	AA	AA	AA	AA	AA	AA	AA	AA	AA	AA	AA	AA	AA	AA	AA	AA	AA	AA	AA	AA	AA	AA	AA	AA	AA	AA	AA	AA	AA	AA	AA	AA	AA	AA	AA
AX-147251839	Araip.B06	4259173	+	TTCTTCTCATAGACATTGCTGGGTATGTGGGACTA[C/T]TTCATATATTGAAAAATTTATGTCCTTAGAACTGC	T	C	TT	TT	TT	TT	TT	TT	TT	TT	TT	TT	TT	TT	TT	TT	TT	TT	TT	TT	TT	TT	TT	TT	TT	TT	TT	TT	NN	TT	TT	TT	TT	TT	TT	TT	TT	TT	TT	TT	TT	TT	TT	TT	TT
AX-147233884	Aradu.A09	104838139	+	TTTTTTCTTAAATAGCTCTCAGTCAAATGTATGCA[C/T]GAATACTAAAGCATAAATAACTAACGCATAAAAAA	T	C	CC	CC	CT	CC	CC	CC	CC	NN	CC	CC	CC	CT	CT	CC	CC	CC	NN	CT	NN	CC	CC	CT	CC	CC	CC	CC	CC	CT	CC	CC	CC	CC	CC	CC	CT	CC	CC	CC	NN	CC	NN	NN	NN
AX-147225801	Aradu.A06	90570034	+	TATAAGCAATCATTATAAGCAATTAAACGTCACTT[C/T]ATTTCTATAGACTAATCAAATAACTAATGCCTAAT	T	C	CC	CC	CT	NN	CC	CC	CC	CT	CT	NN	CT	CC	NN	CT	CT	CC	NN	CC	NN	CC	CC	CC	CT	CC	CC	CC	CC	CT	CT	CT	NN	CT	CT	CT	CT	CC	NN	NN	CC	CC	CT	CC	CT
AX-147252357	Araip.B06	14689445	+	ATGAGACCTCGGTTATCTGCTCCAAAGACGCCTGC[A/G]ATGATGTTTTTGAGGCCTCCAAACACGGGATCAGC	A	G	GG	GG	GG	GG	GG	GG	GG	GG	GG	GG	GG	GG	GG	GG	GG	GG	GG	GG	GG	GG	GG	GG	GG	GG	GG	GG	GG	GG	GG	GG	GG	GG	GG	GG	GG	GG	GG	GG	GG	GG	GG	GG	GG
AX-147246654	Araip.B04	3526389	+	AGTTGTTTTGCTCCTCAGCACCCTGTTTAGGTTTA[C/T]GGATGTGACTTAGGCTTTTCTAGAGGAATGTTCAT	T	C	CT	TT	TT	CT	TT	TT	TT	CT	TT	TT	TT	TT	TT	TT	TT	TT	TT	CT	TT	TT	TT	CT	TT	TT	TT	CT	TT	TT	TT	TT	NN	TT	TT	TT	TT	TT	TT	TT	CT	TT	TT	NN	CT
AX-147231500	Aradu.A08	43354782	+	TCTTCTCGAAGATCAAGAGGACTTGAAACCTTGCA[C/T]AATTACAAACTCTTGCTGTGTCTCTAAATTGTTGC	T	C	CT	CC	NN	CT	CC	NN	NN	NN	CC	CC	CC	CT	CT	NN	CC	CT	CC	CC	CC	NN	CC	CC	CT	CC	CT	CC	CC	CT	CC	CC	CC	CC	NN	NN	CC	CC	NN	CT	CC	NN	CC	CT	CT
AX-147224932	Aradu.A06	12625218	+	TAGAATATTTCTTTAAGGCCTAAACTAATATAAAG[G/T]TTTAACCTTTGTCTAAATTGTTGATCATCATAAAT	T	G	GG	GG	GG	GG	GG	GG	GG	GG	GG	GG	GG	GG	GG	GG	GG	GT	GT	GG	GG	GG	NN	GG	GG	GG	GG	GT	GG	GG	GG	GG	GG	GG	GG	GG	GG	GG	GG	NN	NN	GG	GG	GG	GG
AX-147239487	Araip.B01	134536599	+	CCTAAGATGTCTGCTTTGTATTCCCTCAATTCATC[A/C]GACGATTCGAAACTTGTGTTCCGATCCATGTTCTT	A	C	CC	CC	CC	CC	CC	CC	CC	CC	CC	AC	CC	AC	CC	CC	CC	AC	CC	CC	CC	CC	CC	CC	CC	CC	CC	CC	CC	NN	CC	CC	CC	CC	CC	CC	CC	CC	CC	CC	AC	CC	CC	NN	NN
AX-147230121	Aradu.A08	15977007	+	CACTCTGTGAACCTTCCACTATGTGGAACCTACAG[C/T]GTGAACTTGTTCAGAGTGGTGTGGAGAACCTTATA	T	C	TT	NN	TT	NN	TT	NN	TT	TT	TT	NN	TT	NN	TT	TT	NN	NN	TT	TT	TT	TT	TT	TT	CT	NN	TT	TT	TT	TT	TT	TT	NN	CT	TT	TT	CT	NN	TT	NN	TT	TT	CT	TT	TT
AX-147242130	Araip.B02	95319514	+	AGCTCTAATAGAATTTAAGTTAAAGGTACTAGTGC[C/T]GGATGAAAGACTTGTATGAACACAACAACATGATG	T	C	CT	CC	NN	CT	CC	NN	NN	CT	CC	CT	CC	CT	CC	CC	CC	CC	NN	CC	CC	CT	NN	CC	CC	CT	CT	CC	CT	CC	CT	CC	CT	CC	CC	CC	CC	CC	CT	CC	CT	CC	CT	CC	CT
AX-147244819	Araip.B03	94147076	+	CTTAGAAACAGAGAACACAAATTGATGTGTCGCAG[C/T]GAATGGAATGTGGGAAGCTGAGATAATACTATCAT	T	C	CC	NN	CC	CC	CC	CC	CC	NN	CC	NN	CC	NN	CT	CC	NN	CT	CC	CC	NN	CT	CC	CC	CT	CC	CC	CC	CC	CC	NN	CC	NN	CT	CC	CC	CC	CC	CC	CC	NN	NN	NN	CT	CC
AX-147227997	Aradu.A07	21626560	+	TCTTACTATTGCACCAAGACCATTCATTACATCGC[A/G]GGTGATTGGTTCAATGCCTCCTGGAACATCTGCAA	A	G	AA	AA	AA	AA	AA	AA	AA	AA	AA	AA	AA	AA	AA	AA	AA	AA	AA	AA	AA	AA	AA	AA	AA	AA	AA	AA	AA	AA	AA	AA	AA	AA	AA	AA	AA	AA	AA	AA	AA	AA	AA	AA	AA
AX-147252256	Araip.B06	12960639	+	TCAAATTCGCCTTGTCTGTGTCATTTGGAATGGAA[C/T]TGTTTTTCAGAAAAGGCTTCGTTACTTCAACAGTA	T	C	TT	TT	TT	TT	TT	TT	TT	TT	TT	TT	TT	TT	TT	TT	TT	TT	TT	TT	TT	TT	TT	TT	TT	TT	TT	TT	TT	TT	TT	TT	TT	TT	TT	TT	TT	TT	TT	TT	TT	TT	TT	TT	TT
AX-147217900	Aradu.A03	124426793	+	CTATTCAGAAGTCAGTAGTAACCGATTACATTATG[A/G]GGAGAGGAATGGATTAGTGCAGTACTTTGATATTT	A	G	AA	AA	NN	AA	NN	AG	AG	AA	AG	AG	AA	AA	AA	NN	NN	AA	AA	AG	NN	NN	AA	NN	AG	AG	AG	AA	NN	AA	AG	AA	AA	AA	AG	NN	AA	AA	AA	AA	NN	NN	AG	AA	AA
AX-147245737	Araip.B03	128040298	+	AAAAGGATGCTTATCTGGTGTGAGATTGACTAAGG[A/C]ATGCTTGACTTCTTGCTCAAAATCAAGAAGAAACC	A	C	AA	AA	AA	AA	AA	AA	AA	AA	AA	NN	AA	AA	AA	AA	AA	AA	AA	AA	AA	AA	AA	AA	AA	AA	AA	AA	AA	NN	NN	AA	NN	AA	AA	AA	NN	AA	AA	AA	AA	AA	AA	AA	AA
AX-147260439	Araip.B09	13641356	+	TGTTCGTCATGTTTGGAAAATCCTAGGTGTGCCAA[A/C]TAGATCAGTTTCCTTTGATGAGGTTTTACAGGTTT	A	C	AA	AA	AA	AA	AA	AA	AA	AA	AA	AA	AA	AA	AA	AA	AA	AA	AA	AA	AA	AA	AA	AA	AA	AA	AA	AA	AA	AA	AA	AA	AA	AA	AA	AA	AA	AA	AA	AA	AA	AA	AA	AA	AA
AX-147214367	Aradu.A02	79699741	+	TGCGGCACTTGCCAGAAGATCGACATGGGGATGGT[C/T]TCGAGATCATAGTAGTTGTTTTTCCGGACCATGTT	T	C	CC	CC	CC	CC	NN	CC	CC	CC	NN	CC	CC	CT	NN	CT	CC	CT	CC	CC	CC	CC	CT	CC	CC	NN	CC	CT	CC	NN	NN	NN	CC	CC	CT	CC	NN	CC	CC	NN	NN	CC	CC	CC	CC
AX-147239820	Araip.B02	429366	+	GGCGAGGTCATCTGTATAGCATCAGCTATGGACCC[A/G]TCATGTGCCTCCAGTTTTTCGATAAGGGCTTGTTC	A	G	AA	AA	AA	AA	AA	AA	AA	AA	AA	AA	AA	AA	AA	AA	AA	AA	AA	AA	AA	AA	AA	AA	AA	AA	AA	AA	AA	AA	AA	AA	AA	AA	AA	AA	AA	AA	AA	AA	AA	AA	AA	AA	AA
AX-147223747	Aradu.A05	105350790	+	TTTAGTTTTCATTGCATAAAGTTTTATATGATTGT[C/T]GCACTAAAAACAACTAATTTTCAAACATATATGAA	T	C	CC	CC	CC	CC	CC	CC	CC	CC	CC	CC	CC	CC	CC	CC	CC	CC	CC	CC	CC	CC	CC	CC	NN	CC	CC	CC	CC	CC	CC	CC	CC	CC	CC	CC	CC	CC	CC	CC	CC	CC	CC	CC	CC
AX-147237267	Aradu.A10	108465495	+	ATGGTATAGAGAATAAGACAACAGCAATAAACCAC[C/T]AGTGCTTATCATTAGTGATTTGGAAAGGTGTTGCG	T	C	TT	TT	TT	TT	TT	TT	TT	TT	TT	TT	TT	TT	TT	TT	TT	TT	TT	TT	CT	TT	TT	TT	TT	TT	TT	TT	TT	TT	TT	TT	TT	TT	CT	TT	TT	TT	TT	TT	TT	TT	TT	TT	TT
AX-147227986	Aradu.A07	21616270	+	TGATTCATTGTTATCCAGCTTCAATAAGCCCAGCA[A/C]CTCATTCCATGAACTTCTTTTATAATCTTCAAGGT	A	C	AC	CC	CC	AC	CC	CC	CC	CC	CC	CC	CC	AC	NN	CC	CC	AA	AA	CC	CC	CC	AA	CC	CC	CC	CC	CC	NN	CC	CC	CC	CC	CC	CC	CC	AC	CC	CC	AA	AA	CC	AC	CC	CC
AX-147257516	Araip.B08	7439204	+	ATGAAATACTAGTTATACTTCTGGGAAGAAAAATA[A/C]TGTTTTCCAGTTTTGACCGTAACAGCCTTGCTTTT	A	C	AA	AA	AA	AA	AA	AA	AA	AA	AA	AA	AA	AA	AA	AA	AA	AA	AA	AA	AA	AA	AA	AA	AA	AA	AA	AA	AA	AA	AA	AA	AA	AA	AA	AA	AA	AA	AA	NN	AA	AA	AA	AA	AA
AX-147245065	Araip.B03	113551559	+	TGTGACGGCGGGGAGGATGTCAGAGACAAAAAGCG[A/G]GATTTCGAAGACAGTAACCTATTCAACTTGCCTCC	A	G	AG	NN	GG	NN	GG	GG	GG	GG	GG	GG	GG	AG	GG	GG	GG	GG	GG	GG	GG	GG	GG	GG	GG	GG	GG	GG	NN	NN	GG	GG	GG	NN	GG	GG	NN	GG	GG	NN	GG	GG	GG	GG	GG
AX-176791328	Araip.B03	134696264	+	GCAGGTTTTTTTTAATGGGCCGAAAATTAAATGTT[G/T]CCAGCCCAAATATCAGCCTTGTTTAATGACTCTTA	T	G	GG	NN	GG	TT	GG	GT	TT	TT	GT	NN	NN	GT	NN	GT	GG	TT	TT	NN	GT	GG	GG	TT	NN	GG	GG	GG	GT	TT	GG	NN	GT	TT	NN	TT	GT	NN	GT	TT	GG	GT	TT	GT	TT
AX-147234546	Aradu.A09	116111907	+	CATTCATTTAATTACAAATGGGGAAAAACAAGTAC[C/T]AGTTTAGAAGATATGTAAAACAAACAGCTGAGACG	T	C	TT	TT	TT	TT	TT	TT	TT	TT	TT	TT	TT	TT	TT	TT	TT	TT	TT	TT	TT	TT	TT	TT	TT	TT	TT	TT	TT	TT	TT	TT	TT	TT	TT	TT	TT	TT	TT	TT	TT	TT	TT	TT	TT
AX-147215251	Aradu.A02	93528862	+	TCTAGTATTTCGTTTATTTACCGTTCAGGGTCCAA[C/T]ACTATTTTAATCTTTTTGGGCTTTAGCGTTTTGGA	T	C	NN	CC	CC	CT	CC	CC	CC	NN	TT	TT	TT	CC	CT	CC	CC	TT	TT	NN	CC	CC	TT	TT	CC	CC	CC	TT	CC	TT	TT	CC	TT	TT	TT	TT	TT	TT	CC	TT	TT	CC	TT	CC	TT
AX-147253851	Araip.B06	130006774	+	TCATCGTCAGAAAAATATGAGCATGGTGATAGCAG[C/T]AGTGGCAGTCATCAAAATACCAAATATGATAGTAT	T	C	TT	TT	TT	TT	TT	TT	TT	TT	TT	NN	TT	TT	TT	TT	TT	CT	CT	NN	TT	TT	TT	NN	TT	TT	TT	TT	TT	TT	TT	TT	TT	TT	TT	TT	TT	NN	TT	CT	TT	TT	NN	TT	NN
AX-147230826	Aradu.A08	32887822	+	CTTATGTAGCCAACAAGATGAATTTGCATGCGCTG[C/T]TGCTCATACATATGGTCATCACTATTGGGATCAAT	T	C	NN	CC	NN	CC	CC	CC	NN	CC	CC	NN	CC	CC	CC	CC	CC	CC	CC	CC	CC	CC	CC	CC	TT	CC	CC	CC	CC	TT	CC	CC	TT	CC	CC	CC	CC	NN	CC	CC	CC	CC	TT	CC	CC
AX-147207862	Aradu.A01	1398141	+	CAACGTGCACAATGGACAAGATCAAAGACGCGACC[A/G]GGGAATTGGAGCCTTTGGGTACCCATGACAGCTGA	A	G	GG	GG	GG	GG	GG	GG	GG	GG	GG	GG	GG	AG	GG	GG	AA	AA	AA	AA	GG	AA	AA	AA	GG	GG	GG	NN	GG	GG	GG	GG	AG	GG	GG	GG	GG	GG	GG	AA	AA	AA	AA	AA	AA
AX-147241982	Araip.B02	93127332	+	GCATGCTTTATTGTATCAGTTATCCATTTAGGTTT[C/T]AGCTGCTCATTACTTTTTTGTGAAGATACATTATT	T	C	NN	CC	CC	CC	CC	CT	CC	CT	CC	CC	CC	CT	NN	CT	CC	CC	CC	CC	NN	CC	NN	CT	CC	CC	NN	CT	CC	CC	CC	CC	CT	CC	NN	CC	NN	NN	CT	CC	CC	CC	NN	CC	CC
AX-147242277	Araip.B02	99034314	+	AGGATCAGTATATTTAGCTAACATCTGATAAGACC[A/G]AAATCACATAATGCCTAAGACTGTATAATAGGCAA	A	G	AA	AA	AA	AA	AA	AA	AA	AA	AA	AA	AA	AA	AA	AA	AA	AA	AA	AA	AA	AA	AA	AA	AA	AA	AA	AA	AA	AA	AA	AA	AA	AA	AA	AA	AA	AA	AA	AA	AA	AA	AA	AA	AA
AX-147230422	Aradu.A08	25003355	+	TTCCAGAACTGTGGGAAGCTGCTGAGAAATCTGAA[A/G]GGGTCAAGTATTCTAGGAAGGTTTCAATTGAAACA	A	G	GG	GG	GG	GG	GG	GG	GG	GG	GG	GG	GG	AG	AG	GG	GG	GG	GG	GG	GG	GG	GG	GG	GG	GG	GG	GG	GG	GG	GG	GG	GG	GG	GG	GG	GG	GG	GG	GG	AG	GG	GG	GG	GG
AX-147221166	Aradu.A04	119377685	+	TAATCAAAATACTTGTGTTTGAGGAGCTCTCCTCT[A/G]GTATTATATTTGGTAAAATTTAAGAAGAGACGTGA	A	G	AA	AA	AA	AG	AG	AA	AA	AA	AA	AA	AA	AA	AG	AA	AA	AA	AA	AA	AA	AA	AA	AA	AA	AA	AA	AA	AA	AA	AA	AG	AA	AA	AA	AA	AA	AG	AA	AA	AA	AA	AA	AA	AA
AX-147212690	Aradu.A02	2641438	+	CTCTGTAAAGGAATGATGAGGGTGAATTTATGTCA[A/C]ACAATTTGCATGTTTAGGGATTTCGAGTGCAATAA	A	C	NN	CC	CC	CC	CC	CC	CC	CC	CC	CC	CC	AC	CC	CC	CC	CC	CC	AC	CC	CC	CC	NN	CC	CC	NN	CC	CC	NN	CC	CC	NN	CC	CC	CC	NN	CC	CC	CC	CC	CC	CC	AC	CC
AX-147246860	Araip.B04	5483928	+	CTCAAAAAAAACCCACCAATTTCAATCAATCCATT[A/G]GAAATTCTGATACAACTCAGCTCTAAATTCCGTAA	A	G	AG	AG	AG	AG	AG	AG	AA	AG	AG	AG	NN	AG	AA	AG	AA	NN	AA	AA	AG	AA	AA	AA	AG	AG	AG	AA	AG	AG	AG	AG	AG	AG	NN	AG	AA	AA	AG	AA	AA	AA	AA	AA	AA
AX-147246939	Araip.B04	7421280	+	TTATGTTACTTATGTTTCATTGATGCATACATAAT[A/G]GTTGAATTGATTACTTTCACTTTCACAGTTGTTGG	A	G	AA	AA	AA	NN	AA	AA	AA	AA	AA	AA	AA	AA	AA	AA	AA	NN	AA	AA	AA	AA	AA	AA	AA	AA	AA	AA	AA	AA	AA	AA	AA	AA	AA	AA	AA	AA	AA	NN	AA	AA	AA	AA	AA
AX-147250042	Araip.B05	103547947	+	CCAACCTCATCAACACTTAACTCAAGAAGAAAATA[C/T]TTATGTAGATATAAATATTGAAGAACAAGTATTAA	T	C	CC	CC	NN	NN	CC	CT	CT	CC	NN	CT	CC	CC	NN	NN	NN	CT	CC	CC	CC	CC	CT	CC	CC	NN	NN	CC	CC	CC	CC	CC	CC	CC	CC	NN	NN	CC	NN	CC	CC	CC	CC	CC	NN
AX-147255614	Araip.B07	37130738	+	CGCCCCGAATCATTTTTGGAGCTTCCATGGCTACT[A/G]CTTTTCTTGTTGGGGGCAATAATATGGTCAAGCTC	A	G	AG	GG	GG	AA	GG	NN	GG	NN	GG	AG	GG	NN	AA	GG	GG	GG	GG	GG	NN	GG	NN	GG	GG	NN	NN	GG	GG	AA	GG	NN	NN	AA	AG	GG	AA	AA	AG	AG	NN	GG	GG	AG	GG
AX-147246317	Araip.B03	135696871	+	ATTTAGCCATTTTTCACTCTAGTATAAACTTGTGT[A/G]TAGGATGAATACTGCATTTTAAATCTTCAATATTA	A	G	AA	NN	AA	AA	AA	AG	AA	AA	AA	AA	AA	AA	AA	AA	AA	AA	AA	AG	AA	AA	AA	AG	NN	AG	AA	AA	AA	AA	AA	AA	AG	AA	AA	AA	AA	AA	AA	AA	AA	AA	AA	AA	AA
AX-147238019	Araip.B01	11837226	+	AGTCAAAAAGTAATTAATAGATCTCCAGGGAGCTC[A/G]ATAATCCCTTAGACATGCCTATAGTGAAATACATA	A	G	AA	AA	AA	AA	AA	AA	AA	AA	AA	AA	AA	AA	AA	AA	AA	AA	AA	AA	AA	AA	AA	AA	AA	AA	AA	AA	AA	AA	AA	AA	AA	AA	AA	AA	AA	AA	AA	AA	AA	AA	AA	AA	AA
AX-147239230	Araip.B01	129341490	+	GTCTCCACATCCCAGGTCTCGTTCTCCTAGTGATG[C/T]GAAGGACTATCGGAGATCTCACTCTCCTAGTGATG	T	C	CC	NN	TT	NN	TT	TT	TT	TT	TT	CC	TT	TT	TT	TT	TT	TT	NN	TT	TT	TT	TT	NN	TT	TT	TT	TT	CC	CC	NN	NN	CC	CC	NN	TT	CC	TT	CC	TT	TT	TT	TT	NN	TT
AX-147252621	Araip.B06	24339183	+	AATCTAAAACATCACATTTAAACAACTCAGCCTAT[G/T]TTAGGTTTTGCAGATTAAGCGCTGTTATTTAATAT	T	G	GT	GG	GG	GT	GG	GG	GT	NN	GT	GG	NN	GT	NN	GG	NN	GT	GT	NN	NN	GG	GG	GG	GG	GT	GT	NN	GT	GG	GT	NN	GT	GT	GG	GG	GG	NN	GG	GG	GT	GG	GT	GT	GT
AX-147254193	Araip.B06	135018816	+	AGGGGCTGCAAACACGTGCAGCATAATTCTGGATA[C/T]GGTTGAGTCTGCTCTTCCTAATGGAATGCCGGATG	T	C	TT	TT	TT	TT	TT	CT	TT	TT	TT	TT	TT	TT	TT	TT	TT	TT	TT	TT	TT	TT	TT	TT	TT	TT	TT	TT	TT	TT	TT	TT	TT	TT	TT	TT	TT	TT	TT	TT	TT	TT	NN	TT	TT
AX-147246927	Araip.B04	6785957	+	CATCATCTTCAAAGAAAAACAACGGTGATTCCTCC[A/G]GTGGCAGCAACAAAACAATATACCAAAGTCTTAAA	A	G	AA	AA	AA	AA	AA	AA	AA	AA	AA	AA	AA	AG	AA	AA	NN	AA	NN	AG	AG	AG	AG	NN	AA	AA	NN	AA	AA	AG	AA	AA	AA	AA	AA	AA	AA	AG	AA	AA	AA	NN	AA	AA	AA
AX-147248252	Araip.B04	118339958	+	TCGATCGGGGTATTTGGTACAAACTCCTCCTCCTC[A/C]TCATCATTTTCAGAAGAACTGCTCTCATTGATATC	A	C	AA	AA	AA	NN	AA	AC	AA	AA	AA	AA	AA	AA	CC	AA	CC	AC	CC	NN	AA	CC	NN	CC	AA	AA	AA	CC	AA	AA	AA	AA	AC	AA	AA	AA	NN	AA	AA	AA	CC	CC	NN	CC	CC
AX-147223449	Aradu.A05	98009905	+	AATAAAGACTATCATCTCTATTAAGTCACCTGGAT[A/G]CATGATTGTACTGTCTGCCAAGTACAGCTTCCACT	A	G	AA	AA	AA	AA	AA	AA	AA	AA	AA	AA	AA	AA	AA	AA	AA	AA	AA	AA	AA	AA	AA	AA	AA	AA	AA	AA	AA	AA	AA	AA	NN	AA	AA	AA	AA	AA	AA	AA	AA	AA	AA	AA	AA
AX-147216551	Aradu.A03	29223779	+	GCGAATTACAAGTTGTTAATAAAGGTATGTACTAC[A/C]ATCTCATTAACAATTTAGAAAAAATGAAATCACAA	A	C	AC	CC	AC	NN	NN	CC	CC	CC	NN	CC	CC	AC	CC	CC	NN	AC	AC	NN	CC	NN	CC	CC	CC	NN	NN	CC	CC	CC	NN	CC	AC	AC	NN	AC	CC	CC	CC	CC	AC	CC	AC	CC	NN
AX-147212685	Aradu.A02	2622025	+	GAGCTCGAGCGGACAGGACAACCGTTATGCATTTA[C/T]GAACCTTATTTTGGCGAAGGATCCTGGCCTTTTCT	T	C	CC	CC	CC	CC	CC	CT	CC	CC	CC	CC	CC	CC	CC	CC	CC	CC	CC	CC	CC	CC	CC	CC	CC	CC	CC	CC	CC	CC	CC	CC	NN	NN	CC	CC	CC	CC	CC	CC	CC	CC	CC	CC	CC
AX-147254043	Araip.B06	133341872	+	TCAAGTTCGGGGTTTCAGTTATTGAACTCTCCTTT[C/T]GGTGACACCACATACACCAAGGTTTTCGTCGGAGG	T	C	CC	CC	CC	CC	CC	CC	CC	CC	CC	CC	CC	CC	CC	CC	CC	CC	CC	CC	CC	CC	CC	CC	CC	CC	CC	CC	CC	CC	CC	CC	CC	CC	CC	CC	CC	CC	CC	CC	CC	CC	CC	CC	CC
AX-147260826	Araip.B09	26873815	+	GTCTGCAGAAACAGAGAAAACAGAACCTCTAGTCA[C/T]TGAAGTTGAGGAAGCTCCAAAGGAACCAGAAAAGC	T	C	CC	CC	CC	NN	CC	CC	CC	CC	CC	CC	CC	CT	CC	CC	CC	CT	CC	CC	CT	CC	CC	CC	CC	NN	CC	CC	NN	CC	CC	CC	CC	CC	CC	CC	CT	CC	CC	CC	CC	CC	CC	NN	CC
AX-147264021	Araip.B10	47758700	+	ACCATTCTCGGTGACCTGAAAGAGAAAGACAACAA[A/C]AAATATGTGAGATACTTGATGCTACAACGGTATTA	A	C	AA	AA	AA	AA	AA	NN	AA	AA	AA	AA	AA	AA	AA	AA	AA	AA	AA	AA	AA	AA	AA	AA	AA	AA	AA	AA	AA	AA	AA	AA	AA	AA	AA	AA	AA	AA	AA	AA	AA	AA	AA	AA	AA
AX-147216368	Aradu.A03	23582507	+	GCTCCGAGAGGTGGATTTTTTGGCGTTGCCAGATC[C/T]TAGGGTTTTGCCTCTACCTGCCATGGATTAAACTT	T	C	CT	NN	CC	CC	CC	CC	CC	CC	CT	CT	CC	CT	CC	CC	CC	CC	CC	CC	CC	CC	CC	CC	CC	CC	CC	CC	CC	CT	CC	CC	CT	CC	CC	CC	CT	CC	CC	CC	CC	CC	CC	CT	CT
AX-147219915	Aradu.A04	38989191	+	CACCAACACATTTTAACAGTGATTAGAGCAATTAT[A/G]TTTCATGCAAACTTACTAAAAAAACTATGGCATTA	A	G	AG	AA	AA	AA	AA	AA	NN	AA	AA	AG	AA	AA	AA	AA	AA	NN	NN	NN	AG	AA	AA	NN	AG	AG	AA	AA	AA	AG	AA	AA	AG	NN	AA	AA	AG	AA	AA	AA	AA	AA	AA	NN	AA
AX-147217091	Aradu.A03	81931874	+	AATTTATTTCAATTTTAGGTATGCTGATTTTATTC[C/T]TCTAGGATGTCTAATTTCTTATATTATCCACCCTT	T	C	TT	TT	TT	TT	TT	TT	TT	TT	TT	TT	NN	TT	TT	TT	TT	TT	TT	TT	TT	TT	TT	TT	TT	TT	TT	TT	TT	TT	TT	TT	CT	TT	TT	TT	NN	TT	TT	NN	TT	TT	TT	TT	TT
AX-176791329	Araip.B07	124470816	+	ACCTATGAACCTAAAGAATAAAAATGGTAGTTAAT[A/G]AGTGAAGGAATCATCATCACCTTACTCATTAGAAG	A	G	AA	AA	AA	AA	AA	AA	AA	AA	AA	AA	AA	AA	AA	AA	AA	AA	AA	AA	AA	AA	AA	AA	AA	AA	AA	AA	AA	AA	AA	AA	AA	AA	AA	AA	AA	AA	AA	AA	AA	AA	AA	AA	AA
AX-147240060	Araip.B02	1520232	+	CTTCTAGTAATGTTGGGCATCTTTTGATCCTTTCC[A/G]CATAGTATCTCACAATGAATCTTAGTATCTCCAAT	A	G	AA	AA	AA	AA	AA	AA	AA	AA	AA	AA	AA	AA	AA	AA	AA	AA	AA	AA	AA	AA	AA	AA	AA	AA	AA	AA	AA	AA	AA	AA	AA	AA	AA	AA	AA	AA	AA	AA	AA	AA	AA	AA	AA
AX-147240878	Araip.B02	12812603	+	GATTTGTTGATTTGATGTGCCAAGTGCAAACTATA[A/G]GGATGAGCTCTACAAGGAGTTTCTTAAAGCCTTAC	A	G	AG	AG	GG	AG	AG	AG	AG	AG	AG	AG	AG	GG	AG	AG	GG	GG	GG	GG	NN	GG	GG	GG	AG	AG	AG	AG	AG	NN	AG	AG	GG	AG	AG	AG	AG	GG	AG	GG	NN	GG	AG	GG	GG
AX-147229591	Aradu.A08	6724036	+	GGTGTAACTGGGAATTTGGTTTCACCACACCATAG[A/G]AGACCAACGTCAAAGAGTGGTCCACTTGGTCCACC	A	G	GG	GG	GG	NN	GG	GG	GG	AG	GG	GG	GG	AG	GG	GG	GG	GG	GG	GG	GG	GG	GG	GG	GG	GG	GG	GG	GG	AG	GG	GG	AG	GG	GG	GG	NN	GG	GG	GG	NN	GG	GG	GG	GG
AX-147236848	Aradu.A10	104653556	+	TTTGGCTTTCAACTCAGCCATGATATCCCAAAGGC[A/C]TGCATGCCAAATTATGGATGTAAGTAGCACTGGGT	A	C	CC	CC	CC	CC	CC	CC	CC	CC	CC	CC	CC	CC	CC	CC	CC	CC	CC	CC	CC	CC	CC	CC	CC	CC	CC	CC	CC	CC	CC	CC	CC	CC	CC	CC	CC	CC	CC	CC	CC	CC	CC	CC	CC
AX-147221394	Aradu.A04	121633822	+	GCTCCCAAAGGAACAAGTATAGTCCTGTATAGAGA[C/T]CATGAAATCAGAAAGGTAAGTCATTGGCCTGGTCA	T	C	CC	CC	CC	NN	CC	NN	CC	CT	NN	CT	CT	CT	CC	CC	CC	CC	NN	NN	CC	CC	NN	CC	CT	CC	CC	CC	CC	CT	CC	CC	CT	CT	CT	NN	CT	CC	CC	CC	NN	CC	CT	CT	CC
AX-147218497	Aradu.A03	132143252	+	TGGAAACTTTGTATGTGTCAAGATAGGAGTTCAAG[A/G]ACTGTGCCACTGCATATATGTTAGTAGTTAGAGAG	A	G	NN	GG	AG	AG	GG	NN	NN	NN	GG	AG	GG	AG	NN	GG	GG	GG	GG	GG	GG	NN	GG	NN	NN	GG	GG	GG	NN	GG	NN	GG	AG	GG	GG	GG	GG	GG	GG	GG	AG	GG	AG	AG	GG
AX-147218392	Aradu.A03	130805619	+	TATAGAAAGAGAAAGGGTTCAAATATACAAAATAT[G/T]CTACTGGTTCTCAGTTGCTGTGGACTCTTGGCAGC	T	G	NN	GG	GT	GT	GG	GG	NN	NN	NN	GT	NN	GT	GT	GG	GT	GG	NN	NN	NN	GG	GT	GT	GT	NN	GT	GT	NN	NN	GG	NN	GG	NN	GT	GG	GG	GG	GT	GG	GT	GG	NN	NN	GG
AX-147226776	Aradu.A06	111442568	+	TCCTCAAAACTTGAAGAGCCAGAAGAATTATTTGA[A/G]GTAGTTTCTCCTAAGTCAATCTCAGAATCTCTCTG	A	G	AA	AA	AA	AA	AA	AA	AA	AA	AA	AA	AA	AA	AA	AA	AA	AA	AA	AA	AG	AA	AA	AA	AA	AA	AA	AA	AA	AA	AA	AA	AA	AA	AG	AA	AA	AA	AA	AA	AA	AA	AA	AA	AA
AX-147219138	Aradu.A04	3712941	+	CGCATTACTGAACCAACAACTTTTCCAGGCCTTGC[C/T]GCAGCACCTGAAGAGAGGATAAGAAACATTAAACC	T	C	CC	CC	CC	CC	CC	CC	CC	CC	CC	CC	CC	CC	CC	CC	CC	CC	CC	CC	CC	CC	CC	CC	CC	CC	CC	CC	CC	CC	CC	CC	CC	CC	CC	CC	CC	CC	CC	CC	CC	CC	CC	CC	CC
AX-147262760	Araip.B10	186973	+	TCTCTTTATCTTCAAATTCTTGGAAAGATGAACTT[C/T]TGTTTTATTTTATTGATGATCTGTTATCCTTGAAC	T	C	NN	CT	TT	NN	NN	NN	NN	TT	CT	NN	CT	TT	NN	TT	CT	NN	TT	TT	CT	CT	CT	TT	TT	NN	CT	TT	TT	CT	CT	NN	TT	NN	TT	TT	CT	CT	TT	CT	TT	CT	NN	NN	TT
AX-147208245	Aradu.A01	3120434	+	TTGGATCACAGTGTCTCAGTCTTACACAATAGAAG[A/G]ATTGTTGAGGAACATGCTAGACCAGTTTTACAAAG	A	G	GG	GG	GG	GG	GG	GG	GG	GG	GG	GG	GG	GG	GG	GG	GG	GG	GG	GG	GG	GG	GG	GG	GG	GG	GG	GG	GG	GG	GG	GG	GG	GG	GG	GG	GG	GG	GG	GG	GG	GG	GG	GG	GG
AX-147240055	Araip.B02	1503582	+	GTAAATCCGTTGGCAGTGGTCCGATCAATGGTTGC[C/T]GTTTGTTTGCTAGGGCGAGTACCATTCACGCCAAT	T	C	TT	TT	TT	TT	TT	TT	TT	TT	TT	TT	TT	TT	TT	TT	TT	TT	TT	TT	TT	TT	TT	TT	TT	TT	TT	TT	TT	TT	TT	TT	TT	TT	TT	TT	TT	TT	TT	TT	TT	TT	TT	TT	TT
AX-147227046	Aradu.A07	2243719	+	TGAGGTGAAGCTTGATGATCTTGACATTAGGCCTG[A/G]TGAGTCCATTGCTGTGAATTTTGCCATGATGCTTC	A	G	GG	NN	GG	GG	NN	AG	NN	GG	GG	AG	GG	AG	AG	GG	GG	AG	GG	GG	GG	GG	GG	GG	GG	GG	GG	GG	GG	GG	GG	GG	GG	GG	GG	GG	GG	GG	GG	GG	GG	GG	GG	AG	GG
AX-147247117	Araip.B04	11294693	+	TTCCGGGTTTACCGTTTGTTGGAAATTTGCTGCAA[C/T]TGAAGGATAAGAAGCCGCACAAGACATTCGCACAG	T	C	NN	NN	CC	TT	CC	CC	CC	CT	CC	NN	CC	NN	CC	CC	TT	TT	TT	TT	TT	TT	TT	TT	NN	CC	CC	TT	CC	CT	CC	CC	TT	CC	TT	CC	CC	CC	CC	TT	TT	TT	TT	TT	TT
AX-147249011	Araip.B05	4323286	+	ATCACCGTTGCTTCAATCCAGAGCCTAATTGAGTT[A/G]ATCATGAACGAAATGCAAAGTGACTCTACGACATC	A	G	AG	AA	AA	AG	AA	NN	AA	AG	AA	NN	AG	AG	AG	AA	AA	NN	AA	NN	AA	NN	AA	AA	NN	AA	AA	AA	AA	AA	AA	AA	AA	AA	AA	AA	AG	AA	AG	NN	NN	AA	NN	AA	AA
AX-147244537	Araip.B03	43253091	+	TAAGTGACTTCTATTGACATATGAATCCAAATAAG[C/T]TTGTAACATGCAAACTATGTTTACCTGGAGGCGTT	T	C	TT	TT	NN	CT	TT	NN	CT	CT	TT	CT	NN	NN	NN	TT	CT	NN	CC	CC	TT	CC	CT	NN	TT	TT	TT	CT	TT	NN	TT	TT	TT	TT	CT	NN	TT	CT	TT	CC	NN	CT	TT	TT	NN
AX-147246314	Araip.B03	135692620	+	GTTACTGAGATCAAATTCAAGTATCATAACTCTCT[A/G]CCCCTTGATACATCAATAGGACATACTTTCCCATG	A	G	AA	AA	AA	AA	AA	AA	AA	AA	AA	AA	AA	AA	AA	AA	AA	AA	AA	AA	AA	AA	AA	AA	AA	AA	AA	AA	AA	AA	AA	AA	AA	AA	AA	AA	AA	AA	AA	AA	AA	AA	AA	AA	AA
AX-147238269	Araip.B01	24902128	+	TACCATATTTTGAACCAAAATATTTTCTGTCTTAC[C/T]TGGCAGGAGTTGAGCCGAAATTACTAGGGAGGTTG	T	C	CC	CC	CC	CC	CC	CC	CC	CC	CC	CC	CC	CC	CC	CC	CC	CC	NN	CC	CC	CC	NN	NN	CC	CC	CC	CC	CC	CC	CC	CC	CC	CC	CC	CC	CC	CC	CC	CC	CC	CC	CC	CC	NN
AX-147243278	Araip.B03	5066832	+	AGTACTATATGCCTTGAGAAAGAACCATGAGGCTG[A/C]TGCTGAGTACTCTGGCTTGTTTCTCTCTCCTTCTT	A	C	AA	AA	AA	AA	AA	AA	AA	AA	AA	AA	AA	AA	AA	AA	AA	AA	AA	AA	AA	AA	AA	AA	AA	AA	AA	AA	AA	AA	AA	AA	AA	AA	AA	AA	AA	AA	AA	AA	AA	AA	AA	AA	AA
AX-147239521	Araip.B01	134941570	+	CTGTTCTTCTTTTTCTTCTTCCTCTTCAGATCTTA[G/T]CTTTCTAGAAGCCTGAATTGGGCTGCTTCTTCCAC	T	G	GG	GG	GT	GT	GG	GG	GG	GG	GG	GG	GG	GG	NN	GG	GG	GG	NN	NN	GG	GG	GT	GG	GG	GT	GG	GG	GG	GT	GG	GG	GT	GG	NN	GG	NN	GG	GG	GG	GG	GG	GG	NN	GG
AX-147257270	Araip.B08	3608931	+	AAAATTAGTAGAGTTCATGCAGCAAGAAGGTGACA[A/G]TGTTACTCATGATTAACTATTTGTTGCATCAATCT	A	G	AA	AA	AA	AA	AA	AA	AA	AA	AA	AA	AA	AA	AA	AA	AA	AA	AA	AA	AA	AA	AA	AA	AA	AA	AA	AA	AA	AA	AA	AA	AA	AA	AA	AA	AA	AA	AA	AA	AA	AA	AA	AA	AA
AX-176791330	Araip.B07	690719	+	AAGAAACAGTTAGAGCAGTCAAACGATGGCCAGAT[C/T]ACAGATTCCATTTGCATTGGTCAGCATAATCATCC	T	C	TT	TT	TT	TT	TT	TT	TT	TT	TT	TT	TT	TT	TT	TT	TT	TT	TT	TT	TT	TT	TT	TT	TT	TT	TT	TT	TT	TT	TT	TT	TT	TT	TT	TT	TT	TT	TT	TT	TT	TT	TT	TT	TT
AX-147225370	Aradu.A06	52574267	+	AGTCATCAAGACTTCAATTCCCAGAAGGCCTTAAG[A/G]GACTTGTATCTGATGTCATTGCAGAGGAAGAGAGG	A	G	AA	AA	AA	AA	AA	AA	AA	AA	AA	AA	AA	AA	AA	AA	AA	AA	AA	AA	AA	AA	AA	AA	AA	AA	AA	AA	AA	AA	AA	AA	AA	AA	AA	AA	AA	AA	AA	AA	AA	AA	AA	AA	AA
AX-147225966	Aradu.A06	98364712	+	ATCTCCCTTGTTTTTGTAGATAGGAATCATGGTGC[C/T]CTTGCTCCATTCGTTTGCCATTTTCTTAGAACTTA	T	C	CC	CC	CC	CC	CC	CC	CC	CC	CC	CC	CC	CT	CC	CC	CC	CC	CC	CC	NN	CC	CC	CC	CC	CC	CC	CC	CC	CC	CC	CC	CC	CC	CC	CC	CC	CC	CC	CC	CC	CC	CC	CC	CC
AX-147212312	Aradu.A02	789841	+	CTTGGGCTACGATGTGCCGGAATTGAGGGAAGCAC[C/T]GGAAGATCTAGAACTCAAAAGCCACCTTCTCCTTT	T	C	CC	CC	CC	CC	CC	CC	CC	CC	CC	CC	CC	CC	CC	CC	CC	CC	CC	CC	CC	CC	CC	CC	CC	CC	CC	CC	CC	CC	CC	CC	CC	CC	CC	CC	CC	CC	CC	CC	CC	CC	CC	CC	CC
AX-147216413	Aradu.A03	25281644	+	AGACAACCCCCATTGCATTTCCTTCTTTTCCGATG[C/T]GGCGACACCACAAACAACCCAATTGAGGTACACAG	T	C	TT	TT	TT	TT	TT	TT	TT	TT	TT	TT	TT	TT	TT	TT	TT	TT	TT	TT	TT	TT	TT	TT	TT	TT	TT	TT	TT	TT	TT	TT	TT	TT	TT	TT	TT	TT	TT	TT	TT	TT	TT	TT	TT
AX-147261004	Araip.B09	41374377	+	TACACTTATCGCAGAAACAGAATGTCAGGTTAGTG[G/T]AATTGAAATGTGTGAAGAATTTGCTAAACTTTAAA	T	G	TT	TT	TT	TT	TT	TT	TT	TT	TT	TT	TT	TT	TT	TT	TT	TT	TT	TT	TT	TT	TT	TT	TT	TT	TT	TT	TT	TT	TT	TT	TT	TT	TT	TT	TT	TT	TT	TT	TT	TT	TT	TT	TT
AX-147253943	Araip.B06	131651200	+	GGAGGTCAAGAAAAAGCGTGCACCGGGCAAAGTGA[A/G]CTCAGATAAGGGCATAGCAAAATCTGCCACTAAAG	A	G	NN	GG	GG	GG	GG	GG	GG	GG	GG	GG	GG	AG	GG	GG	GG	GG	GG	GG	GG	GG	AG	GG	GG	GG	GG	GG	GG	GG	GG	GG	GG	GG	GG	GG	NN	GG	GG	NN	GG	GG	NN	GG	GG
AX-147211627	Aradu.A01	88100301	+	GAATTATCCTTCACAGATTCGATTTCCATACTGCC[A/G]GTGCGGCTCTTTCTAGTTCTTCGATCCTGAATACA	A	G	GG	GG	GG	GG	GG	GG	GG	GG	GG	GG	GG	AG	GG	GG	GG	GG	GG	GG	GG	GG	GG	GG	GG	GG	GG	GG	GG	GG	GG	GG	GG	GG	GG	GG	GG	GG	GG	GG	GG	GG	GG	GG	GG
AX-176791331	Araip.B06	49982827	+	CCTGTTTTTTTCGCATACCCACGCGTGTGCTTGGA[C/T]GACACGCATGCGTCGTATTCTAATGTTGGAGCTGC	T	C	CC	CC	CC	CC	CC	CC	CC	CC	CC	CC	CC	CC	CT	CC	CC	CT	CT	CT	CC	NN	CT	CT	CC	CC	CC	CT	CC	CC	CC	CC	CT	CC	CC	CC	CC	CT	CC	CT	CT	CC	CT	CC	CT
AX-176791332	Araip.B09	917600	+	AAATCTTCCAACTGAAATAGAAGACCACCAATGGA[A/G]TTCTCAGGAAGAAGTTTCAACTGAGTTGCAACCGA	A	G	AA	AA	AA	AA	AA	AA	AA	AA	AA	AA	AA	AG	NN	AA	AA	AA	NN	AA	AA	AA	AA	AA	NN	AA	AA	AA	NN	NN	AA	AA	NN	AA	AA	AA	AA	AA	AA	AA	AA	AA	AA	AA	AA
AX-147214878	Aradu.A02	86655218	+	ACAATTCCTTTGATTTGGATCACCAACTTTGTGAT[C/T]TTCTGAAAGACTCATTGATTGGTAATAATCCCCCT	T	C	TT	TT	TT	TT	TT	TT	TT	TT	TT	TT	TT	TT	TT	TT	TT	TT	TT	TT	TT	TT	TT	TT	TT	TT	TT	TT	TT	TT	TT	TT	TT	TT	TT	TT	TT	TT	TT	TT	TT	TT	TT	TT	TT
AX-147260052	Araip.B09	6402087	+	GGGGAGTTTACGAGAGTGGAAGCGACAACAAGAAC[C/T]GGTTGTGTATGGGAAGAATTTTGACTTCAGATAGT	T	C	CC	CC	CC	CC	CC	TT	CC	CC	CC	CC	CC	CT	CC	CC	CC	CC	CC	CC	CC	CC	CC	CC	CC	CC	CC	CC	CC	CC	CC	CC	CC	CC	CC	CC	CC	CC	CC	CC	CC	CC	CC	CT	CC
AX-176791333	Aradu.A08	8972716	+	AAGAGGCTCTGGAAGCTGATTCAATCCAAACAATT[A/C]AAATTAAATTAAGGAAAATATTCCATTTTCAAAGT	A	C	CC	CC	CC	CC	CC	CC	CC	CC	CC	CC	CC	CC	CC	CC	NN	CC	CC	CC	CC	CC	CC	CC	CC	CC	CC	CC	CC	CC	CC	CC	CC	CC	CC	CC	CC	CC	CC	CC	CC	CC	CC	CC	CC
AX-147235444	Aradu.A10	8911644	+	TTGTTCTCATGTTAGTTTTTTTATCTCCCATTATC[A/G]GATTTATGTGTTCTATCTCAATTGAAGTCAAATTA	A	G	GG	GG	GG	GG	GG	GG	GG	GG	GG	GG	GG	GG	GG	GG	GG	GG	GG	GG	AG	GG	GG	GG	GG	GG	GG	GG	GG	GG	GG	GG	GG	GG	GG	GG	GG	GG	GG	GG	GG	GG	GG	GG	GG
AX-147234217	Aradu.A09	112470587	+	TATTCTCTGGGTTTCAGCAGCTGAAGATAAGGCCT[G/T]GACTGCAAGTTCTTGCAGAGAAAAGGAAAAGGAGA	T	G	NN	TT	TT	TT	TT	TT	TT	TT	TT	NN	NN	NN	TT	TT	TT	TT	TT	GT	TT	TT	TT	TT	TT	TT	TT	NN	TT	TT	TT	TT	TT	TT	TT	TT	TT	TT	TT	TT	TT	TT	GT	TT	TT
AX-147263718	Araip.B10	20073461	+	CATAGCAATTTACTGATGAACCCCTGCACCCATTT[C/T]CTCTGTTAATATCCTTTTCATTATCCATGGAGTTT	T	C	TT	NN	TT	TT	TT	TT	TT	TT	TT	TT	TT	TT	TT	NN	CC	CT	NN	NN	CC	CC	CC	CC	TT	TT	TT	CT	CT	TT	TT	TT	TT	TT	TT	TT	TT	TT	TT	CC	CT	CC	CT	CC	NN
AX-147259272	Araip.B08	123822319	+	AGTGTAACTCTTATATATACCACCGAGGAAGAGTG[G/T]GAAGAGTGATTCTTTCTCCATTTTAATCTATCACC	T	G	GG	GG	GG	GG	GG	GG	GG	GG	GG	GG	GG	GG	GG	GG	NN	GG	GG	GG	GG	NN	GG	GG	GG	GG	GG	GG	GG	GG	GG	GG	GG	GG	GG	GG	GG	GG	GG	GG	GG	NN	GG	GT	GG
AX-147252571	Araip.B06	22175753	+	TCTTGTGCCACAGGCCGTTGAGCAGCCTCCAACTC[C/T]TCGTACTTGAAAACTATCTGCTGCAGCTCATCATT	T	C	TT	TT	TT	TT	TT	TT	TT	TT	TT	TT	TT	TT	TT	TT	TT	TT	TT	TT	TT	TT	TT	TT	TT	TT	TT	TT	TT	TT	TT	TT	TT	TT	TT	TT	TT	TT	TT	TT	TT	TT	TT	TT	TT
AX-147249847	Araip.B05	35113659	+	GAACCGAATGATAGCTGAAGAAGTGAAAAACGGGC[A/G]CATTTCTCCACCATTAATAGGCAGGAATGGTGCAG	A	G	NN	AA	AA	AA	AA	AA	AA	AA	AA	AA	AA	AA	AA	AA	AA	AA	AA	AA	AA	AA	AA	AA	AA	AA	AA	AA	AA	AA	AA	AA	AA	AA	AA	AA	AA	AA	AA	AA	AA	AA	AA	AA	AA
AX-176791334	Araip.B01	45727731	+	ATAACTCCATAATTGAGGTAAGTATCAAAGTAGTT[C/T]TTGAAGTTATCCTCGAGCCTCAAAATAATCCTGAA	T	C	TT	TT	TT	TT	TT	CT	TT	TT	NN	CT	TT	TT	TT	TT	CC	NN	CT	NN	NN	NN	NN	CC	TT	TT	TT	NN	NN	TT	TT	TT	NN	TT	TT	TT	NN	TT	CT	CT	CT	CC	NN	CT	CC
AX-147212386	Aradu.A02	1131903	+	GGAATTGAAGATCAATGAACTTACAGTAGTGGTGG[C/T]TTCCCAGAAAGAGGAATTTGGGAGAAAGGGGAAGA	T	C	TT	TT	TT	TT	TT	TT	TT	TT	TT	TT	TT	TT	TT	TT	TT	TT	TT	TT	TT	TT	TT	TT	TT	TT	TT	TT	TT	TT	TT	TT	TT	TT	TT	TT	TT	TT	TT	TT	TT	TT	TT	TT	TT
AX-147235402	Aradu.A10	7709697	+	AAGCCCCTTCAAAGAGACATTTCACAACTTATTTG[C/T]ATTTAATTTTCTCAGCATAAGTCAGAATCTGCTGA	T	C	TT	TT	NN	TT	TT	CT	CT	TT	TT	TT	TT	TT	TT	NN	TT	TT	TT	TT	TT	TT	NN	TT	TT	NN	TT	TT	TT	TT	TT	TT	TT	TT	TT	TT	TT	TT	TT	NN	TT	TT	TT	TT	NN
AX-147226764	Aradu.A06	110955673	+	CATGCTACTTAGAACATGAAGAATTTTTTATCTCA[G/T]AAACTATGAGAGTATTTATTTTGTAAGAGGCTGTA	T	G	GT	TT	TT	TT	TT	TT	TT	TT	NN	NN	TT	TT	GT	TT	NN	NN	GT	GT	NN	NN	GG	GT	TT	TT	TT	NN	TT	GT	NN	TT	TT	TT	TT	TT	GT	GT	NN	TT	GG	NN	GT	NN	GG
AX-147247737	Araip.B04	82843790	+	CATAATTTGAACAACCAAAAGTACATTGAAGGCAC[A/C]ACCCCAACTTTGGAGCATCTTCTAGTTTCAGCCTT	A	C	AA	AA	AA	AC	AA	AA	AA	AA	AA	AA	AA	AA	AA	AA	CC	NN	CC	AC	AA	CC	CC	NN	AA	AA	AA	AC	AA	AA	AA	AA	AC	AA	AA	AA	AA	AA	AA	CC	AC	NN	AC	AC	NN
AX-147260400	Araip.B09	12162382	+	TGTGTTATATGTACCACTTCTGGTATTTCTTCGCG[A/G]CGACTTAGCGCTTTGATGTGTAAGTCGTCGGAAGA	A	G	AG	NN	AA	NN	AA	AA	AA	AA	AA	AA	NN	NN	AA	AA	AA	AG	NN	AG	NN	AA	AA	AG	AA	AA	AA	NN	AA	AA	AA	AA	NN	NN	AA	AA	AA	AA	AA	NN	AG	AA	AA	AA	AA
AX-147212864	Aradu.A02	3838047	+	GCTTCCATATATTTTGACCACTTCATTACGTTTTG[C/T]TTCATACTCTATTTCGTCTAGTATGTCACCAGCAT	T	C	TT	TT	TT	CC	TT	TT	NN	TT	TT	TT	TT	TT	TT	TT	CT	CC	CC	CC	TT	TT	NN	NN	TT	TT	TT	CC	TT	TT	TT	NN	NN	TT	TT	TT	TT	CC	TT	CT	CC	TT	CT	CT	NN
AX-147240249	Araip.B02	2195464	+	GTTAGTCCCATACTTGAAAGCGAATTGCCGTCAAC[A/G]CATTTCCAATTTGTAGTTTCATTTCCATGGCTACT	A	G	AG	GG	GG	NN	GG	GG	GG	AG	GG	NN	GG	AG	GG	AG	GG	NN	GG	NN	GG	GG	GG	GG	NN	GG	GG	GG	GG	GG	GG	GG	AG	GG	NN	GG	GG	NN	NN	NN	GG	GG	NN	GG	NN
AX-147248464	Araip.B04	125100298	+	GTAACTGTTATCGGACTCAACTTAAGATTTGGCAA[C/T]GTGATTGAAGGGTAGTTTAAGTCATTAATGCTGTG	T	C	TT	TT	CC	TT	TT	TT	TT	TT	TT	TT	TT	NN	TT	NN	CT	CC	CC	CC	CT	CC	CC	CC	TT	TT	TT	CC	TT	TT	CT	TT	TT	TT	TT	TT	CT	NN	TT	CC	NN	CC	NN	NN	CC
AX-147246233	Araip.B03	134501905	+	AAAATTTAAGGTTGCTCTAAGCATCTTCTAAAGAT[A/G]AAGCCAATTGACTTTACTACGTCAGAAACTAATCA	A	G	AA	AA	AA	AA	AA	AA	AA	AA	AA	AA	AA	AA	AA	AA	AA	AA	AA	AA	AA	AA	AA	AA	AA	AA	AA	AA	AA	AA	AA	AA	AA	AA	AA	AA	AA	AA	AA	AA	AA	AA	AA	AA	AA
AX-147233080	Aradu.A09	20416585	+	GATTTGCCACCTGGAAACACTATTTCCAGGATCAC[C/T]AAGGTAAATGAAATATTCGATTAATATATTTAATG	T	C	CC	CC	CT	CT	NN	CC	CC	CC	NN	CT	CC	CC	CC	CC	NN	CT	CT	CT	CT	CT	CC	NN	CC	NN	CT	CC	CT	NN	CT	CC	NN	CT	CT	CT	CC	NN	CT	CC	CT	CT	CC	CT	CC
AX-176791335	Aradu.A08	31006528	+	TCAGGTTGAAGCTGTTGTGAAGAAACCACACACAC[A/C]CCCCATGGAGTTCAATTCCACTAGCAAGGTCAGCA	A	C	AA	AA	AA	AA	AA	AA	AA	AA	AA	AA	AA	AA	AA	AA	AA	AA	AA	AA	AA	AA	AA	AA	AA	AA	AA	AA	AA	AA	AA	AA	AA	AA	AA	AA	AA	AA	AA	AA	AA	AA	AA	AA	AA
AX-147221340	Aradu.A04	121123731	+	CCTGATGGCAAGCGGCTCGCTTGTGGCTCAATGGA[C/T]GGCACGATTTCTGTCTTTGATGTTCAGCGTGGCAA	T	C	CC	CC	CT	CC	CC	CC	CC	CC	CC	CC	CC	NN	CC	CC	CT	CT	CT	CT	TT	CT	CT	CT	CC	CC	CC	CT	CC	CC	CC	CC	CC	CC	CT	CT	CC	CC	CC	CT	CT	CT	CT	TT	CT
AX-147263411	Araip.B10	10281782	+	ATGACACTACCAAAATTCACATACAGAATTGAATT[C/T]TGTTCCTGTGAATCTAACCATTTAAGGCACTCAGA	T	C	TT	TT	TT	TT	TT	TT	TT	TT	TT	TT	TT	TT	TT	TT	TT	TT	TT	TT	TT	TT	TT	TT	TT	TT	TT	TT	TT	TT	TT	TT	TT	TT	TT	TT	TT	TT	TT	TT	TT	TT	TT	TT	TT
AX-147217733	Aradu.A03	120896644	+	AGAATAAATGTTAAGAGGCATGCATACAGTGGAAG[A/G]AGGAGGGGGGAAAATAGAGCCAAAGATGCTTGTGG	A	G	GG	GG	GG	GG	GG	GG	GG	GG	GG	GG	GG	AG	GG	GG	AA	AA	AA	AA	GG	AA	AA	AA	GG	GG	GG	AA	GG	GG	GG	GG	GG	GG	GG	GG	NN	GG	GG	AA	AA	AA	NN	AA	AA
AX-147254223	Araip.B06	135596508	+	AATTTCCTGATTTTTGATGTGCAGAATTTGGATAA[A/G]GCAATTGATCACAAAGCTTTACATGATACTTTTTC	A	G	AA	AG	AA	AG	AA	AG	AG	AG	AG	AG	AG	AA	AG	AA	AA	AA	AA	AA	AA	AA	AA	AA	AG	AA	AA	AA	AA	AG	AG	AA	AG	AG	AA	AG	AA	AA	AG	AA	AA	AA	AA	AA	AA
AX-147216849	Aradu.A03	40220926	+	CTCTTTGCCGTTTCAATCATTGTACATAAGAACTT[A/G]ATAGGATTGCAATCGAAAGGATTGGCAAGGGCAGC	A	G	AA	AA	AA	AA	AA	AA	AA	AA	AA	AA	AA	AA	AA	AA	AA	AA	AA	AA	AA	AA	AA	AA	AA	AA	AA	AA	AA	AA	AA	AA	AA	AA	AA	AA	AA	AA	AA	AA	AA	AA	AA	AA	AA
AX-147229917	Aradu.A08	12912372	+	ACCCCACATAAATGGCGTCAATTCCTCGCTCTTCA[C/T]CATCATCAGGTATATATGTGTATATCCATTTATTC	T	C	TT	TT	TT	TT	TT	TT	TT	TT	TT	TT	TT	TT	TT	TT	TT	TT	TT	TT	TT	TT	TT	TT	TT	TT	TT	TT	TT	TT	TT	TT	TT	TT	TT	TT	TT	TT	TT	TT	TT	TT	TT	TT	TT
AX-147254135	Araip.B06	133962906	+	AATTTTGAATTAATTATCCTTTTCTATTACTATAC[A/G]TTTTCCTAGTTATTATTCTTGATTCTTGATGACAA	A	G	AA	AA	AA	AA	NN	AG	AA	AA	AA	AA	NN	AA	AG	AA	AA	AG	AA	NN	AA	AA	NN	AA	AA	AA	AA	AA	AA	AA	AA	AA	AA	AA	AA	AA	AA	AG	AA	AG	AA	AG	AA	AG	AA
AX-147227255	Aradu.A07	4046491	+	AATGGATTAGATACCTCATTAGGCGGCCGAGCATA[A/G]TCTACAGGGTCCCTTCCGGTAACTGCTTCCAGCAG	A	G	GG	GG	GG	GG	GG	GG	GG	GG	GG	GG	GG	GG	GG	GG	GG	GG	GG	GG	GG	GG	GG	GG	GG	GG	GG	GG	GG	GG	GG	GG	GG	GG	GG	GG	GG	GG	GG	GG	GG	GG	GG	GG	GG
AX-147260053	Araip.B09	6489270	+	ACTGAAACACTGGCACTCCAACCAATCAAATGGAG[C/T]CCGAAATAACATTACTGAAGTTGCAAGTTACAATC	T	C	CC	CT	CC	CC	NN	CC	CC	CT	CC	CC	CC	CT	NN	NN	NN	NN	NN	CC	NN	CC	CC	CC	CC	NN	CC	CT	CC	NN	CC	NN	CC	CC	NN	CC	NN	CC	NN	CC	CC	CC	NN	CC	NN
AX-147211796	Aradu.A01	94937390	+	GAGTATAGAGCATTTACCATTGGAAAGCTTTCATG[A/G]AAGGGACGAGAGAGACGAGATTGGCATAACCATTG	A	G	GG	GG	GG	GG	GG	GG	GG	GG	GG	GG	GG	GG	GG	GG	GG	NN	GG	GG	GG	GG	GG	GG	GG	GG	GG	GG	GG	GG	GG	GG	GG	GG	GG	GG	GG	GG	NN	GG	GG	GG	GG	GG	GG
AX-147248084	Araip.B04	113979833	+	GGCTTCATGAATCAGCCTCATTGTGAGAGGAAATT[A/G]GTGAGAAAAAGAATGGCTTCTGAGATGGAACTTCA	A	G	AA	AA	AA	AA	AA	AA	AA	AA	AA	AA	AA	AA	AA	AA	AA	AA	AA	AA	AA	AA	AA	AA	AA	AA	AA	AA	AA	AA	AA	AA	AA	AA	AA	AA	AA	AA	AA	AA	AA	AA	AA	AA	AA
AX-147229019	Aradu.A07	75747120	+	TGCAATAGGTATAGGGATGCAATTGAGTTGTTTGA[A/G]ATTTTGGAGCTTGAAGGTGGTGGTAGATATGTTGG	A	G	GG	GG	GG	GG	GG	GG	GG	GG	GG	GG	GG	AG	GG	GG	GG	GG	GG	GG	GG	GG	GG	GG	GG	GG	GG	GG	GG	GG	GG	GG	GG	GG	GG	NN	GG	GG	GG	GG	GG	GG	GG	GG	GG
AX-147229297	Aradu.A08	4143558	+	ATTTACGCAACACGAACCATGCTTTTGCATCTACC[A/G]AATCAACTTTAATATTCAAACAGATAAATAATCAA	A	G	AA	AA	AA	AA	AA	AA	AA	AA	AA	AA	AA	AA	AA	AA	AA	AA	AA	AA	AA	AA	AA	AA	AA	AA	AA	AA	AA	AA	AA	AA	AA	AA	AA	AA	AG	AA	AA	AA	AA	AA	AA	AA	AA
AX-147254542	Araip.B07	2794548	+	GTTATGTGATCTTTAAATAACTTTCAATATTTACC[A/G]TTTATATTGGTATAACAGTCAATACTTACTTCTCA	A	G	AA	AA	AA	AA	AA	AA	AA	AA	AA	AA	AA	AA	AA	AA	AA	AA	AA	AA	AA	AA	AA	AA	AA	AA	AA	NN	AA	AA	AA	AA	NN	AA	AA	AA	AA	AA	AA	AA	AA	AA	AA	AA	AA
AX-147221108	Aradu.A04	118822674	+	AAATCAAGCCTCCATCCATCATAACCTATGTCACT[C/T]CGAAGCCATTTTAACCATTCCTTGATATCTTTCCG	T	C	TT	TT	TT	TT	TT	TT	TT	CT	TT	TT	TT	TT	TT	TT	TT	TT	TT	TT	TT	TT	TT	TT	TT	TT	TT	TT	TT	CT	CT	TT	TT	TT	TT	TT	TT	TT	TT	TT	TT	TT	TT	TT	TT
AX-147253783	Araip.B06	129044785	+	GACAAAACTGTTGGCATGGCAATCGGAATTCCTCC[A/G]ATCAAGAGGACTAACAGATTGTCAATTCCATCTCT	A	G	AA	AA	AA	AG	AA	AA	AA	AA	AA	AA	AA	AG	AA	AA	AA	AA	AA	AA	AA	AA	AA	AA	AA	AA	AA	AA	AA	NN	AA	AA	NN	AA	AA	AA	AA	AA	AA	AA	AA	AA	AA	AA	AA
AX-147225829	Aradu.A06	93125663	+	AACATCTAAACTGTTCACATGGAGTTCACCGAGAA[A/C]TAAAAATGAAGAACACAGAGATTGGTAGTTTGGAT	A	C	CC	CC	CC	AA	CC	CC	CC	CC	CC	CC	NN	NN	CC	AC	AA	AC	AA	NN	CC	AA	NN	AA	NN	CC	CC	AA	CC	NN	CC	NN	NN	CC	CC	NN	NN	AA	CC	AA	NN	AA	NN	NN	AA
AX-147242839	Araip.B02	108109222	+	AGCGGAGGCCCTCGCAAATGCGTCGGCGACCAGTT[C/T]GCATTATTGGAAGCCATAGTTGCCCTTACAATCTT	T	C	CC	CC	CC	CC	CC	CC	CC	CC	CC	CC	CC	CT	CC	CC	CC	CC	CC	CC	CC	CC	CC	CC	CC	CC	CC	CC	CC	CC	CC	CC	CC	CC	CC	CC	CC	CC	CC	CC	CC	CC	CC	CC	CC
AX-176791336	Araip.B10	14702415	+	GTATTTATTCCAGCGAGTAAATTTGTAACTGCAGC[A/C]ACTCTAATGAAAATTTCTCCAATTAATGCTGCAGG	A	C	CC	CC	AC	NN	NN	NN	CC	CC	CC	AC	CC	CC	NN	AC	CC	AC	CC	AC	AC	NN	CC	CC	NN	CC	NN	CC	CC	NN	CC	NN	NN	NN	AC	CC	AC	CC	NN	AC	AC	NN	CC	NN	CC
AX-147215445	Aradu.A03	2107288	+	AAATTGTTGATCTGGGGCGAGAGATCGCCGATCAT[A/G]TTGGTGCTATTTTCTTCCGGATCACCTTGAAAAAC	A	G	GG	GG	GG	GG	GG	GG	GG	GG	GG	GG	GG	AG	GG	GG	GG	GG	GG	GG	GG	GG	GG	GG	GG	GG	AG	GG	GG	AG	GG	GG	NN	GG	GG	GG	GG	GG	GG	GG	GG	GG	AG	NN	GG
AX-176791337	Aradu.A07	4556818	+	TTTGGGTAATGGGTAGTTATTTGCATGCAATTTCG[C/T]AGAGATAAAGCACATTCTATTTCCTATGTGTGAAT	T	C	TT	TT	TT	CT	TT	TT	TT	TT	TT	TT	TT	NN	CT	TT	TT	CT	CT	CT	TT	TT	CT	CT	TT	TT	TT	CT	TT	TT	TT	TT	TT	TT	TT	TT	TT	TT	TT	CT	CT	TT	CT	TT	CT
AX-147216698	Aradu.A03	35222935	+	CCCTCTCCATCAATATTGTAATTCTTGTAGGTCGT[C/T]AGTTACTATAGAGTGGAAGACAATTAGACAAAGGC	T	C	TT	TT	TT	TT	TT	CT	TT	TT	TT	TT	TT	TT	TT	TT	NN	TT	TT	TT	TT	TT	TT	TT	NN	TT	TT	TT	TT	TT	TT	TT	TT	TT	TT	TT	TT	TT	TT	TT	TT	TT	TT	TT	TT
AX-147225757	Aradu.A06	87825553	+	CTAATTAAGTGTGTTGTATATATATGGAGAGATTT[C/T]CTTGCTCAGAGCTACACAAGTAATCAAGTATAGAT	T	C	TT	TT	CT	TT	TT	TT	TT	TT	TT	TT	TT	TT	TT	TT	TT	TT	TT	CT	TT	TT	TT	TT	CT	TT	TT	TT	TT	TT	TT	TT	TT	TT	CT	TT	TT	TT	CT	TT	TT	TT	TT	TT	TT
AX-147244538	Araip.B03	43476907	+	GGGGCTCCCTTTTTGCCTCGCATTAGAAGCATTTC[A/G]GTTTTAGAAAATCATATTGTCTCAGCAGGGAGTGT	A	G	AA	AA	AA	AA	AA	AA	AA	AG	AG	AG	AG	AA	AG	AA	AA	AG	AG	AG	AG	AA	AG	AG	AA	AA	AA	AG	AA	AG	AG	AA	AA	AA	AA	AA	AG	AA	AA	AG	AG	AA	AG	AG	AG
AX-147225824	Aradu.A06	92790745	+	ACTCTTCAAGAAAATACATTACTTCTTCAAGTCCT[A/G]TAAGGCAAATAGTTGAGAAGAAAACAGTCAACATG	A	G	AA	AA	AA	AA	AA	AA	AA	AA	AA	AA	AA	AA	AA	AA	AA	AA	AA	AA	AA	AA	AA	AA	AA	AA	AA	AA	AA	AA	AA	AA	AA	AA	AA	AA	AA	AA	AA	AA	AA	AA	AA	AA	AA
AX-147265024	Araip.B10	131739341	+	GACATATAGATAGACCTAATTCTAGAGACAAAAAT[C/T]CATCCGTTTAAACGGGTAAACGGACTGACCCAATG	T	C	TT	NN	TT	CT	TT	TT	TT	CT	TT	TT	TT	TT	TT	NN	TT	NN	TT	TT	TT	TT	TT	NN	CT	TT	TT	CT	TT	TT	TT	TT	TT	CT	TT	TT	TT	TT	CT	TT	TT	TT	TT	TT	TT
AX-147229165	Aradu.A08	1128125	+	GGCATGGTATACCCAGAGAAAATAGCTTTTTATAC[A/G]AAGTACTCACCTTCATAAAATCTTCGTGGATCACA	A	G	AA	AA	AA	AA	AA	AA	AA	AA	AA	AA	AA	AA	AA	AA	AA	AA	AA	AA	AA	AA	AA	AA	AA	AA	AA	AA	AA	AA	AA	AA	AA	AA	AA	AA	AA	AA	AA	AA	AA	AA	AA	AA	AA
AX-147212186	Aradu.A02	366467	+	TCGCTATCCGAGGAAGCCGCGTCGCCGCCGCCGTC[A/G]CCGTTCCATTCGGGCACCATAATTTGGTGTCTTGG	A	G	GG	GG	NN	GG	GG	GG	GG	GG	GG	GG	GG	GG	GG	GG	GG	GG	GG	GG	GG	GG	GG	GG	GG	GG	GG	GG	GG	NN	GG	GG	GG	GG	GG	GG	GG	GG	GG	GG	GG	GG	GG	GG	GG
AX-147212387	Aradu.A02	1135908	+	AATAAGCTTTACAAATTGTATGAGAAAATGGATGA[C/T]AGCAATAGTATATAAACTTCATCAAGAATTTGTTA	T	C	TT	TT	TT	TT	TT	TT	TT	TT	TT	TT	TT	TT	TT	TT	TT	TT	TT	TT	TT	TT	TT	TT	TT	TT	TT	TT	TT	TT	TT	TT	TT	TT	TT	TT	TT	TT	TT	TT	TT	TT	TT	TT	TT
AX-147232596	Aradu.A09	7750844	+	CAGCGACAACACACGTGCATAATGGATCAGCTGTG[G/T]CGAAAAGTAAGTGCCTGATTTATTTCTTTGTTATC	T	G	GG	GG	GG	GG	GG	GG	GG	GG	GG	GG	GG	GG	GG	GG	GG	GG	GG	GG	GG	GG	GG	GG	GG	GG	GG	GG	GG	GG	GG	GG	GG	GG	GG	GG	GG	GG	GG	GG	GG	GG	GG	GG	GG
AX-147215231	Aradu.A02	92958971	+	TTTGTTAAACAGGAAAGATATGTCTTCAAGCATCC[A/G]CAGCCAAAGAAACCGAAATCACTTAGGATTTACGA	A	G	AA	AA	AA	NN	AA	AG	NN	AA	AA	AG	AA	AA	AA	AA	AA	AA	AA	NN	NN	AA	AA	AA	AA	AA	NN	AA	AA	AG	AA	NN	AG	AG	AA	AA	NN	AA	AA	AA	AA	AA	AA	AG	AA
AX-147243003	Araip.B03	1914062	+	GAGAATTATTTTGAGTGTTGCATGTCGTTTTTCAA[A/G]GAGTTTGATATATCATCCATATTTTTAATAATTCA	A	G	AA	AA	AA	AA	AA	AA	AA	AA	AA	AA	AA	AA	AA	AA	AA	AA	AA	AA	AA	AA	AA	AA	AA	AA	AA	AA	AA	AA	AA	AA	AA	AA	AA	AA	AA	AA	AA	AA	AA	AA	AA	AA	AA
AX-176791338	Araip.B05	137397635	+	ACAAAGCAACAATTCTTGGCATACCTCAAGGCCTA[C/T]GCTGAAAAATTCTCTATTAGGCCTCTTTTTCGCAG	T	C	CC	CC	CT	CC	CC	CC	NN	CC	CC	NN	NN	CC	CC	CC	TT	TT	TT	TT	NN	NN	NN	CT	CT	CT	CC	NN	CC	NN	TT	CC	CT	NN	NN	CC	CC	CC	CC	CT	TT	CT	TT	TT	TT
AX-147218192	Aradu.A03	128485212	+	CACCCATGTTATTAATTAATAACACCTAGGTAACT[C/T]GAAAACTTAGTTCTAGAGAATACTATAGATATAGA	T	C	TT	TT	TT	TT	TT	CT	CT	NN	TT	TT	TT	NN	TT	TT	CT	NN	TT	TT	TT	CT	TT	NN	TT	TT	TT	TT	TT	CT	TT	TT	TT	TT	TT	TT	TT	TT	TT	TT	NN	NN	NN	CT	TT
AX-147242332	Araip.B02	100195323	+	TTGAGCAATCAGAGAACGACAGTAATATTGTAAAC[A/G]TCTTAAGGCAGGAAGGAGGCCTTGCTTCTCTGAAG	A	G	AG	GG	NN	NN	AG	GG	GG	AG	NN	GG	NN	AG	AG	NN	GG	NN	GG	AG	NN	GG	GG	NN	GG	GG	GG	AG	GG	NN	GG	AG	AG	GG	GG	GG	GG	GG	GG	GG	AG	NN	NN	GG	NN
AX-147212094	Aradu.A01	106856793	+	ATAGGAGCTGCGGGGATAAGACCATGTAACTTGGC[A/G]TTTGGGGCTGATCAGTTTAATCCTAATACAGATTC	A	G	GG	GG	GG	GG	GG	GG	GG	GG	GG	GG	GG	AG	GG	GG	GG	GG	GG	GG	GG	GG	GG	GG	GG	GG	GG	GG	GG	GG	GG	GG	NN	GG	GG	GG	GG	GG	GG	GG	GG	GG	GG	NN	GG
AX-147254392	Araip.B07	1409296	+	ATGACTAATTGCCTTTGAGCTTCAATTCTTAGATC[C/T]TGCTTCATCCTTCTTATGAAATCTTCAAATTTCTT	T	C	NN	CC	CC	NN	CC	CC	CC	CC	CC	CC	CC	CC	CC	CC	CC	CC	CC	CC	CC	CC	CC	CC	CC	CC	CC	CT	CC	CC	CC	CC	CC	NN	CC	CC	NN	CC	CC	NN	CC	CC	CC	CC	CC
AX-147231711	Aradu.A08	45731207	+	GATTTCTTGTAGGGTATAACCTTCACATTTAAGTA[A/G]CCAATTCTTTTAGAAACAAATTTGTCATTTACTGA	A	G	AA	AA	AA	AA	AA	AA	AA	AA	AA	AA	AA	AA	AA	AA	AA	AA	AA	AA	AA	AA	AA	AA	AA	AA	AA	AA	AA	AA	AA	AA	AA	AA	AA	AA	AA	AA	AA	AA	AA	AA	AA	AA	AA
AX-147227311	Aradu.A07	4556939	+	AAGTCATTAAAATGCATCTGGAAAGTATCTGCCTT[A/G]TTTGTGTAGTTTGCTACACTTGTTTCATTGATGGT	A	G	AG	NN	AG	AG	AG	AA	AA	AA	AA	AA	AA	AG	NN	AA	AA	AA	AG	AG	AA	AG	NN	NN	AG	AG	AG	AG	NN	AA	NN	AG	GG	AA	AA	AA	NN	AG	AA	AG	AG	AA	AG	AA	AG
AX-147257160	Araip.B08	2395190	+	TCATACTGAAAGTGTTGGCCTTAGGTACACTAGAT[A/C]GCGCAATGTCACTAAATTGGCTGTTAGTTGGCATG	A	C	CC	CC	CC	CC	NN	CC	CC	NN	CC	CC	CC	AC	CC	CC	CC	CC	CC	AA	CC	CC	CC	NN	AC	CC	NN	AA	CC	CC	CC	CC	CC	CC	CC	CC	CC	CC	CC	CC	CC	CC	AA	NN	CC
AX-147253350	Araip.B06	118153933	+	AAATTGACATCTCTCCGCATCTTACGAACATTGCT[C/T]AACACTCATAAGAAACACACCCTGGTAAACATAAA	T	C	CT	CC	CC	CT	CC	NN	CC	CC	CC	NN	CC	NN	CC	CT	CC	CC	CC	CT	CC	CC	CC	CC	CC	CC	CC	CC	CT	NN	NN	CC	CT	CC	NN	CC	NN	CC	CC	CC	NN	CC	CT	CT	CC
AX-147221978	Aradu.A05	15419135	+	AGCTCCAATTTGATGTTTAATTAGGCTATAAAGAG[G/T]TGATTGAAAACCATATAAGGCCATTTCATTTTTTT	T	G	TT	TT	TT	TT	TT	TT	TT	TT	NN	TT	TT	TT	TT	TT	TT	TT	TT	TT	TT	TT	TT	TT	TT	TT	TT	TT	TT	TT	TT	TT	TT	TT	TT	TT	TT	TT	TT	TT	TT	TT	TT	TT	TT
AX-147250908	Araip.B05	141930625	+	CATTTTGAGACTGAGACATTCTCCTGCTTAGTAAT[A/G]GAGTTCTGCCCCGGTGGAGACTTGCATGCACTCAG	A	G	GG	GG	GG	GG	GG	GG	GG	GG	GG	GG	GG	GG	AG	GG	GG	GG	GG	GG	GG	GG	GG	GG	GG	GG	GG	GG	GG	GG	GG	GG	GG	GG	GG	GG	GG	GG	GG	GG	GG	GG	GG	GG	GG
AX-147237431	Araip.B01	510621	+	TCATAAATTGTGCTTGTTTATAAACACAGAATACT[A/G]AAATAGAGATACAGAGACATACAATTATGTTTGAT	A	G	AA	NN	AG	AA	AA	AA	AA	NN	AG	NN	AA	NN	NN	NN	AA	AG	NN	AA	AA	AA	AA	AA	AA	AA	AA	AA	AA	AG	AA	AA	AA	AA	AA	AA	AA	AA	AA	AA	AA	AA	NN	AA	AA
AX-147231669	Aradu.A08	45326749	+	ATTCTCATGATTTGTTGCTTGCATCATCCTATTAT[G/T]GTTCCTTATTATTGTAGGATATTGATGATGATGAT	T	G	TT	NN	NN	NN	NN	TT	NN	NN	NN	NN	TT	TT	GT	TT	NN	TT	NN	NN	TT	TT	TT	NN	NN	TT	NN	NN	NN	NN	NN	TT	NN	NN	NN	TT	TT	NN	TT	NN	GT	NN	NN	NN	NN
AX-147255996	Araip.B07	102217355	+	AAGATAAGAAAGGTAGGTTTTACTAAATATATTGG[C/T]GTTGTGTGCTTGGAGTGCCAATACTTAGTTGGTCT	T	C	CC	CC	TT	NN	CC	CC	CC	CC	CC	CC	CC	CT	CC	CC	TT	TT	TT	TT	TT	TT	TT	TT	CC	CC	CC	TT	CC	CC	CC	CC	CC	CC	CC	TT	CC	CC	CC	TT	TT	TT	TT	TT	TT
AX-147216730	Aradu.A03	37183027	+	GTTAAACTATATAAGGATTGACCAAAGGAATAAAG[A/G]AAGCAGTTTTGAGTAGGGAAACAACACTGTCATTG	A	G	GG	GG	GG	NN	GG	AG	GG	NN	NN	GG	AG	GG	GG	GG	AG	GG	GG	GG	GG	NN	AG	GG	GG	GG	GG	GG	GG	NN	GG	GG	GG	GG	GG	GG	NN	GG	GG	GG	NN	NN	NN	NN	GG
AX-147213292	Aradu.A02	8798082	+	TGGTATAAAGCACCATCCACCAATATCAATTCGGC[C/T]ACAAAGTTTGCCAATGATATCCCTGTTTTCACACA	T	C	TT	TT	TT	TT	TT	TT	TT	TT	TT	TT	TT	TT	TT	TT	TT	TT	TT	TT	TT	TT	TT	TT	TT	TT	TT	TT	TT	TT	TT	TT	TT	TT	TT	TT	TT	TT	TT	TT	TT	TT	TT	TT	TT
AX-147254376	Araip.B07	1126359	+	CCAACAATTATCCACATAATGTAGTTCACCGTTCT[C/T]GCCGGCGGGATGCCGCTGGTGCCTTGAATGATGAG	T	C	TT	TT	TT	NN	NN	NN	NN	TT	TT	TT	TT	TT	TT	TT	CT	CT	TT	TT	TT	NN	NN	NN	TT	NN	TT	TT	NN	TT	NN	TT	NN	TT	NN	CT	CT	TT	TT	NN	TT	CT	TT	NN	NN
AX-147225822	Aradu.A06	92344032	+	ACCCAATAGTTAGTCATCTGACATCTTCTGGACTA[C/T]TGCAGTTTGTGGACTAGAATATGATGAATATTGAT	T	C	CC	CC	CC	CC	CC	CT	CC	CC	CC	CC	CC	CC	CT	CC	CC	CC	CC	CC	CC	CC	CC	CC	CC	CC	CC	CC	CC	CC	CC	CC	CC	CC	CC	CC	CC	CC	CC	CC	CC	CC	CC	CC	CC
AX-147214132	Aradu.A02	73484643	+	TCCCTCCTGTAAAGTCGTTCTACTGAGTGTAGTCT[C/T]TCATCGTTGTTGTTTTCTGCGTCATCTTTGGTTTC	T	C	CC	CC	CC	CC	CC	CC	CC	CC	CC	CC	CC	CT	CC	CC	CC	CC	CC	CC	CC	CC	CC	CC	CC	CC	CC	CC	CC	CC	CC	CC	CC	CC	CC	CC	CC	CC	CC	CC	CC	CC	CC	CC	CC
AX-147265524	Araip.B10	135654890	+	GGTCGCATCAAGAAACTTCAGGAGTACCTAGAACA[A/G]GTCAGTGCAAGAACCTTTTAAGACATAATTATCTT	A	G	GG	GG	AG	AG	NN	GG	GG	NN	GG	AG	GG	NN	NN	GG	GG	GG	GG	GG	AG	GG	GG	GG	GG	AG	GG	GG	GG	AG	GG	GG	NN	GG	GG	GG	NN	AG	GG	AG	AG	GG	GG	NN	GG
AX-147213960	Aradu.A02	64446492	+	TATTGCACCTGTACCGAGATGGTCCCTTCCACCGG[C/T]TGAGATACCGGTTGCCATGAGGTAACAGTTCCTAT	T	C	CC	CC	CC	CC	CC	CC	CC	CC	CC	CC	CC	CC	CC	CC	CC	CC	CC	CC	CC	CC	CC	CC	CC	CC	CC	CC	CC	CC	CC	CC	CC	CC	CC	CC	CC	CC	CC	CC	CC	CC	CC	CC	CC
AX-147229516	Aradu.A08	5926130	+	GTGGTGTTTGCTAAAATATGTCTTTGTGCAGCTAT[C/T]TGAGGCGTGGATTGGGATGGCACTTTCCAAAAATC	T	C	NN	CC	CC	CC	CC	CC	CC	NN	CC	CT	CC	CT	CC	CC	CC	CC	CC	CC	CC	CC	CC	CC	CT	CC	CC	CC	CC	CT	CC	CC	CC	CC	CC	CC	CT	CC	CC	CC	NN	CC	CC	NN	CC
AX-147217697	Aradu.A03	119899250	+	CGCCTCACACCACAGAAAGCCTCTTGTTTCCATGG[C/T]TCCTTGTCTTTGCTTCAGAGATCATTCTCTCCTTT	T	C	CC	CC	CC	CC	CC	CC	CC	CC	CC	CC	CC	CT	NN	CC	CC	CC	CC	CC	CC	CC	NN	CC	CC	CC	CC	CC	CC	CT	CC	CC	CC	CC	CC	CC	NN	CC	NN	CC	CT	CC	NN	CC	CC
AX-147222657	Aradu.A05	81325364	+	TGCTCAGTCTTCGTTGCAAATGCTATGAGTAGCAA[A/C]ACGGTTAGGATCAAACTATGGTTTAGATGGTTGTT	A	C	AA	AA	AA	AA	AA	AA	AA	AA	AA	AA	AA	AA	AA	AA	AC	AA	AA	AA	AA	AC	AA	AA	AA	AA	AA	AA	AA	AA	AA	AA	AA	AA	AA	AA	AA	AA	AA	AA	AA	AC	AA	AC	AA
AX-147243539	Araip.B03	9632367	+	TCTGTATTAGATCATGCATCCTCAAGTAACCATCG[G/T]TGATAGTTAAGAGAGATTTATCAACTAGTATTCT	T	G	GT	NN	TT	NN	NN	GT	GT	NN	NN	GT	NN	GT	NN	GT	NN	GT	TT	GT	NN	NN	TT	NN	GT	GT	NN	TT	NN	NN	NN	NN	NN	GT	NN	TT	GG	GT	TT	TT	NN	NN	TT	TT	TT
AX-147260496	Araip.B09	14820793	+	GTAGATAAGGAGAAAATATGGAGCGATGGCGAAAA[A/G]GCATACTTATGGATTGCAATTTCAATATCAAACAA	A	G	GG	GG	GG	GG	GG	GG	GG	NN	GG	GG	GG	AG	GG	GG	GG	GG	GG	GG	GG	GG	GG	GG	GG	NN	GG	GG	GG	GG	GG	GG	GG	GG	GG	GG	GG	GG	GG	GG	GG	GG	GG	GG	GG
AX-147235491	Aradu.A10	9935568	+	TGCCCCATCCCTTGGGGTTGGTGTACTTCCCTTTC[A/G]CGATGCTCAGCTTCCCCACGCCGCCGCCGCCGCCA	A	G	GG	GG	GG	GG	GG	GG	GG	GG	GG	GG	GG	GG	GG	GG	GG	GG	GG	GG	GG	GG	GG	GG	GG	GG	GG	GG	GG	GG	GG	GG	GG	GG	GG	GG	GG	GG	GG	GG	GG	GG	GG	GG	GG
AX-147234301	Aradu.A09	113339943	+	CATAAGTTAACCATCTTTCTCGTTCGTAATTAGCA[G/T]CAGCAAAATCTGAGAAGGACTTAGATGGTGTTGTA	T	G	TT	TT	TT	TT	TT	TT	TT	TT	TT	TT	TT	TT	TT	TT	TT	TT	TT	TT	TT	TT	TT	TT	TT	TT	TT	TT	TT	TT	TT	TT	TT	TT	TT	TT	TT	TT	TT	TT	TT	TT	TT	TT	TT
AX-147249773	Araip.B05	29566484	+	TGAAAATATTGAGTCAGATGTTACTGTCAACAATG[C/T]AAATGAAGTTTGTGAGAGCCCACAAGATGCTGAGG	T	C	TT	TT	TT	TT	TT	TT	TT	TT	TT	TT	TT	TT	TT	TT	TT	TT	TT	TT	TT	TT	TT	TT	TT	TT	TT	TT	TT	TT	TT	TT	TT	TT	TT	TT	TT	TT	TT	TT	TT	TT	TT	TT	TT
AX-147225155	Aradu.A06	17656711	+	CCACCACAACAGCAACCTTATTATCCACCTTTCGA[C/T]CAGCATCAAGCGGCTCCATCTCCGATCTACGCTCC	T	C	TT	TT	CT	CT	CT	TT	CT	TT	NN	TT	TT	TT	TT	TT	NN	CT	CT	TT	NN	TT	TT	TT	NN	TT	TT	TT	CT	TT	TT	TT	TT	CT	NN	NN	NN	CT	TT	NN	NN	CT	TT	CT	NN
AX-147233961	Aradu.A09	108869870	+	CACGGAGACCGTCACGAAGGTAGATTTCTCGAAGC[G/T]TCCTTTTACCGTTTTCACTGATTCCAAAACCTTCG	T	G	GG	GG	GG	GG	GG	GG	GG	GG	GG	GG	GG	GG	GG	GG	GG	GG	GG	GG	GG	GG	GG	GG	NN	GG	GG	GG	GG	GG	GG	GG	GG	GG	GG	GG	NN	GG	GG	GG	GG	GG	GG	GG	GG
AX-147242338	Araip.B02	100393173	+	TACGCACCAAAGTTCGTAAATATGAAATCACACCC[A/G]AAATACTGATTTCAAAGGACAAAAATACACCCCTA	A	G	NN	AA	AA	AA	AA	AA	AA	AA	AA	AA	AA	AA	AA	AA	AA	AA	AA	AA	AA	AA	AA	AA	AA	AA	AA	AA	AA	AA	AA	AA	AA	AA	AA	AA	AA	AA	AA	AA	AA	AA	AA	AA	AA
AX-147239238	Araip.B01	129368257	+	ATCCGAAGATTTTAATGCATCTTGATACTGTTCAG[A/C]TTTATCAACTTTGGGGCTAACACAACATGCCATTT	A	C	AC	CC	AC	CC	CC	NN	CC	NN	AC	CC	NN	AC	NN	CC	CC	AC	CC	AC	AC	CC	CC	CC	CC	CC	CC	CC	CC	NN	CC	CC	AC	CC	CC	CC	CC	NN	CC	CC	NN	CC	AC	AC	CC
AX-147239347	Araip.B01	131386591	+	AGAATGCAAGCTTTGTAGGTTGTAACATGTGAAGT[A/G]ATAGAAAAGTTTATTTTTCCCTAGCTAACTACCAA	A	G	AA	AA	AA	AA	AA	AA	AA	AA	AA	AA	AA	AA	AA	AA	AA	AA	AA	AA	AA	AA	AA	AA	AA	AA	AA	AA	AA	AA	AA	AA	AA	AA	AA	AA	AA	AA	AA	AA	AA	AA	AA	AA	AA
AX-147261010	Araip.B09	41509845	+	GGCCCAAAAACAAAGCACTGCAAAACATTTCTTTC[C/T]GAGTGTTGCTTCTTGCGATCTAAACGCCTCCTCCT	T	C	NN	NN	CC	NN	TT	NN	NN	NN	CT	NN	NN	CT	NN	CT	NN	NN	NN	NN	CT	NN	NN	NN	CT	CC	CC	CC	NN	TT	TT	CT	NN	NN	NN	NN	TT	NN	CT	NN	NN	NN	CT	NN	CC
AX-147210176	Aradu.A01	14044091	+	ATTTAACAGGACAATCGGGAAATGTTTGAGCCCTT[C/T]ATTGAAGATGAAGTCCCCTTTGATGAATATTGCCA	T	C	NN	TT	TT	TT	TT	TT	TT	TT	TT	TT	TT	NN	TT	TT	TT	TT	TT	TT	TT	TT	TT	TT	TT	TT	TT	TT	TT	TT	TT	TT	TT	TT	TT	TT	TT	TT	TT	TT	TT	TT	TT	TT	TT
AX-147209831	Aradu.A01	10646943	+	CAGGCATGAATATAACATATGGACTCTTGGTATTC[A/G]GATCGAATTCAGTGCTTGTAGCATCTTTTACACCC	A	G	NN	GG	GG	NN	GG	GG	NN	AG	GG	GG	GG	GG	GG	GG	GG	GG	GG	GG	GG	GG	GG	GG	GG	GG	GG	GG	GG	NN	GG	NN	GG	GG	GG	GG	GG	GG	GG	GG	NN	GG	AG	GG	GG
AX-147242889	Araip.B03	286867	+	AGTCGCTATATCTCGGTTTCCTAGTGGCACTTTGG[A/G]TTCAGTTCTTCCTTAAAATTGAGCTATTGTGGTGA	A	G	NN	NN	AG	NN	GG	GG	GG	GG	NN	NN	NN	AG	NN	NN	AG	NN	AG	GG	NN	GG	NN	AG	AG	GG	GG	NN	NN	NN	NN	NN	AG	NN	NN	AG	GG	NN	NN	NN	NN	AG	GG	GG	GG
AX-147256671	Araip.B07	122775090	+	GGGGGTAAAGCTGAGAAACTTGCTCTAGCTAAGTA[C/T]AGGCAGGTGATTTGGCAGGGAAGGGTGTTGAAAGC	T	C	TT	TT	TT	TT	TT	TT	TT	TT	TT	CT	NN	TT	TT	TT	TT	CT	TT	TT	TT	TT	TT	TT	NN	TT	CT	TT	TT	TT	CT	TT	CT	NN	TT	TT	TT	CT	TT	NN	TT	TT	NN	CT	TT
AX-147233561	Aradu.A09	83644940	+	ATTTAATAGACTTTGAAAATAGTCTATATGACAGA[C/T]ATCAAAAGTCCTCGACTAGGGAGCGCACCTATATG	T	C	TT	TT	TT	TT	TT	TT	TT	TT	TT	CT	TT	TT	CT	NN	NN	NN	TT	TT	TT	CT	TT	TT	CT	NN	CT	CT	CT	TT	NN	TT	CT	TT	TT	TT	NN	TT	CT	TT	NN	TT	TT	TT	NN
AX-147215206	Aradu.A02	91955158	+	ATTGCATGCCAAAATCCAGATTATGCGTCTCGGCT[A/C]ATACGCCCAGTATTGTCATCAATTAATCACCATAT	A	C	AC	AC	AC	AC	AC	NN	AC	AC	CC	CC	CC	AC	AC	AC	AC	AC	CC	AC	AC	AC	CC	CC	AC	AC	AC	AC	AC	CC	CC	AC	AC	AC	CC	AC	AC	AC	AC	AC	CC	AC	AC	AA	CC
AX-147228651	Aradu.A07	67015872	+	AGGGAAGCGCTGACGTTGTTGCTTACAGTGCTGAC[A/G]ATGTCATAGTTCACGACGGTTTGGTGGTGCTGTTG	A	G	GG	GG	GG	GG	GG	GG	GG	NN	NN	GG	GG	AG	GG	NN	AA	GG	GG	NN	GG	AA	GG	GG	GG	GG	GG	GG	GG	GG	GG	NN	NN	GG	GG	GG	GG	GG	GG	GG	GG	AA	GG	AA	GG
AX-147216837	Aradu.A03	40016082	+	TCACATGATGTTGTTTTCTCCAATAGAGCAAACAA[C/T]AAAGCTGCTAAGGGTTTTCTTCTATCAATGCAAGG	T	C	TT	TT	CT	TT	TT	TT	TT	TT	CT	TT	TT	TT	TT	TT	CT	TT	TT	NN	TT	TT	NN	TT	TT	TT	TT	NN	TT	TT	TT	TT	TT	TT	TT	NN	TT	TT	NN	TT	TT	TT	TT	NN	CT
AX-147226730	Aradu.A06	110905105	+	GGTGGCAGCATCTTTGAAACAATCGAAATTCTCTG[C/T]AAGTCAGAGCCAAAACAAGTAAACTACATGATCAG	T	C	CT	TT	CT	TT	CT	TT	TT	TT	TT	TT	TT	CT	TT	CT	CT	CC	TT	CT	TT	CT	CT	CT	TT	CT	CT	CT	CT	TT	TT	CT	TT	TT	TT	TT	CT	CT	TT	CT	CT	CT	CT	CT	CT
AX-147257859	Araip.B08	19055215	+	TAACCTCTAAGATCTATTTTAAACGAGTAGTCTCC[A/G]GAATCAGGATCGTCTGTACTTTTCCAACAAGTTAG	A	G	NN	NN	NN	GG	NN	GG	GG	GG	GG	GG	GG	GG	GG	GG	GG	GG	NN	GG	GG	AG	GG	GG	GG	NN	GG	AG	GG	GG	GG	GG	GG	GG	NN	GG	GG	NN	GG	GG	GG	GG	GG	AG	AG
AX-147264469	Araip.B10	117502768	+	GAAATTTCATCATGGGGACTGGTTATTCTATACAG[C/T]GGCACTGCCTTTTTCTTGAGGAGACGGGCAGCTGT	T	C	CC	CC	CC	CC	CC	CC	CC	CC	CC	CC	CC	CC	CC	CC	CC	CC	CC	CC	CC	CC	CC	CC	CC	CC	CC	CC	CC	CC	CC	CC	CC	CC	CC	CC	CC	CC	CC	CC	CC	CC	CC	CC	CC
AX-147211911	Aradu.A01	100108121	+	GTGCCCTGATGCAATGAGCATCTTGGATTTCAACT[A/G]CCCTACAATAACGGTTCCGATGCTGTACGGTTCAG	A	G	AA	AA	AG	AA	AA	AA	AA	AA	AA	AA	AA	AA	AA	AA	AA	AA	AA	AA	AG	AA	AA	AA	AA	AA	AA	AA	AA	AA	AA	AA	AA	AA	AA	AA	NN	AA	AA	AA	AA	AA	AA	AG	AA
AX-147256359	Araip.B07	114746717	+	CCCTCCTTCTCCTTCAGTTCCTGTAACCTTTCCTC[C/T]AACTCCATCCCTTCTTTCACCACCAGATTCTCCAC	T	C	CT	CT	CT	NN	CT	TT	CT	TT	CT	CT	CT	TT	NN	CT	CT	TT	TT	TT	TT	CT	TT	TT	CT	CT	CT	CT	CT	NN	CT	CT	CT	TT	CT	CT	NN	TT	CT	TT	TT	CT	TT	CT	CT
AX-147245397	Araip.B03	122344889	+	GAGTATTCAACTTCAATTTTCTACTTGATATCAAG[A/G]GTTTGATAGGCACTGAATTCCTTGCCAAAGAATCA	A	G	AA	AA	AA	AA	AA	AA	AA	AA	AA	AA	AA	AA	AA	AA	AA	AA	AA	AA	AA	AA	AA	AA	AA	AA	AA	AA	AA	AA	AA	AA	AA	AA	AA	AA	AA	AA	AA	AA	AA	AA	AA	AA	AA
AX-176791339	Araip.B08	4190343	+	AATGTCTACAGCACATGTGTCTCTTATGGTGATAA[C/T]CCTTTATCTTCTCCTTTCACTAGACTTAACTATGG	T	C	TT	TT	TT	CT	NN	TT	TT	NN	NN	CT	TT	TT	TT	TT	TT	NN	NN	NN	TT	CT	TT	NN	CT	NN	TT	TT	TT	TT	TT	TT	TT	TT	TT	NN	NN	NN	TT	NN	TT	TT	TT	TT	TT
AX-147254897	Araip.B07	8703840	+	GCAAGGGCTTTTCGTCCCGGCCAGCAGAAAATGGT[G/T]TATGTGTATCAGCTCCTGGTAACCGGTTCGTTGGA	T	G	GG	NN	GG	GT	GG	NN	NN	GT	GG	GG	GG	NN	GG	GG	GG	GG	GG	GG	GT	GG	GG	GT	GG	GG	GG	GG	GG	GG	GG	GT	GT	GG	GG	GG	GG	GG	GG	GG	GT	NN	NN	GT	GG
AX-147254612	Araip.B07	3641848	+	TGCTAATCTTATGCTTTTATTGAATTCACATTATA[C/T]CATACTATACTTTTTCCTAGGGAAACATTCACGGA	T	C	TT	TT	TT	NN	TT	TT	TT	NN	TT	TT	NN	CT	NN	TT	TT	TT	TT	TT	TT	TT	TT	TT	TT	TT	TT	TT	TT	CT	TT	TT	TT	TT	TT	TT	TT	TT	TT	TT	TT	TT	TT	TT	TT
AX-147248568	Araip.B04	127412782	+	TCCAAGTCACTGTATAGTTCCCTCATGAACTTGTT[C/T]GTCGCGTCCCCTGACTCCTTGTTCTTTCGCCGGCC	T	C	TT	TT	TT	TT	TT	TT	TT	TT	TT	TT	TT	TT	TT	TT	TT	TT	TT	TT	TT	TT	TT	TT	TT	TT	TT	TT	TT	TT	TT	TT	CT	TT	TT	TT	CT	TT	TT	TT	TT	TT	TT	TT	TT
AX-147227239	Aradu.A07	3824297	+	TCAAGAACCTCATTGCATGTCACAGTATCAGGATT[G/T]GTTAAGTCCCAAACACCCTTCAAATTCTTTTGTGC	T	G	TT	TT	TT	TT	TT	TT	TT	TT	TT	TT	TT	TT	TT	TT	TT	TT	TT	TT	TT	TT	TT	TT	TT	TT	TT	TT	TT	TT	TT	TT	TT	TT	TT	TT	TT	TT	TT	TT	TT	TT	TT	NN	TT
AX-147223822	Aradu.A05	106358516	+	TCATGGACTTAGATATAAAAGGAGGAAGATTCACA[G/T]GGTTTGGAAATCCAAGGAATGGAGTCATCACAAGG	T	G	TT	TT	TT	NN	TT	TT	TT	TT	TT	TT	TT	NN	NN	TT	GG	GG	NN	NN	TT	GG	GG	GG	TT	TT	TT	GG	TT	TT	TT	TT	GG	TT	TT	TT	TT	TT	TT	GG	NN	NN	NN	NN	GG
AX-147245597	Araip.B03	125850424	+	GCAAGCATGCATTTTGCCATCAACTTTGCTCTTAT[A/G]GTCCCAATCAACCAGTTCCTGTTTCAATATACCAT	A	G	GG	GG	GG	GG	GG	GG	GG	GG	GG	GG	GG	GG	GG	GG	AG	GG	GG	GG	GG	AG	GG	GG	GG	GG	GG	GG	GG	GG	GG	GG	GG	GG	GG	GG	GG	GG	GG	GG	GG	GG	GG	AG	NN
AX-147248835	Araip.B04	131287386	+	AGGGTGTTTTTGGCATTCCTTCTTGTGTTCTTGTT[A/C]AGCTTGAGCAATAACACTGTTGAATGCCATGGAAG	A	C	AC	AC	AC	AC	AA	AC	NN	AA	AA	AC	AA	AA	NN	AA	AC	AC	AC	AC	AC	AC	AC	AC	AA	NN	AA	AC	AA	AA	AA	AA	AC	AA	AC	AC	AC	AA	AA	AC	AC	NN	NN	AC	AC
AX-147229783	Aradu.A08	10365253	+	ACACTTACTTTTGGATTTCCTCCAAGGATTATATC[C/T]GTGCCCCTGCCTGCCATATTTGTAGAGATGGTAAT	T	C	CC	CC	NN	CC	CC	CC	CT	CC	CC	NN	CT	CC	CC	CT	CC	CC	CC	CC	CT	CT	CT	CC	CC	CT	CC	NN	CT	CC	CC	CC	NN	CC	CC	NN	CT	NN	NN	CC	CC	CC	CT	NN	CC
AX-147246958	Araip.B04	7790497	+	CTAATATATAGATGCTTTTTGTGGGCTTCAATGGC[G/T]GAATCGGACAACGAGTCAGGAGGACAAGGAGGGAA	T	G	GG	GG	GG	GG	GG	GG	GG	GG	GG	GG	GG	GG	GG	GG	GG	GG	GG	GG	GG	GG	GG	GG	GG	GG	GG	GG	GG	GG	GG	GG	GG	GG	GG	GG	GG	GG	GG	GG	GG	GG	GG	GG	GG
AX-147231171	Aradu.A08	38529056	+	GATTCAACTTCGGATAATGAAGGGTTTGATGATGT[G/T]AATGTTATGGGTCATAGGGTGACTGGAGCTTCTCG	T	G	TT	TT	TT	TT	TT	TT	TT	TT	TT	TT	TT	TT	TT	TT	TT	TT	TT	TT	TT	TT	TT	TT	TT	TT	TT	TT	TT	TT	TT	TT	TT	TT	TT	TT	TT	TT	TT	TT	TT	TT	TT	TT	TT
AX-147238624	Araip.B01	85033950	+	GAAAAAGGGAGACGAACTCCCAACGAAGTGAACAT[A/G]GGTTTGTATACCCACATCCAGCTAGGGACTTGGGA	A	G	AG	GG	GG	NN	GG	NN	GG	GG	GG	GG	GG	GG	GG	GG	GG	AG	NN	AG	GG	GG	AG	AG	GG	GG	GG	AG	GG	AG	NN	AG	AG	GG	GG	AG	GG	GG	NN	AG	AG	GG	AG	NN	AG
AX-147211291	Aradu.A01	54782034	+	TGCCTCGCTTTATGAGATGAAGGCCTTCAGCTTCG[A/G]ATTCACTTATCTGAAGAAGATGGTGGACCCCTCTG	A	G	AA	AA	AA	AA	AA	AA	AA	AA	AA	AA	AA	AA	AA	AA	AA	AA	AA	AA	AA	AA	AA	AA	AA	AA	AA	AA	AA	AA	AA	AA	AA	AA	AA	AA	AA	AA	AA	AA	AA	AA	AA	AA	AA
AX-147216580	Aradu.A03	29917597	+	GGATACATACAAAAATGTGATGGACGACGATTTGT[A/G]CTGGAGATTGGATCCTACAGCTTCAACGGTGGATT	A	G	AA	AA	AA	AA	AA	AA	AA	AA	AA	AA	AA	AA	AA	AA	AA	AA	AA	AA	AA	AA	AA	AA	AA	AA	AA	AA	AA	AA	AA	AA	AA	AA	AA	AA	AA	AA	AA	AA	AA	AA	AA	AA	AA
AX-147217042	Aradu.A03	71608019	+	CTAGAAACATAAATTACGAAAAAATTATACATGCA[C/T]ATTAAAAGTCAGCCATCATACAATTATTCGTACAA	T	C	NN	CC	CC	CC	CC	CC	CC	TT	CC	CC	CC	CC	CC	CC	TT	TT	TT	NN	CC	TT	NN	NN	CC	CC	CC	CC	CC	CC	CC	CC	CC	TT	CC	NN	CC	TT	CC	TT	CC	TT	TT	TT	NN
AX-147244295	Araip.B03	29375836	+	GCTGGTTCCTTTTAGTGTTCCTCATGTTATTTGAG[C/T]ACTCATTTTAATTATACAAGAAAAAACTATAACTA	T	C	CC	CC	CC	CT	CC	CC	CT	CC	CC	CT	CT	CC	CC	CC	CC	CT	CT	CC	CC	CC	CC	CC	CC	CC	CC	CT	CC	CT	CT	CC	CT	CC	CC	CC	CT	CT	CC	CT	CT	CC	CT	CC	CC
AX-147237321	Aradu.A10	109025831	+	GAATAATATGTCTGCACAGCAATCAGATGACCATG[A/G]GAAGATAAAATTGAACCAATTAACAGACAAGGCAC	A	G	AA	AA	AA	AA	AA	AA	AA	AA	AA	AA	AA	AA	AA	AA	AA	AA	AA	AA	AA	AA	AA	AA	AA	AA	AA	AA	AA	AA	AA	AA	AG	AA	AA	AA	AA	AA	AA	AA	AA	AA	AA	AA	AA
AX-147251930	Araip.B06	5278744	+	GAGTATAAGGCAATTTAAGTTGCAGGAATTTTCAG[A/C]TGCAAGTATTGATCCCTTTACATCTAACATGTAGC	A	C	AC	CC	CC	CC	CC	CC	CC	CC	NN	CC	CC	AC	NN	CC	CC	AC	AC	CC	CC	CC	CC	CC	CC	CC	CC	CC	CC	CC	CC	CC	CC	CC	CC	CC	AC	CC	CC	CC	NN	CC	AC	NN	CC
AX-147262452	Araip.B09	144428176	+	CTTCTGATACATGAGCCGCCTAATAATGCAATGAA[A/G]TCCAAAGATTGTGAAAGAAGATTAACATTATAGAT	A	G	NN	GG	GG	GG	GG	NN	GG	NN	AG	GG	GG	AG	NN	GG	GG	GG	NN	GG	AG	NN	AG	NN	GG	GG	GG	GG	GG	AG	GG	GG	AG	GG	AG	GG	GG	GG	GG	GG	AG	NN	AG	AG	GG
AX-147231291	Aradu.A08	40563793	+	AAGCCACATTTCTGCGGAAAAGAAGGAAGCATAAG[A/G]AAAAATCTAGAGTAAATCACTCAATGACTGACTGA	A	G	GG	GG	GG	AG	GG	GG	GG	GG	GG	GG	GG	NN	GG	GG	GG	AA	AA	AA	GG	GG	AA	AA	GG	GG	GG	AA	GG	GG	GG	GG	GG	GG	GG	GG	GG	GG	GG	AA	AA	AG	AA	GG	AA
AX-147240167	Araip.B02	1980390	+	TTCAGAATATTCTCCGGCTTCCGTCAGAGGTTGCT[A/C]CTCCTAAGGCCGTTTCGGAAATATCCCTCAGTGTT	A	C	CC	CC	AC	CC	CC	CC	CC	CC	CC	NN	CC	AC	NN	CC	CC	CC	NN	CC	CC	CC	CC	NN	NN	AC	CC	CC	CC	CC	CC	CC	AC	CC	CC	CC	AC	NN	CC	CC	CC	CC	CC	NN	CC
AX-147221373	Aradu.A04	121229677	+	AGCACAATACAGGGCTAAGTAAGTTTTTTGTTGAT[G/T]CAAACATTGTGATTTAAACCTACCAAATTACATAA	T	G	TT	TT	GT	TT	TT	GG	TT	TT	TT	TT	TT	TT	TT	TT	NN	GT	TT	GT	GG	GT	GT	GT	TT	TT	TT	GT	TT	TT	TT	TT	TT	TT	GT	GT	TT	TT	TT	GT	GT	GT	GT	GT	GT
AX-147233608	Aradu.A09	89947250	+	CCATATCTCCACTTTGGAGAATTGAGTGTAAGAAA[A/G]GTATTTCAGTTAGCACGCAGGAAACAGATATTATG	A	G	AA	AA	AA	AA	AA	AA	AA	AA	AA	AA	AA	AA	AA	AA	AA	AA	AA	AA	AA	AA	AA	AA	AA	AA	AA	AA	AA	AA	AA	AA	AA	AA	AA	AA	AA	AA	AA	AA	AA	AA	AA	AA	AA
AX-147220924	Aradu.A04	115616677	+	GCTTTACTCTGTTGCAATACCATTATATACCACAG[A/G]CTACTGGTATGGAGCTCGGTGTCTTATGCTAACTT	A	G	GG	GG	GG	GG	GG	GG	GG	GG	GG	GG	GG	GG	GG	GG	GG	AG	GG	AG	GG	GG	GG	AG	GG	GG	GG	GG	GG	GG	GG	GG	GG	GG	GG	GG	GG	GG	GG	GG	GG	GG	GG	GG	AG
AX-147215424	Aradu.A03	1975065	+	AAGCAAATCTACTCAGCATCTTTTTTCTTCTTAGG[C/T]ACTCTGTATCCACCAACAACACAAGCATGATCACG	T	C	CT	CT	NN	NN	CT	CT	CT	CC	CC	CT	CT	NN	NN	CT	CC	CC	CC	CC	NN	CC	CC	CC	CT	CT	CT	CC	CT	CC	CC	CT	NN	CC	CC	CC	CT	CC	CT	CC	CC	CC	NN	CC	CC
AX-147259118	Araip.B08	120874359	+	GAGGAAACCTTCCGTTCACTTGATGAGGGGCACAA[C/T]TGCTACAATTAGTCCCTCGATGTAAGAATACAGAT	T	C	TT	TT	TT	TT	TT	TT	TT	TT	TT	TT	TT	TT	TT	TT	TT	CT	CT	CT	TT	TT	TT	NN	NN	TT	TT	NN	TT	TT	TT	TT	TT	TT	TT	CT	TT	TT	TT	CT	TT	TT	TT	TT	CT
AX-147209181	Aradu.A01	7865157	+	GTAATGGTGTAAAGTGCAAGTAAAATAGCGCCAAT[C/T]GGATCAATCCACCAGTAAAACTTATCACCAAGAAC	T	C	CC	CC	CC	CC	CC	NN	CC	CC	CC	CC	CC	CT	CC	CC	CC	CC	CC	NN	CC	CC	CC	CC	CC	CC	CC	CC	CC	CT	CC	CC	CC	CC	CC	CC	CC	CC	CC	CC	CC	CC	CC	CC	NN
AX-147265361	Araip.B10	134366137	+	GGAGAAGCTATGCAGTTTCAGTTAGTCACCTCAGG[A/G]AAGAGTTCAAACTCCATTTCTCTCGCATATGTCAT	A	G	AA	AA	AA	AA	AA	AA	AA	AA	AA	AA	AA	AA	AA	AA	AA	AA	AA	AA	AA	AA	AA	AA	AA	AA	AA	AA	AA	AA	AA	AA	AA	AA	AA	AA	AA	AA	AA	AA	AA	AA	AA	AA	AA
AX-147208452	Aradu.A01	3839241	+	TTGTTTGCGTACATGTCGCAATCTACATTAAGAAT[A/G]ATTTTCCCATTGCTAATAATTGATGACACCCTTAT	A	G	AA	AA	AA	AA	AA	AG	AA	AA	AA	AA	AA	AA	AA	AA	AA	AA	AA	AA	AA	AA	AA	AA	AA	AA	AA	AA	AA	AA	AA	AA	AA	AA	AA	AA	AA	AA	AA	AA	AA	AA	AA	AA	AA
AX-147226081	Aradu.A06	101209014	+	TCTGGCCTCCAACTTGTTCATCTTCACTTCCTTCT[A/C]ATCCCTTCATCTCACTGCTGCCGTGGTGATGTGGC	A	C	AA	AA	AA	AA	AA	AA	AA	AA	AA	AA	AA	AA	AA	AA	AA	AA	AA	AA	AA	AA	AA	AA	AA	AA	AA	AA	AA	AA	AA	AA	AA	AA	AA	AA	AA	AA	AA	AA	AA	AA	AA	AA	AA
AX-176791340	Araip.B05	116478834	+	TCACAGGAACTGCAGCAGCTTATAGCTGCACTTCT[C/T]GAGTTCATGGCTGTTTGTAAGCGCGCCATCCGAGT	T	C	TT	TT	TT	TT	TT	TT	TT	TT	TT	TT	TT	TT	TT	TT	TT	TT	TT	CT	TT	NN	TT	TT	CT	TT	TT	TT	TT	NN	TT	TT	CT	NN	TT	CT	NN	TT	TT	TT	TT	TT	NN	TT	NN
AX-147237303	Aradu.A10	108861274	+	TACAACGGCGATACATATCACTTGATTGTCAAGAA[C/T]TGCAACCATTTCTGTGAGGATATTTGTTACAAGCT	T	C	CT	CC	CT	CT	CC	NN	CT	CC	CC	CT	CC	CT	CT	NN	CC	CC	CC	CC	CT	CC	CC	CC	CC	CC	CC	CC	CC	CT	CC	NN	CT	NN	NN	CC	CT	CC	CC	CC	NN	CC	CC	CT	CC
AX-147221510	Aradu.A05	2776748	+	GAGCTTAAGCTACGTCTTGATGGTGTTCAGAAGAA[A/G]TGGGGTAGGCCAACTTATTCGACTCCAACATCATC	A	G	GG	GG	GG	GG	GG	GG	GG	GG	GG	GG	GG	AG	GG	GG	GG	GG	GG	AG	GG	NN	GG	GG	AG	GG	GG	GG	GG	AG	GG	GG	GG	GG	GG	GG	AG	GG	GG	GG	GG	GG	GG	GG	NN
AX-176791341	Araip.B05	18025177	+	AAGGTTTTGGGGGTTTGAAGCCTTGGTTACTCTAT[A/G]GGTTGGTAAGTAATGAAACACATTTTCCACCTTGT	A	G	GG	GG	GG	GG	GG	GG	GG	GG	GG	GG	GG	GG	GG	GG	AG	GG	GG	GG	GG	AG	GG	GG	GG	GG	GG	GG	GG	GG	GG	GG	GG	GG	GG	GG	GG	GG	GG	GG	GG	AG	GG	AG	GG
AX-147252795	Araip.B06	36856978	+	CGTCAAAAAGGAAGCACTATCTAGTTCCCATGTAA[C/T]ATGATCATATCCAAGACCAGACCACTTTACAAGCC	T	C	TT	TT	TT	TT	TT	CT	CT	TT	TT	TT	NN	TT	TT	TT	TT	TT	TT	CT	TT	NN	NN	TT	TT	CT	TT	TT	CT	TT	NN	TT	TT	NN	TT	TT	CT	TT	TT	TT	TT	TT	TT	CT	NN
AX-147219822	Aradu.A04	30794489	+	CGTTATTGACAAAAGTAGGATAGTAAAAGTAAGGA[C/T]GTCACAAATCACTTACAAAATAGAGAAACATACTT	T	C	CC	CC	CC	CC	CC	CC	CC	CC	CC	CC	CT	CC	CC	CC	CC	CC	CC	CC	CC	CC	CC	CC	CC	CC	CC	CC	CC	CT	CT	CC	CC	CC	CC	CC	CC	CC	CC	CC	CC	CC	CC	CC	CC
AX-147222277	Aradu.A05	25300067	+	GATTTTTGTTTCAGGCGTTACAACGATTGCCGGTG[G/T]AGGAAAATGGAGTCGTGGAGGGGGCCATGTTGATG	T	G	NN	GG	GG	TT	NN	NN	GT	NN	NN	NN	NN	GT	TT	GT	TT	TT	TT	TT	NN	TT	TT	TT	NN	NN	GT	TT	NN	GT	NN	NN	NN	NN	NN	TT	GG	TT	NN	TT	TT	TT	TT	NN	TT
AX-147247607	Araip.B04	45423078	+	TTGCTGGTAGAAAGAAGTGTAGCTTCATGTGCTCA[A/G]CAATATTTGCTAGCAAAGGAAATCTCCCTGGTGTT	A	G	NN	AA	NN	AG	AA	AA	AA	AA	AA	AG	AA	AA	AA	AA	AG	AG	AG	AG	AA	AG	NN	NN	AA	AA	AA	NN	AA	AA	AA	AA	AG	NN	AA	AA	AA	AG	AA	AG	NN	AA	AA	NN	AG
AX-147251343	Araip.B05	148444844	+	TTACTTACCCTCACAATTTCTTCGTATGTTTCATC[A/G]TCAATTTCAACAGTAGTAACAATTTCTTCAACATC	A	G	AA	AA	AA	AA	AA	AA	AA	AA	AA	AA	AA	AA	AA	AA	AA	AA	AA	AA	AA	AA	AA	AA	AA	AA	AA	AA	AA	AA	AA	AA	AA	AA	AA	AA	AA	AA	AA	AA	AA	AA	AA	AA	AA
AX-147245392	Araip.B03	122191218	+	GCATCAGATAAGAACAGGTGTGTTGGCGTGGAATT[C/T]GCGCATTCTGGCTTCAGGGAGCAGGGATAGGAACA	T	C	CC	CC	CC	CC	CC	CC	CC	CC	CC	CC	CC	CT	CC	CC	CC	CC	CC	CC	CC	CC	CC	CC	CC	CC	CC	CC	CC	CC	CC	CC	CC	CC	CC	CC	CC	CC	CC	CC	CC	CC	CC	CT	CC
AX-147250475	Araip.B05	129410843	+	AATAATACCTTTAAGATTTAAGAAACAGACAACAC[A/C]ATTTCCAACCCTACCGAAAAACCCGACATTTTTCA	A	C	CC	CC	CC	CC	CC	CC	CC	CC	CC	CC	CC	CC	CC	CC	AA	AA	AA	AA	CC	NN	AA	NN	CC	CC	CC	AC	CC	CC	CC	CC	CC	CC	CC	CC	CC	CC	CC	AA	AC	AA	AA	NN	NN
AX-147214925	Aradu.A02	87417752	+	GAGGAGACTGAGGTTGAATCTCATCTTGTTCGGCT[A/G]TGCCAGGAGATCTTAGAGTTTTATATTGTAGTTGC	A	G	AA	AA	AA	AA	AA	AA	AA	AA	AA	AA	AA	AA	AA	AA	AA	AA	AA	AA	AA	AA	AA	AA	AA	AA	AA	AA	AA	AA	AA	AA	AA	AA	AA	AA	AA	AA	AA	AA	AA	AA	AA	AA	AA
AX-147238505	Araip.B01	51410993	+	TTGTAGAGATGTAGGAGATTGATCTGTTTCTCTCT[A/G]TGTGACTAATGGTGTGTTATGGAAATCCCGGTTTC	A	G	GG	GG	GG	GG	GG	GG	GG	GG	GG	GG	GG	GG	GG	GG	GG	AG	AG	GG	GG	GG	GG	AG	GG	GG	GG	GG	GG	GG	GG	GG	GG	GG	GG	GG	GG	GG	GG	AG	GG	AG	GG	GG	AG
AX-147262290	Araip.B09	142735115	+	CACATTGTGTTCATAGCGTTCGTGATAGTGATGGG[A/G]TTTTGGAGAGGAAGCTGGAAGAATTTCACGGAGCC	A	G	AA	AA	AA	AA	AA	AA	AA	AA	AA	AA	AA	AA	AA	AA	AA	AA	AA	AA	AA	AA	AA	AA	AA	AA	AA	AA	AA	AA	AA	AA	AA	AA	AA	AA	AA	AA	AA	AA	AA	AA	AA	AA	AA
AX-147229166	Aradu.A08	1129442	+	ATTTCTTCAATAGAGGTCAGGGAGAAGAAAGTTTA[A/G]TGAAAGGTAATTACCTTAGGAGGTTTAATTCCAAC	A	G	AA	AA	NN	NN	AA	NN	AG	AA	AA	NN	AA	AA	AA	AA	AA	AG	NN	AA	AA	AA	AA	AG	AG	AA	AA	AA	AA	AA	AA	AA	AA	NN	NN	AA	AA	NN	AA	AA	AA	AA	AA	NN	NN
AX-147264974	Araip.B10	131275028	+	TTGAATGAAGAAGATGAACTTTCTGATATTTGCAT[G/T]AAGGATCAACTCATTACTTCCAATTGAAATAGGAT	T	G	TT	TT	TT	TT	TT	TT	TT	TT	TT	TT	TT	TT	TT	TT	GT	TT	TT	TT	TT	GT	TT	TT	TT	TT	TT	TT	TT	TT	TT	TT	TT	TT	TT	TT	TT	TT	TT	TT	TT	GT	TT	GT	TT
AX-147252363	Araip.B06	14917016	+	GCACTATGTTCTTCTTCTGTGTTGAGAATTGAGAA[A/G]ATAAAACGAAGAGAGAACTGTGTTTATTGCAAATT	A	G	AA	AA	AA	AA	AA	AA	AA	AA	AA	AA	AA	AA	AA	AA	AA	AA	AA	AA	AA	AA	AA	AA	AA	AA	AA	AA	AA	AA	AA	AA	AA	AA	AA	AA	AA	AA	AA	AA	AA	AA	AA	AA	AA
AX-147261442	Araip.B09	114459460	+	ATGTGATTGGCGATATTATTTTGTTCCTAGGAAAA[A/C]TATGTGTCATTCTCTCAAGTGTTATTTTTGCATTC	A	C	NN	CC	CC	CC	CC	CC	CC	CC	CC	CC	CC	CC	CC	CC	AC	CC	CC	CC	CC	AC	CC	CC	CC	CC	CC	CC	CC	CC	CC	CC	CC	CC	CC	CC	CC	CC	CC	CC	CC	AC	CC	AC	CC
AX-147214527	Aradu.A02	81697182	+	GCATGTGCTGCCTCCGCTGCTACCATTGATTTCTT[C/T]ATCTGTTGAACATATAACAAATAAAAAAAAAATAA	T	C	TT	TT	TT	TT	TT	TT	TT	TT	TT	TT	TT	TT	TT	TT	TT	TT	TT	TT	NN	TT	TT	TT	TT	TT	TT	TT	TT	TT	TT	TT	TT	TT	TT	TT	TT	TT	TT	TT	TT	TT	TT	TT	TT
AX-147217423	Aradu.A03	113840894	+	GTCAATAGGATACCAAATGATTGATCACTTCACAT[G/T]GATTTTGCATCTTATTATCTCCTTTTAACTTTATG	T	G	TT	TT	TT	TT	TT	TT	TT	TT	TT	TT	TT	TT	TT	TT	TT	TT	TT	TT	TT	TT	TT	TT	TT	TT	TT	TT	TT	TT	TT	TT	TT	TT	TT	TT	TT	TT	TT	TT	TT	TT	TT	TT	TT
AX-176791342	Aradu.A08	4440505	+	ATTCTATGTGTGTTTATTAGATTGGCAAGTAGGAA[C/T]AGGAGAGCCCGATGGGTTTAAATCGATTACCGCTT	T	C	CC	CC	CC	CC	CC	CC	CC	CC	CC	CC	CC	CT	CC	CC	CC	CC	CC	CC	CC	CC	CC	CC	CC	CC	CC	CC	CC	CC	CC	CC	CC	CC	CC	CC	CC	CC	CC	CC	CC	CC	CC	CC	CC
AX-147254636	Araip.B07	3941261	+	AAGAATGCCATAGAACTCCACAGAAGAAATCCATG[C/T]AATTTGATTTCAAACTCAAGTCTAGGATTCATCTT	T	C	CC	CC	CC	NN	CC	NN	CC	CC	CC	CC	CC	CC	CC	CC	CC	CC	CC	CC	CC	CC	CC	CC	CC	CC	NN	CC	CC	CC	CC	CC	CC	CC	CC	CC	CC	CC	CC	CC	CC	CC	CC	CC	CC
AX-176791343	Araip.B10	2041037	+	ACATTTCGTTTTCATCGTTTTTCATTGGTGATTAT[C/T]AGAGTATCGATATATATCAAGGAGAAGAATTTTGT	T	C	TT	TT	NN	CT	TT	TT	TT	CT	TT	TT	TT	CT	NN	NN	TT	TT	TT	TT	TT	TT	TT	TT	TT	TT	TT	TT	TT	CT	TT	NN	TT	TT	NN	TT	TT	TT	TT	TT	NN	TT	TT	TT	TT
AX-147215911	Aradu.A03	10047906	+	TGCATAGGTGGAAGTAAAACTCCATTGTTTGATTT[A/G]AAAATTGGGAATGGACCCTCCTCAAACCCAGGATT	A	G	AA	AA	AA	AA	AA	AA	AA	AA	AA	AA	AA	AA	AA	AA	AA	AA	AA	AA	AA	AA	AA	AA	AA	AA	AA	AA	AA	AA	AA	AA	AA	AA	AA	AA	AA	AA	AA	AA	AA	AA	AA	AA	AA
AX-147222106	Aradu.A05	18657872	+	CGTAGCAGGTTCTTTTCATCTGGTTAAACCTTCTT[C/T]TGGTAAACCCAATACAGAACATTCTCAAGGTATAA	T	C	TT	TT	TT	CT	TT	TT	TT	TT	TT	TT	TT	TT	TT	TT	TT	NN	TT	CT	TT	TT	CT	CT	TT	TT	TT	CT	TT	TT	TT	TT	CT	TT	TT	CT	TT	CT	TT	CT	CT	TT	TT	CT	CT
AX-147217283	Aradu.A03	107970504	+	GAACGAGAGCTAAAAGATTTTTATGGGCAAGCTCC[C/T]GCTGTTGTGGAACTATGCATCCAGGCCGGTGCTGA	T	C	NN	CC	CC	NN	CC	CT	CC	CC	CT	CT	CC	CT	NN	NN	CC	NN	TT	NN	CC	CC	TT	TT	CC	CC	CC	TT	CC	CT	CC	CC	CT	NN	NN	NN	CC	CC	CC	TT	TT	CC	NN	NN	TT
AX-147222273	Aradu.A05	25073763	+	CTGACTTTTGTTCTATTGACAGTCTTAATGGTAGG[C/T]ATATTTCTAGCTTGATCCATTTTATTTTACATTTT	T	C	NN	TT	TT	CT	TT	TT	TT	TT	TT	TT	TT	TT	CT	TT	TT	CT	CT	CT	TT	TT	CT	CT	TT	TT	TT	CT	TT	TT	TT	TT	CT	TT	TT	TT	CT	CT	TT	CT	CT	TT	CT	CT	CT
AX-147239023	Araip.B01	124464955	+	CCAAAGTGTTCATATTTATCTGCATCAAAGTAAAA[C/T]GGTCCAAAAACTTTAGGAGGCTTAAAAGTCTGGTT	T	C	CT	CC	CT	CT	CC	CC	CC	CT	CC	CC	CC	CT	CT	CC	CC	CC	CC	NN	CC	CC	CC	CT	CC	CC	CC	CC	CC	CC	CC	CC	NN	CC	NN	CC	CC	CC	CC	CC	CT	CT	CC	NN	CC
AX-147211853	Aradu.A01	96982501	+	GCTTCGAAATATTAACATGTTGGTTGATTTAGGAG[C/T]CCGTGAGATAAGCATGTCATGGCTAATTCGCCAGT	T	C	CC	CC	CC	CT	CC	CC	CC	CC	CC	CC	CC	CC	CC	CC	CC	CT	CT	CT	CC	CC	CT	CT	CC	CC	CC	CT	CC	CC	CC	CC	CT	CC	CC	CT	CC	CC	CC	CT	CT	CC	CT	CT	CT
AX-147239096	Araip.B01	126275217	+	CCTGTTCAATTCACTGGCCCCGGATCTGATGCCAT[C/T]AGTCGCACTCTACTCTTGGAGCTTGGTGCACAAGC	T	C	CC	CC	CC	CC	CC	CC	CC	CC	CC	CC	CC	CC	CC	CC	CC	CC	CC	CC	CC	CC	CC	CC	CC	CC	CC	CC	CC	CC	CC	CC	CC	CC	CC	CC	CC	CC	CC	CC	CC	CC	CC	CC	CC
AX-147212018	Aradu.A01	103050678	+	CAGCTGATAGAAGCAAAGGCAACTCTGGGTCAACA[A/G]CCTGAGTGTCATAATGTGTGGCAGCAATGGATGAC	A	G	GG	GG	GG	NN	GG	GG	GG	GG	GG	GG	NN	AG	GG	NN	GG	AG	AG	GG	GG	AG	GG	NN	GG	GG	GG	GG	GG	GG	GG	GG	GG	GG	GG	GG	NN	GG	GG	GG	GG	GG	GG	AG	GG
AX-147245500	Araip.B03	124672923	+	TGAATTTTAGCTAAGAAAGTTGGATTATGCTTTTG[A/C]TCACCTTATTCATGGTGCTTCTATTAATAATATGC	A	C	AA	AA	AA	AA	AA	AA	AA	AA	AA	AA	AA	AA	AA	AA	AA	AA	AA	AA	AA	AA	AA	AA	AA	AA	AA	AA	AA	AA	AA	NN	AA	AA	AA	AA	AA	AA	AA	AA	AA	AA	AA	AA	AA
AX-147248994	Araip.B05	3162053	+	AAGGAGGACGTTGGCATAGCTAGGGAGTTTTATAG[A/G]AAGAGTATGATGGAGTCTGGGGTTGTTGGGGATGA	A	G	AG	GG	GG	GG	GG	AG	GG	GG	GG	AG	NN	AG	GG	GG	GG	GG	GG	GG	NN	GG	GG	GG	GG	GG	NN	GG	AG	GG	AG	NN	AG	NN	GG	GG	GG	GG	GG	GG	GG	NN	GG	NN	GG
AX-147248329	Araip.B04	121585570	+	CTTTTGGGCATAAGCTTTTTCAGCCTTTCTCCCAG[A/G]GTTACCTCAAAGGCATGTAATACTGCCAGAAGTTG	A	G	GG	AG	NN	GG	GG	GG	GG	GG	GG	NN	GG	AG	AG	GG	GG	GG	GG	AG	GG	GG	NN	AG	AG	GG	GG	GG	GG	NN	GG	GG	GG	GG	AG	GG	GG	GG	GG	GG	GG	AG	NN	GG	GG
AX-147219509	Aradu.A04	12354820	+	GTGATGTGCCACAAGCCATTAGCGGAATTAAGGCT[A/G]CTTTTACTGATGAGGCCTACTCTTGTGAGCAAGGG	A	G	GG	AG	GG	NN	GG	AG	NN	NN	GG	NN	GG	NN	GG	NN	GG	AA	NN	AG	AG	GG	GG	AA	AG	GG	NN	GG	GG	GG	NN	GG	NN	NN	GG	GG	NN	GG	GG	NN	NN	GG	NN	AG	AA
AX-147252306	Araip.B06	13957090	+	AAAAACAATGCCATTAACCCCTCCAAACTGTTGCA[A/G]TATCATTAGGCCAACACCTACCTACATCAAGCAAC	A	G	NN	GG	GG	GG	GG	GG	GG	GG	GG	GG	GG	AG	GG	GG	GG	GG	GG	GG	GG	GG	GG	GG	GG	GG	GG	GG	GG	GG	GG	GG	AG	GG	GG	GG	GG	GG	GG	GG	GG	GG	GG	GG	GG
AX-147265335	Araip.B10	134196076	+	GAAGAACATAAGGCATTTCCATACTCACTCCTCAC[A/G]CGCCTTAAGCCCAACCTCCTTAACTGTGTCAGTTT	A	G	NN	GG	GG	NN	GG	NN	NN	GG	GG	GG	AA	AG	NN	GG	AA	AA	AA	AA	AG	AA	AA	AA	AG	NN	GG	AA	GG	AG	GG	GG	AG	GG	GG	GG	NN	NN	GG	AA	AA	AA	AA	AA	AA
AX-147212046	Aradu.A01	104459918	+	AGATTCTTAATGTGCTGCTGCAGAGCATTGATTTC[C/T]TTCCCAGATGGATCCTTCGCAACCTGAATCAACAA	T	C	CC	NN	NN	CC	CC	CC	CC	NN	TT	CC	CC	CC	CC	CC	TT	CT	TT	NN	TT	TT	CT	NN	CC	NN	CC	TT	CC	CT	TT	CC	CC	CC	CC	CC	CC	CC	NN	TT	CT	TT	TT	TT	TT
AX-147254005	Araip.B06	132622626	+	TTAGGGATGATCTGTTTGTCAAGGACAAGAAGTTG[C/T]CTTCAGCATGGAATTGGAAGAAGCCCTTGAAAGCT	T	C	NN	TT	NN	CT	NN	TT	TT	TT	NN	NN	NN	TT	TT	NN	TT	NN	NN	NN	TT	TT	NN	NN	NN	TT	TT	TT	TT	TT	TT	NN	CT	TT	TT	TT	TT	TT	NN	TT	TT	NN	TT	NN	TT
AX-147229303	Aradu.A08	4165632	+	TTTCTTAGTCTGCGCTATCTACTTTGTCTTAATTT[C/T]CTTCTATAAAAACTAAATATATTGGGAAAAAGAAG	T	C	CT	TT	TT	TT	TT	NN	NN	TT	TT	CT	TT	TT	TT	TT	TT	TT	TT	NN	TT	TT	TT	CT	TT	NN	TT	TT	TT	TT	TT	TT	NN	TT	TT	TT	CT	TT	TT	TT	TT	NN	TT	CT	TT
AX-176791344	Araip.B10	133235334	+	AGAATCAGCAGAATGTAAAGTTACAGTTCGGAAAG[A/G]AGTTGTGGCCTGTTACGATAATCTACAATCCGTCG	A	G	AG	GG	GG	AG	NN	GG	AG	GG	GG	GG	NN	AG	NN	GG	GG	GG	GG	GG	GG	GG	GG	NN	AG	GG	GG	GG	GG	AG	GG	NN	AG	GG	AG	GG	GG	GG	GG	GG	GG	GG	GG	GG	GG
AX-147249989	Araip.B05	73405246	+	GCACCTTGTTCTGACAATGAATCACCACGCTTTAC[A/G]GCTACATAAGTATCCCCACCATCAAAACTACCCTT	A	G	NN	GG	GG	GG	GG	GG	GG	GG	GG	GG	GG	AG	GG	GG	GG	GG	GG	AG	GG	GG	GG	GG	GG	GG	GG	GG	GG	NN	GG	GG	NN	GG	GG	GG	GG	GG	GG	GG	GG	GG	GG	AG	GG
AX-147235141	Aradu.A10	4078904	+	CAACAGTTCAAAGGTGATCCAGTTCTCAGTTCAAA[C/T]CCGGTTTTCAAAGCAGTATTTGTTTTTGATTCTGA	T	C	CT	NN	NN	TT	TT	TT	NN	TT	NN	TT	TT	TT	TT	TT	NN	TT	TT	TT	TT	NN	CT	CT	NN	NN	TT	TT	NN	TT	CT	TT	CT	TT	TT	TT	TT	TT	TT	TT	TT	CT	TT	CT	NN
AX-147240620	Araip.B02	6694485	+	TACAGATGGTACAGCTCATTTGGAATCAATTATCT[A/G]ACTTAATTTGCCTAAGCTTTTATAAAATTGTTGCA	A	G	GG	GG	GG	GG	GG	GG	GG	GG	GG	GG	GG	NN	GG	GG	AG	GG	GG	GG	GG	AG	GG	GG	GG	GG	GG	GG	NN	GG	GG	GG	GG	NN	GG	GG	GG	GG	GG	GG	GG	NN	GG	GG	GG
AX-147252564	Araip.B06	21746656	+	CTATAGTTTCTGAGTTATTGGCTGTGCGGAGTGAG[C/T]TCTCGAAGACGAAGCAGGGCTCTCACCTATTAAGG	T	C	CC	CC	CC	CC	CC	CC	CC	CC	CC	CC	CC	CC	CC	CC	CC	CC	CC	CC	CC	CC	CC	CC	CC	CC	CC	CC	CC	CC	CC	CC	CC	CC	CC	CC	CC	CC	CC	CC	CC	CC	CC	NN	CC
AX-147234428	Aradu.A09	115132430	+	GTACCTAGAAGATCACCAAGAGTAAAATTGTTTCC[C/T]TCTGCCCATGAAGCATAATCTGTCTGGCTATTCCA	T	C	CT	NN	NN	CC	CT	CT	CC	NN	NN	NN	CC	NN	NN	NN	NN	CT	NN	CC	NN	NN	CT	CC	NN	NN	CC	NN	CT	CC	CT	NN	CC	CT	NN	NN	CC	NN	CC	CT	CT	NN	NN	NN	CT
AX-147246335	Araip.B04	108033	+	CTATTTGTGACTATAAGGAAAACTTACCGCTTCAT[G/T]TAGGTTGCTTAGTTTACTTGGATCTACGAAGGTAT	T	G	GG	GG	GG	GG	NN	GG	GG	NN	NN	GG	NN	NN	GT	GG	GG	GG	GT	GG	NN	GG	GG	GT	GG	NN	NN	GG	GG	GT	GG	NN	GG	GG	GG	GG	GG	GG	GG	GG	GG	GG	GG	GT	NN
AX-147240270	Araip.B02	2279487	+	AGAAAAAGCATCAAATCCAAATACAAAACACAAGA[C/T]TAGATGCATGCTAACAACATGAACATTCCCAACAA	T	C	TT	TT	TT	TT	TT	TT	TT	TT	TT	TT	TT	TT	TT	TT	TT	TT	TT	TT	TT	TT	TT	TT	TT	TT	TT	TT	TT	TT	TT	TT	TT	TT	TT	TT	TT	TT	TT	TT	TT	TT	TT	TT	TT
AX-147232592	Aradu.A09	7681744	+	CTCTTAACGTTAACTTTGCTTTTGTGTAGTGAATT[G/T]TCTGAATATGAAATTTCCCTGTTGATTGGACTATT	T	G	NN	GT	NN	GT	GG	GG	GT	GT	GG	GG	NN	NN	NN	NN	GG	GG	GG	GG	GG	NN	GG	GG	GT	GT	GG	GG	GT	NN	GG	GT	GG	GG	GT	GG	GT	NN	NN	NN	NN	GG	NN	GT	GT
AX-147226724	Aradu.A06	110848570	+	GTTTCTTGAGACAAGGTTGATATCAATAGAACACT[A/G]ACATCGGCACAGGACACGACAAAGCGCATTTGTTA	A	G	AA	AA	AA	AA	AA	AA	AA	AA	AA	AA	AA	AA	AA	AA	AA	AA	AA	AA	AA	AA	AA	AA	AA	AA	AA	AA	AA	AA	AA	AA	AA	AA	AA	AA	AA	AA	AA	AA	AA	AA	AA	AA	AA
AX-147234303	Aradu.A09	113442836	+	TCCTTGTTCTCATGAGCTGATTGCAAGATGGTAAT[C/T]GATATGGCTGCCGAAGAATCCTTTCATCACAGACA	T	C	CT	CC	CC	CC	CC	CC	CC	CC	CC	CC	CC	CT	NN	CC	CC	CC	CC	CC	CC	CC	CC	CT	CT	CC	CC	CC	CC	NN	CC	CC	CC	CC	CC	CC	NN	CC	CC	CC	CC	CC	CC	CC	CC
AX-147242924	Araip.B03	920662	+	GCAGATTGTGATTGGATTATATGACCAGTTATGTT[G/T]TTCTTACAAGGTTAATTAATCAAAGCTTTAGAAGC	T	G	TT	TT	TT	TT	TT	TT	TT	TT	TT	TT	TT	TT	TT	TT	TT	TT	TT	TT	TT	TT	TT	TT	TT	TT	TT	TT	TT	TT	TT	TT	TT	TT	TT	TT	TT	TT	TT	TT	TT	TT	TT	TT	TT
AX-147234038	Aradu.A09	110229925	+	CAACCATCCAACACAATTTTCAATCGTTGTCTAAA[A/G]TCACTTATCAATAGAATGAGATAAAGTTTGAACCC	A	G	GG	GG	NN	NN	GG	AG	GG	AG	GG	NN	GG	GG	GG	NN	GG	AG	AA	AG	GG	GG	AG	AG	AG	AG	GG	AA	GG	GG	NN	NN	AG	AG	AG	NN	AG	GG	GG	NN	AA	AG	NN	GG	AA
AX-147247424	Araip.B04	24345169	+	ACAATACAATTTTAGACTTACACCAACCAACAAAA[C/T]TTGGTTAATTAACAAGTGAATGCGCTTAGACATAC	T	C	TT	TT	TT	TT	TT	TT	TT	TT	TT	TT	TT	TT	TT	TT	TT	TT	TT	TT	TT	TT	TT	TT	TT	TT	TT	TT	TT	TT	TT	TT	TT	TT	TT	TT	TT	TT	TT	TT	TT	TT	TT	TT	TT
AX-147256197	Araip.B07	111420088	+	CAATCAGATACATACATTTTGAAATGAATCAACAA[C/T]AATAATTATAACTACATTACCTACGTACATAGAGT	T	C	TT	TT	TT	CT	TT	NN	TT	NN	TT	NN	TT	CT	TT	TT	TT	TT	TT	TT	TT	TT	TT	TT	TT	TT	TT	TT	TT	CT	TT	TT	TT	TT	TT	TT	NN	TT	TT	TT	CT	TT	TT	NN	TT
AX-147245450	Araip.B03	123786846	+	CGTTCTATTGTTGTATCCGAAGATCCAACGGCATG[A/G]GGACGCGGAACCCTGACGGCACGCTCCTTTGAATG	A	G	GG	GG	GG	AG	GG	AG	GG	GG	GG	GG	GG	AG	GG	GG	GG	GG	GG	GG	GG	GG	GG	GG	GG	GG	GG	NN	GG	GG	GG	GG	AG	GG	GG	GG	NN	GG	GG	GG	GG	GG	GG	AG	GG
AX-147256245	Araip.B07	111985715	+	CATTCCGCTAATTTGGCCGGGCCTTCTCCGTTTTC[A/G]CCAGCTGTAGCTTCATCTGATTCATTCACAAACCG	A	G	GG	GG	GG	GG	GG	GG	GG	GG	GG	GG	GG	AG	GG	GG	GG	GG	GG	GG	GG	GG	GG	GG	GG	GG	GG	GG	GG	GG	GG	GG	NN	GG	GG	GG	GG	GG	GG	GG	GG	GG	GG	GG	GG
AX-176791345	Aradu.A01	27131152	+	AATGCAGCCGTGAGGAGACTAGAGACAGAGAATGC[A/G]GAAATTAAAGCAGAGATGGAGGCTTCCAAGTTAAG	A	G	GG	GG	GG	GG	GG	GG	GG	GG	GG	GG	GG	AG	GG	GG	GG	GG	GG	GG	GG	GG	GG	GG	GG	NN	GG	GG	GG	GG	GG	GG	NN	GG	GG	GG	GG	GG	GG	GG	GG	GG	GG	GG	GG
AX-147242773	Araip.B02	106067489	+	TGGAAACATAAATGATGTTTCTCTTCCATCAGAGT[G/T]GGAGGACAGAGTTCAAATGGGAACTGTAGAATCTG	T	G	GT	TT	TT	TT	TT	TT	TT	TT	TT	NN	TT	TT	NN	TT	TT	TT	TT	TT	TT	TT	TT	GT	TT	TT	TT	TT	TT	TT	TT	TT	GT	TT	TT	TT	GT	TT	TT	TT	TT	TT	TT	TT	TT
AX-147259902	Araip.B09	4067865	+	ATCATGGAAGTCGTGGACAGACAAGTAGGAGTGAT[C/T]CCCAACCCTTTGACCTCTTTGCTTCCAATCCCGAG	T	C	CC	NN	CC	CC	CC	CC	CC	CC	CC	CC	CC	CT	CC	CC	CC	CC	CC	CC	CC	CC	CC	NN	CC	CC	CC	CC	CC	CC	CC	CC	CC	CC	CC	CC	CC	CC	CC	CC	CC	CC	CC	CC	CC
AX-147229704	Aradu.A08	8395846	+	TAAATTCATTGTAAATAAACGCATGCACCATTAGA[A/G]ACAGTTGATACTGACCTAACAAACTTGTCTTGCTG	A	G	AG	AG	GG	GG	GG	GG	GG	AG	AG	GG	AG	NN	AG	AG	GG	AG	AG	GG	GG	AG	NN	GG	AG	NN	NN	NN	GG	NN	AG	GG	GG	GG	GG	GG	GG	GG	NN	AG	AG	GG	GG	AG	GG
AX-147262226	Araip.B09	142033956	+	ACATCATGCATATTCTGGATTGATGACTACCAGTT[C/T]AGCAGGACAACTCATTCTCTAGCCATTATGAGAAT	T	C	TT	TT	TT	TT	TT	TT	TT	TT	TT	TT	TT	TT	TT	TT	TT	TT	TT	TT	TT	TT	TT	TT	TT	TT	TT	TT	TT	TT	TT	TT	TT	TT	TT	TT	TT	TT	TT	TT	TT	TT	TT	TT	TT
AX-147222606	Aradu.A05	70949554	+	GAAATCAAATGAAGTGGAAGTGTTGTAAGTAATCG[A/G]AAGAGGTCGAATTCTACTGTCAAGAACACTTCCAT	A	G	NN	GG	NN	NN	NN	GG	NN	GG	GG	NN	GG	AG	NN	NN	GG	AG	GG	AG	GG	GG	NN	GG	GG	GG	GG	GG	GG	GG	GG	GG	NN	GG	GG	GG	GG	GG	GG	GG	GG	NN	GG	GG	NN
AX-147219682	Aradu.A04	20886535	+	TCATTTGGCGCCTCTCATTCTGAAAACAAAGCTCG[A/G]CCCATTAGAGCTTCGGTTGATGCACCCACATTTCC	A	G	GG	GG	GG	GG	GG	GG	GG	GG	GG	GG	GG	GG	GG	GG	AG	GG	GG	AG	GG	AG	GG	GG	GG	GG	GG	GG	GG	GG	GG	GG	GG	GG	GG	GG	GG	GG	GG	GG	NN	AG	GG	AG	GG
AX-147245377	Araip.B03	121851479	+	GTAATGCCCTGTGCCTTGGTAGAGAAGGCTGTTTT[C/T]GGACTCCTACGAATTTGCCAGCGGTTGCTTCCATA	T	C	CC	CC	CC	CT	CC	CC	CC	CC	NN	CC	CC	NN	CC	CC	CC	CC	CC	CC	NN	NN	CC	CC	NN	CC	CT	CC	CC	CC	NN	CC	CC	CC	CC	CC	CC	CC	CC	CC	CC	NN	CC	NN	CC
AX-147220980	Aradu.A04	116552313	+	GTGATTGAGTCTCTTCAATTTGGATGTCCACTTAT[C/T]ATGTTACCCTTTCAAAATGAACAAGGATTAGTTGC	T	C	TT	TT	TT	TT	TT	TT	TT	TT	TT	NN	TT	TT	TT	TT	CT	CT	CT	CT	TT	CT	NN	CT	TT	TT	TT	NN	TT	TT	TT	TT	CT	TT	TT	TT	TT	TT	TT	CT	CT	CT	CT	CT	CT
AX-147236291	Aradu.A10	88475620	+	AATAATGTCTGAAAGGCGTGTGTATGTAACCATAG[A/G]TGTTTCTTTCCGATTTCTTTAGTTTCAGCATTCAT	A	G	AA	AA	AA	AA	AA	AA	AA	AA	AA	AA	AA	AA	AA	AA	AA	AA	AA	AA	AA	AA	AA	AA	AA	AA	AA	AA	AA	AA	AA	AA	AA	AA	AA	AA	AA	AA	AA	AA	AA	AA	AA	AA	AA
AX-147221208	Aradu.A04	119701473	+	CGGATATTAAAGCAACTACCATCAAGGGTGAAGAC[A/G]AGAGTTGAACAAGGACTGTCCTTCTCAATGTCTCC	A	G	AA	AA	AA	AA	AG	AA	AA	AA	AA	AA	AA	AA	AG	AA	AA	AA	AA	AA	AA	AA	AA	AA	AA	AA	AA	AA	AA	AA	AA	AG	AA	AA	AA	AA	AA	AG	AA	AA	AA	AA	AA	AA	AA
AX-176791346	Aradu.A02	28371298	+	AAAGAAACTGATCCCAATGGCTCTGGACATGACGA[A/C]AGAAGCTTTGCCGGAGAACTATTGCATGATGTTAG	A	C	AC	AA	NN	AA	AA	AA	NN	AA	AA	AA	AA	AA	AA	AA	NN	AA	AA	AA	NN	AA	AC	AA	AA	AA	AA	AC	AA	NN	AA	AA	AA	AA	NN	AA	AC	AA	AA	AA	AA	AA	AA	NN	AC
AX-147225202	Aradu.A06	18762944	+	ATGTTTATCAATTTCGTTATACTATTTTGTTTCGG[A/G]TACAAACTTATTTGCCAGTATTATGGTGTAAATTT	A	G	AA	AG	AA	AA	NN	AG	AA	AA	AA	AG	AA	AA	AA	AA	AA	AG	AA	NN	NN	AA	AG	AA	NN	AA	AG	AA	AA	NN	AA	AG	AA	AA	AA	AA	AA	AA	AG	AA	AA	AA	AA	AA	AA
AX-147208650	Aradu.A01	4901872	+	TTAGTGCTTTTGATGGTTTCAAAGTGCTTCGCCTT[C/T]CTTACAAGAAGGGAGAAGATAAGCGCCTTTTCTCC	T	C	CT	CT	CT	CC	CC	CT	CC	CT	CT	CT	CC	CT	CC	CC	CT	CC	CC	NN	CC	NN	CC	CC	CT	CT	CC	NN	CC	CT	CC	CT	CT	CC	NN	CC	NN	CT	CC	CT	CC	CC	CC	CC	CC
AX-147264945	Araip.B10	130799987	+	AGAATGGATTATCAAGTTTCCATCAATCTTCACCA[A/G]CTTATCATTCCTAGGGACATACAGCGAAGCAAGGA	A	G	GG	GG	GG	GG	GG	GG	GG	GG	GG	GG	GG	AG	GG	GG	GG	GG	GG	GG	GG	GG	GG	GG	GG	GG	GG	GG	GG	GG	GG	GG	GG	NN	GG	GG	GG	GG	GG	GG	GG	GG	GG	NN	GG
AX-147254045	Araip.B06	133354363	+	TCAGTATCAATCTCCTTTTGGTCATTACTATCAAC[C/T]TTCTCACCAGCTCCCACGTGAAGGAAAACAAGATC	T	C	TT	TT	TT	TT	TT	CT	TT	TT	TT	TT	TT	TT	TT	TT	TT	TT	TT	NN	TT	TT	TT	TT	TT	TT	TT	TT	TT	TT	TT	TT	TT	TT	TT	TT	TT	TT	TT	TT	TT	TT	TT	TT	TT
AX-147227618	Aradu.A07	9029457	+	TAATCATAGCTATCACTTGTAAATTGATACTTCAA[A/G]GTATCTATTAGGAATGTTGCAAATCACATGTATAT	A	G	AA	AA	AA	AA	AA	AA	AA	AA	AA	AA	AA	AA	AA	AA	AA	AA	AA	AA	AA	AA	AA	AA	AA	AA	AA	AA	AA	NN	AA	AA	NN	AA	AA	AA	AA	AA	AA	AA	AA	AA	AA	AA	AA
AX-147254393	Araip.B07	1414561	+	ATCTTGCATCCTACAAATGAAAATCCTGTGTCTTG[A/C]TTTTCTGAATCCCTATGATGTGCTGCAATTGCTCC	A	C	AC	AC	AC	AC	AC	AC	AC	AC	AC	AC	AC	AC	AC	AC	CC	AC	AC	AC	AC	AC	AC	AC	AC	AC	AC	AC	AC	AC	AC	AC	AC	AC	AC	AC	AC	AC	AC	AC	AC	CC	AA	CC	AC
AX-176791347	Aradu.A09	101583135	+	TTATTTCCTTTTGATGGCTTCATTCCTCTGTTTGG[C/T]GTGCAGGTCCGGTTAGAACAGGGCAAAACGGGTGA	T	C	NN	CC	NN	CT	CC	CC	CC	CT	CC	CC	CC	NN	NN	CC	CC	CC	NN	CC	CC	CC	CC	CC	CC	CC	CC	NN	NN	NN	NN	NN	CC	CC	CC	CC	CC	CC	CC	CC	CC	CC	CC	CC	CT
AX-147209544	Aradu.A01	9636945	+	TTCACACAAACACAAAACTTCTCTCCCTGTTTAAT[C/T]TGTGTCTTTGGATCAACAAATGTCCAATCCAATCC	T	C	CC	NN	CC	CC	CC	CC	CC	CC	CC	CT	CC	CT	NN	CT	CC	CT	NN	NN	CC	CC	CC	CC	CC	CC	CC	CC	CC	CT	CC	CC	CC	CC	CC	CC	CC	CC	CC	CC	CT	CC	NN	CC	CC
AX-147228307	Aradu.A07	41918518	+	ATCATTGTGTCACTGTGCAGTATATACCACTATTT[G/T]GAGTATTTGGCTGGAGCGTAATCCATACACCTTCT	T	G	TT	TT	NN	NN	TT	TT	TT	TT	TT	TT	TT	TT	TT	TT	TT	TT	TT	NN	TT	NN	GT	TT	NN	TT	TT	TT	TT	TT	TT	TT	TT	TT	TT	TT	NN	TT	TT	TT	TT	NN	TT	TT	TT
AX-147218510	Aradu.A03	132497096	+	CCGGACGATTCGGAATCCTTCATCTCCATCTCAAC[G/T]GAATCCTTGAGAGCATTGATTTCGGATTCAACTTC	T	G	TT	TT	TT	GG	TT	TT	GG	GG	TT	TT	TT	TT	TT	TT	GG	GG	GG	GG	TT	GG	GG	GG	TT	TT	TT	GG	NN	GG	TT	TT	GT	GG	TT	GG	NN	TT	TT	GG	GG	GG	GG	GG	GG
AX-147234534	Aradu.A09	115962422	+	AATTGAGTTACAATATTCTGGACGGCAATTGAATC[A/G]GTTCCAGTTATCAAAATGTCATCTACATAACCAAA	A	G	AG	AG	AG	AG	AG	AG	AG	AG	GG	AG	AG	AG	AG	AG	AG	GG	GG	GG	AG	GG	GG	GG	AG	AG	AG	AA	AG	AG	AG	AG	AG	AG	AG	AG	GG	AG	AG	GG	GG	AG	AG	NN	GG
AX-147252329	Araip.B06	14374420	+	CTTTTCAGTGAAGACGTGTCTAATCGACTAACGTG[C/T]CCAGACTGTTCCAAAGAAGGGATTCCAGGATTAAG	T	C	CC	CC	CC	CC	CC	CC	CC	CC	CC	CC	CC	CC	CC	CC	CC	CC	CC	CC	CC	CC	CC	CC	CC	CC	CC	CC	CC	CC	CC	CC	CC	CC	CC	CC	CC	CC	CC	CC	CC	CC	CC	CC	CC
AX-147210432	Aradu.A01	21307983	+	AGTTTCCTGTATTGAATGAGAAGAATAAATCCCAT[A/C]AATATACCTCACAAACTCCTAATATATTTACTAAT	A	C	AC	NN	CC	AC	CC	AC	CC	NN	CC	AC	CC	AC	NN	CC	CC	AC	CC	CC	NN	NN	CC	CC	AC	CC	CC	CC	CC	CC	CC	CC	CC	NN	CC	CC	NN	CC	NN	CC	CC	NN	NN	CC	NN
AX-176791348	Araip.B07	34830315	+	CTTTAACGCAAGGGCGTGAACCTGTTTCCCAGTAA[C/T]AGGCATCTGCAGAGAAGACAAAGCTTTAAAGACGC	T	C	TT	TT	TT	TT	TT	TT	TT	TT	TT	TT	TT	TT	TT	TT	TT	TT	TT	TT	TT	TT	TT	TT	TT	TT	TT	TT	TT	TT	TT	TT	TT	TT	TT	TT	TT	TT	TT	TT	TT	TT	TT	TT	TT
AX-147237387	Araip.B01	150561	+	GACCCTTCTCTGAAATGTGCTTTGATTTCTCTTGA[C/T]TGGTACATGGCTGCAAGAAATTCTGTGCTGCAACT	T	C	CC	NN	CC	CC	CC	CC	CC	CC	CC	CC	CC	CT	CC	CC	CC	CC	CC	CC	CC	CC	CC	CC	CC	CC	CC	CC	CC	NN	CC	CC	CC	CC	CC	CC	CC	CC	CC	CC	CC	CC	CC	CC	CC
AX-147238663	Araip.B01	98872394	+	CTTTCTGCTACCGTTGATTTTATTACTTGTGAATC[A/C]ATAAGAATATCTCGGTCTGTAGATAAAACTAGTTT	A	C	AA	AA	AA	AA	AA	AA	AA	AA	AA	NN	AA	AA	AA	AA	AA	AA	AA	AA	AA	AA	AA	AA	AA	AA	AA	AA	AA	AA	AA	AA	AA	AA	AA	AA	AA	AA	AA	AA	AA	AA	AA	AA	AA
AX-147246341	Araip.B04	140971	+	CAGTTCAAGAACTACCTTGGTAGGCCATGGAAGGA[A/G]TACTCCAGGACAGTAATCATGGAATCCGACATCGG	A	G	NN	AA	AA	AA	AA	AA	AA	AA	AA	NN	AA	AA	GG	AA	NN	GG	AA	AA	GG	AA	AA	AA	AA	GG	AA	NN	AA	AA	AA	AA	AA	AA	AA	AA	NN	AA	AA	NN	AA	AA	AA	AA	NN
AX-147223327	Aradu.A05	95202265	+	AGGAATAACAGCACAGGTGTATGATGCAAACTACA[C/T]AAGTCTTAGTATGTAGGGTCCAAACAGAGACAAAA	T	C	TT	TT	TT	TT	TT	TT	TT	TT	TT	TT	TT	TT	TT	TT	TT	TT	TT	TT	TT	TT	TT	TT	TT	TT	TT	TT	TT	TT	TT	TT	TT	TT	TT	TT	TT	TT	TT	TT	TT	TT	TT	TT	TT
AX-176791349	Aradu.A03	19364047	+	TTCTTGAAAGTGTCCTCGAAGTTCCTTGACAGCAA[C/T]GAAAGTTGAATCAGGGAATTCCCCTTTGTAAACAG	T	C	TT	TT	TT	TT	TT	TT	TT	TT	TT	TT	TT	TT	TT	TT	CT	TT	TT	TT	TT	TT	TT	TT	TT	TT	TT	TT	TT	TT	TT	TT	TT	TT	TT	TT	TT	TT	TT	TT	TT	NN	TT	NN	TT
AX-147255871	Araip.B07	82092352	+	AAATATATTAGTTAAAGATAATTATTTGCAACACA[C/T]ATTAATTAAAGTGATTGGGTTGTTTTGGTGTATAA	T	C	NN	CC	CC	CT	CC	CC	NN	CT	CC	CC	CC	CT	NN	CT	CC	NN	NN	NN	CC	CC	CC	CC	CC	CC	CC	CC	CC	CC	CC	CC	CT	CC	CC	CT	CT	NN	CC	CT	CC	CC	CC	CT	CC
AX-147238063	Araip.B01	13180728	+	CCAATTATTTATAGCTCACATGATGATTGGTCAGC[G/T]AACTTGCAAACAATTCTTGATTGGTCTCCCTTCAC	T	G	GT	GT	GT	GT	GT	GT	GT	GT	GT	GT	GT	NN	GT	GT	TT	TT	TT	TT	GT	TT	TT	TT	GT	GT	GT	TT	GT	GT	GT	GT	GT	GT	GT	GT	GT	GT	GT	TT	TT	TT	TT	TT	TT
AX-147213945	Aradu.A02	64277035	+	TGCTTTAAACAACAAAGACTTGGCAATTAATGGTG[A/G]AAGTTCTCAGAGATGCTAATTTCTGAATGTAGTTA	A	G	GG	GG	GG	GG	GG	GG	AG	GG	GG	GG	GG	GG	GG	GG	NN	GG	GG	GG	GG	AG	GG	GG	GG	GG	GG	GG	GG	GG	GG	GG	GG	GG	GG	GG	GG	GG	GG	GG	GG	AG	GG	AG	GG
AX-147232012	Aradu.A08	49054242	+	GAAGTATGAAGTTTAGAGATTTAAATTAAAACATT[C/T]TCAAACATAGAGGCAAATCTTCATTGAACAGATTG	T	C	TT	TT	TT	TT	TT	TT	TT	TT	TT	TT	TT	TT	TT	TT	TT	TT	TT	TT	TT	TT	TT	TT	TT	TT	TT	TT	TT	TT	TT	TT	TT	TT	TT	TT	TT	TT	TT	TT	TT	TT	TT	TT	TT
AX-147237384	Araip.B01	146838	+	GAGTTTACATAAACATACATGCATGTACATATACA[C/T]GCATATAATATTTGAGTACTAAAAGTAGTGGATTG	T	C	NN	CC	CC	CC	CT	NN	CC	CC	CC	NN	CC	CC	CT	CC	CC	NN	CT	CT	CC	CT	CC	NN	CC	NN	CC	CC	NN	CC	CC	CC	CC	CC	NN	CC	CT	CC	NN	CC	NN	NN	CC	CT	NN
AX-147236912	Aradu.A10	105330936	+	TGACTTAGACACGCACTTGAATCGCATGAGAGATT[C/T]AACAGGAAGCCTCGTAAGGATTTCCATTATCAACT	T	C	TT	TT	TT	TT	TT	TT	TT	TT	TT	TT	TT	TT	TT	TT	TT	TT	TT	TT	TT	TT	TT	TT	TT	TT	TT	TT	TT	TT	TT	TT	TT	TT	TT	TT	TT	TT	TT	TT	TT	TT	TT	TT	TT
AX-147255747	Araip.B07	54989470	+	TGACCACAAAAACCCAAAGATACCAACTGCAGCCA[C/T]AAAAAATAACTGTTATTACAAAGACTCCAAGAATT	T	C	CC	CC	CC	CC	CC	CC	CC	CC	CC	CC	CC	CC	CC	CC	CC	CC	CT	CC	CC	CC	CC	CC	CC	CC	CC	CC	CC	CC	CC	CC	CC	CC	CC	CC	CC	CC	CC	CC	CC	CC	CC	CC	CC
AX-147264109	Araip.B10	89615533	+	CATCAGCATCCACTACGCTTTACTGTTGTCATCCC[A/G]GGCAATCCCTTAGATCCACATATCTACGCTAAGGG	A	G	AA	AA	AA	AA	AA	AA	AA	AA	AA	AA	AA	AA	AA	AA	GG	GG	GG	GG	AA	GG	GG	GG	AA	AA	AA	GG	AA	AA	AA	AA	AA	AA	GG	AA	NN	AA	AA	GG	GG	GG	GG	GG	GG
AX-176791350	Aradu.A04	121023959	+	AAGATTCCCAATAGTTTGAGCCTCAAGTTCCTCAA[G/T]AGAATCAAAAACCATCTCTTCCTCAGATTCAGGTG	T	G	GT	GT	TT	GT	GT	GT	GT	GT	GT	GT	GT	GT	GT	GT	TT	TT	TT	TT	TT	TT	TT	TT	GT	GT	GT	TT	GT	GT	GT	GT	GT	GT	TT	TT	GT	GT	GT	TT	TT	TT	TT	TT	TT
AX-147240990	Araip.B02	17066417	+	AATGTACTAAAAGGATTTGAAGGGTTCCTGTCTTC[A/G]TCAAAGAACACTGCACTGTATGGAGCTTCTTATCT	A	G	GG	NN	GG	NN	NN	AG	GG	NN	GG	AG	GG	AG	NN	GG	GG	GG	GG	NN	GG	GG	AG	GG	AG	GG	GG	GG	GG	GG	GG	NN	NN	NN	GG	GG	GG	NN	GG	GG	NN	GG	GG	NN	GG
AX-147236101	Aradu.A10	72833614	+	GAAGGAGTGAATCCAGATCTACCAAGACCAGAACC[G/T]GAACCCATAGCTCTACCCATGTAAAATGAAGGTGG	T	G	GG	GG	GG	GG	GG	GT	GG	GG	GG	GG	GG	GG	GG	GG	GG	GG	GG	GG	GG	GG	GG	GG	GG	GG	GG	GG	GG	GG	GG	GG	GG	GG	GG	GG	GG	GG	GG	GG	GG	GG	GG	GG	GG
AX-147257437	Araip.B08	5954229	+	GTGATGTTTACATCAATCTCATACTTTCCTTTGAG[A/C]TGTGAATCAGTGACACTGAAGTTGGACACAGAAAC	A	C	AA	AA	AA	AA	AA	AA	AA	AA	AA	AA	AA	AA	AA	AA	AA	AA	AA	AA	AA	AA	AA	AA	AA	AA	AA	AA	AA	AA	AA	AA	AA	AA	AA	AA	AA	AA	AA	AA	AA	AA	AA	AA	AA
AX-147251749	Araip.B06	3047949	+	TACATGGAAATTCTTCAAAATGTACCTGGTTTAGT[A/G]GAGTGAGAGCACCTCAGAGTTCTTTTGGTGCAATC	A	G	AG	NN	AA	NN	AA	AA	AA	AG	AG	AA	AA	AG	NN	AG	AA	AG	AA	AA	AG	AA	AA	AA	AA	NN	NN	AA	NN	AA	AA	AG	AG	AA	AA	AA	AG	NN	AA	AA	NN	AA	AA	AA	AA
AX-147232429	Aradu.A09	4656151	+	GTCCTTATATTGAAAACGATTTTGTAATCAAGTCC[C/T]TAGAGCAATATATTGTTGCGAATTTTTGGTTGAAT	T	C	TT	TT	TT	TT	TT	TT	TT	TT	TT	TT	TT	TT	TT	TT	TT	TT	TT	TT	TT	TT	TT	TT	TT	TT	TT	TT	TT	TT	TT	TT	TT	TT	TT	TT	TT	TT	TT	TT	TT	TT	TT	TT	TT
AX-147223823	Aradu.A05	106358606	+	TGGTCAATTGGGAATGGAGGGCACTGTATCAGTAG[A/G]CATCACTCAAAGCTCTACCGGCTATTAGTTCAGAT	A	G	GG	GG	GG	GG	GG	GG	GG	GG	GG	GG	GG	GG	GG	GG	GG	GG	GG	GG	GG	GG	GG	GG	GG	GG	GG	GG	GG	GG	GG	GG	GG	GG	GG	GG	GG	GG	GG	GG	GG	GG	GG	GG	GG
AX-147246621	Araip.B04	2582799	+	GGAAAGGAAGAACAAAAGAAAAAGGAGATTCGCAT[C/T]GAGAGAACAGATGAATTTGGGAGAATTGTGAGTCT	T	C	CC	CC	CC	NN	CC	CC	CC	CC	NN	CC	CT	CT	CC	CC	CC	CC	CC	CC	NN	NN	NN	CC	CC	CC	CC	CT	CC	CC	CC	CC	NN	CC	NN	CC	CT	CC	CC	CC	NN	CC	CC	CC	CC
AX-147225729	Aradu.A06	86792360	+	GTAGAGATCTGCAAGATGTTATGCATGAAGCACTG[C/T]ATGCATGTAGATGCAAAGTGTTCATTCAGTTTCCA	T	C	TT	TT	TT	NN	TT	TT	TT	TT	TT	TT	TT	TT	TT	TT	TT	TT	TT	TT	TT	TT	TT	TT	TT	TT	TT	TT	TT	TT	TT	TT	CT	TT	TT	TT	NN	TT	TT	TT	TT	TT	TT	TT	TT
AX-147209959	Aradu.A01	11416797	+	CTGATCCCAAGTGAGAAAAATCCAATACTTGTTGC[G/T]ACTCCAACAAAAATGTCATGGACCCCAACTCAAAC	T	G	NN	GG	GG	NN	NN	TT	NN	GG	GG	NN	NN	NN	NN	GG	NN	GG	NN	NN	NN	NN	NN	GG	NN	NN	NN	GG	NN	NN	NN	NN	NN	NN	NN	GG	NN	GG	NN	GG	NN	NN	NN	NN	NN
AX-147220198	Aradu.A04	80638497	+	AATACCATTATAATTTCATCAAAGATTTAAGGTGA[G/T]TTCCATGAACAAATTCCGATTTAAGCAGTTACAGA	T	G	TT	TT	TT	GG	NN	TT	GT	TT	TT	TT	TT	TT	NN	TT	GG	GG	GG	GG	TT	GG	GG	GG	TT	GT	NN	GG	GT	TT	NN	GT	GG	NN	GT	NN	TT	TT	TT	GG	GG	GG	GG	GG	GG
AX-147222515	Aradu.A05	50784292	+	TTTTTAAGTTTTGATTTGATGGACCAATTAGTGAG[A/G]GGTTAAGCTCAATTGAATCATTTGATAAGTCTTGC	A	G	GG	GG	GG	GG	GG	GG	GG	GG	GG	GG	GG	AG	GG	GG	GG	GG	GG	GG	NN	GG	GG	GG	GG	GG	GG	GG	GG	GG	GG	GG	GG	GG	GG	GG	GG	GG	GG	GG	GG	GG	GG	NN	GG
AX-147234347	Aradu.A09	113731373	+	GGTTGAGGGAAGGGTGAGGTTCCGTGTAAGGGAAA[G/T]ACAATAATCAGCTGTGGTGGTGTTGGTTGATGAAA	T	G	TT	TT	TT	TT	TT	TT	TT	GT	GT	TT	TT	TT	TT	TT	TT	GT	GT	GT	TT	TT	GT	GT	TT	TT	TT	GT	TT	TT	TT	TT	TT	GT	TT	TT	TT	GT	TT	GT	GT	TT	GT	TT	GT
AX-147208027	Aradu.A01	1979329	+	CTTCAATTTCATTGAATCTCCATTAAGAGCAAAGT[A/G]GTACTGCAACATATGGATTGATTTTCCAAGAAGAC	A	G	GG	GG	GG	GG	GG	NN	GG	GG	GG	GG	GG	GG	GG	GG	GG	GG	GG	GG	AG	GG	GG	GG	GG	GG	GG	NN	GG	GG	GG	GG	GG	GG	GG	GG	GG	GG	GG	GG	GG	GG	GG	GG	GG
AX-176791351	Aradu.A04	115601744	+	CAACAAATTTACATTCCTAATAACACACTGTCTGG[A/G]CCAATCCCACCCTCTATCTGGAACATGTCTACTTT	A	G	AA	AA	AA	AA	AA	AA	AA	AA	AA	AA	AA	AA	AA	AA	AA	AA	AA	NN	AA	AA	AA	AA	AA	AA	AA	AA	AA	AA	AA	AA	AG	AA	AG	AA	NN	AA	AA	AA	AA	AA	AA	AA	NN
AX-147220261	Aradu.A04	86346385	+	CCCACCATGTCATCAACATTCAGATTTAGGGCTTG[A/C]GCCACTCTAGCTGGAACCAACACCGTCGCACACGC	A	C	CC	CC	CC	CC	CC	CC	CC	NN	CC	CC	CC	AC	AC	NN	CC	CC	CC	CC	CC	NN	NN	CC	CC	CC	CC	CC	CC	AC	CC	NN	AC	CC	CC	CC	CC	CC	CC	CC	CC	CC	CC	CC	CC
AX-147229817	Aradu.A08	11077288	+	CGTTATGTATATGTTTTGGTCCTTGCTTGTGACTC[A/G]TTCTTCAATTCAATTGGTAACAGTATTTGTTTCTT	A	G	AA	AA	AA	AA	AA	AA	AA	AA	AA	AA	AA	AA	AA	AA	AA	AA	AA	AA	NN	AA	AA	AA	AA	AA	AA	AA	AA	AA	AA	AA	AA	AA	AA	AA	AA	AA	AA	AA	AA	AA	AA	AA	AA
AX-147255168	Araip.B07	17007003	+	GGTTCATTTTGTCACAAGGGAACAGCATCAGTGGC[C/T]ATCACATTTGTTGCAATGTTTTGCTATGTGATGCT	T	C	TT	TT	TT	TT	TT	TT	TT	TT	TT	TT	TT	TT	TT	TT	TT	TT	TT	TT	TT	TT	TT	TT	TT	TT	TT	TT	TT	TT	TT	TT	TT	TT	TT	TT	TT	TT	TT	TT	TT	TT	TT	TT	TT
AX-147223338	Aradu.A05	95428609	+	CCTTCTCCCTTCGGCTCCTCTTTAGATCTTGGACT[C/T]GGGCTTATTCAAGGGAAGCACTTTGTTTATTCTTG	T	C	TT	TT	TT	TT	TT	TT	TT	TT	TT	TT	TT	TT	TT	TT	TT	NN	CT	CT	TT	CT	CT	CT	NN	TT	TT	NN	NN	TT	TT	TT	TT	TT	TT	NN	NN	TT	TT	CT	CT	CT	NN	TT	CT
AX-147251889	Araip.B06	4893923	+	TGGTTTTGGCCGTTGAGAATTGTAACATTAGTGTT[A/G]CTCATTGAGGAAGGACTTTGGCTTAACTGCCAGTT	A	G	AA	AA	AA	AA	AA	AA	AA	AA	AA	AA	AA	AA	AA	AA	AA	AA	AA	AA	AA	AA	AA	AA	AA	AA	AA	AA	AA	AA	AA	AA	AA	AA	AA	AA	AA	AA	AA	AA	AA	AA	AA	AA	AA
AX-147265598	Araip.B10	136009207	+	GGACTTCTTCTTTTTGGTCTGCTATCGATCTTCCT[A/G]TCATGCCTTCTGCTGTCTTCAGGTCTCTTCCTATA	A	G	GG	GG	GG	GG	GG	GG	GG	GG	GG	GG	GG	GG	GG	GG	GG	GG	GG	GG	GG	GG	GG	GG	GG	GG	GG	GG	GG	GG	GG	GG	GG	GG	GG	GG	GG	GG	GG	GG	GG	GG	GG	GG	GG
AX-147226218	Aradu.A06	103803223	+	TCCTATATATTCGTCACAGAAATTAAACCTCACCG[C/T]CAATCACAAATCAAATGGATAGCTTTAGCTTTACC	T	C	TT	TT	TT	TT	TT	TT	TT	TT	TT	TT	TT	TT	TT	TT	NN	CC	TT	CT	TT	NN	TT	CT	TT	TT	TT	CT	TT	TT	TT	TT	NN	TT	TT	TT	TT	TT	TT	TT	CT	NN	CT	CT	NN
AX-147245263	Araip.B03	120120121	+	AACAAGGAAATGCTTCTAGTTTGTTGACTAAATGA[A/G]AAAGGGTTAAAGATGCCAAATCTTTTAGTTTGATA	A	G	AA	AA	AA	AA	AA	AA	AA	AA	AA	AA	AA	AA	AA	AA	AA	AA	AA	AA	AA	AA	AA	AA	AA	AA	AA	AA	AA	AA	AA	AA	AA	AA	AA	AA	AA	AA	AA	AA	AA	AA	AA	AA	AA
AX-147246596	Araip.B04	2325524	+	TTTGTTCCGAAACATACTCGTGCAGTAAAGCCACC[A/G]GATCATTATGTGGAGTACATGAAGTTGAATGGATT	A	G	GG	GG	GG	GG	GG	GG	GG	GG	GG	GG	GG	GG	GG	GG	GG	GG	GG	GG	GG	GG	GG	GG	GG	GG	GG	GG	GG	GG	GG	GG	GG	GG	GG	GG	GG	GG	GG	GG	GG	GG	GG	GG	GG
AX-147226758	Aradu.A06	110933833	+	GAAACATGGATGTTCATGGAAGCTTTCACAAAAGA[A/C]ATGTGGTTGTTAATGGCAGCAATGCACATGTTTGT	A	C	CC	CC	NN	CC	CC	CC	CC	CC	CC	CC	CC	CC	CC	NN	AC	CC	AA	AA	CC	NN	NN	AA	CC	CC	CC	NN	CC	CC	CC	CC	CC	CC	CC	CC	NN	CC	CC	CC	NN	NN	NN	NN	AA
AX-147236282	Aradu.A10	88189586	+	AATTGAATAATTTTGAAACTAGCATGGTGGAAATT[G/T]TGCAGGTGCATACTGTTGAAGATTCTTACAAGGTA	T	G	GG	GG	GG	NN	GG	NN	GG	GG	GG	GG	GG	GT	NN	NN	GG	GG	NN	GG	GG	GG	GG	GG	GG	GG	GG	GG	GG	NN	GG	GG	GG	GG	GG	GG	GG	GG	GG	GG	GG	GG	GG	NN	GG
AX-147228642	Aradu.A07	66656042	+	TCTGTATGAATTGAACTGAAAATATGAGAAATCTG[A/G]ATCATTCTACAAATTATCATGTTATGCATAAATAT	A	G	GG	GG	GG	NN	GG	GG	GG	AG	GG	NN	GG	AG	AG	AG	GG	GG	GG	NN	GG	NN	GG	AG	AG	GG	NN	GG	NN	GG	GG	AG	AG	GG	GG	GG	AG	NN	GG	GG	AG	GG	AG	AG	GG
AX-147223778	Aradu.A05	105717289	+	CCACTGTTCATCATCACATTCTTCTTAACTTGCTT[C/T]ACAATTTGCCTTGCCAAATGGCTTGGTGATGATGA	T	C	CT	TT	TT	TT	TT	TT	TT	TT	TT	CT	TT	TT	TT	TT	TT	TT	TT	TT	NN	NN	CT	TT	CT	TT	TT	TT	TT	TT	CT	TT	CT	TT	TT	TT	CT	NN	TT	TT	TT	TT	NN	CT	TT
AX-147244503	Araip.B03	40156872	+	CCCAGGGAACTCATCGCAAGCAAAGGGAAGGAAAC[A/G]AAGCGTTTATCTATTTTGGTTGAAGACCTTGAGTA	A	G	GG	GG	GG	GG	GG	GG	GG	GG	GG	GG	GG	NN	GG	GG	GG	AG	AG	AG	GG	GG	AG	AG	GG	GG	GG	AG	GG	GG	GG	GG	GG	GG	GG	GG	GG	GG	GG	AG	AG	AG	AG	NN	AG
AX-147253729	Araip.B06	128084428	+	TAATTCCCACTAACAATCGGTGACCACCTCCTAAC[C/T]TTGATTGATCTACCACTATCCTTTCGATACTAAAT	T	C	NN	CC	CC	CC	CC	CC	CC	CC	CC	CC	CC	NN	CC	CC	CC	TT	TT	TT	CC	CC	CC	TT	CC	CC	CC	CC	CC	CC	CC	CC	CC	CC	CC	CC	CC	CC	CC	TT	CC	CC	CC	CT	TT
AX-147221352	Aradu.A04	121143268	+	ATTAATAGTATGCCTCTTCTGTCAGTGAATCCATT[A/G]GCAAGGCATATCAGACTGCGAATATTATTTTTGAG	A	G	AA	AA	AA	AA	AA	AG	AA	AA	AA	AA	AA	AA	AA	AA	AA	AA	AA	AA	AA	AA	AA	AA	AA	AA	AA	AA	AA	AA	AA	AA	NN	AA	AA	AA	AA	AA	AA	AA	AA	AA	AA	NN	AA
AX-147242844	Araip.B02	108287846	+	CAACACTTGATGCATTTAGAGGTTTCACTATCGTG[A/G]TCAGTCTTAATTATTGATAAAGTTTAATTATTCTG	A	G	NN	AG	AA	AA	NN	AA	AA	AA	AG	NN	AA	NN	NN	AA	AA	AA	AA	AA	AA	AG	AA	AA	AA	AA	AA	AA	AA	AA	AA	AA	NN	NN	AA	AA	AA	AG	AA	AA	NN	NN	AG	AA	AA
AX-147222394	Aradu.A05	34033707	+	TGCGGTGTAAAGGCCTGGATGGCTATAGAGACCGT[C/T]CTTCTTTTGCAAAAAAATCTGACATTATTTTTCAT	T	C	CC	CC	CC	CC	CC	CC	CC	CC	NN	CC	CC	CC	CC	CC	CC	CC	CC	CC	CT	CC	CC	CC	NN	CC	CC	CC	CC	CC	CC	CC	CC	CC	CC	CC	CC	CC	CC	CC	CC	CC	CC	NN	CC
AX-147243452	Araip.B03	7793803	+	TTAGTATGATCCTTTCTTCTGCACAATAAATCTAT[A/G]ATTTGCAATGGATAAATGTCATTCTTTATTTTTGA	A	G	AA	AA	AA	NN	AA	AA	AA	AA	AA	AA	AA	AA	AA	AA	AA	AA	AA	AA	AA	AA	AA	AA	AA	AA	AA	AA	AA	AA	AA	AA	AA	AA	AA	AA	AA	AA	AA	AA	AA	AA	AA	AA	AA
AX-147257563	Araip.B08	8488884	+	CCTATCAAAACAGGGTAGTAATGAATAGTGCTTCT[C/T]TAAGAGTGTTGAGTCAATAATTTCTTCCAAATTTA	T	C	CC	NN	NN	CC	CC	CC	CT	NN	NN	NN	NN	NN	NN	CC	CC	CC	CC	NN	NN	CC	CC	NN	CT	NN	NN	NN	NN	CT	NN	CC	NN	NN	NN	NN	NN	CT	NN	NN	NN	CC	NN	TT	TT
AX-176791352	Araip.B06	103027033	+	TGCTACTAGGGTGACGTAAATCAACATTACACATA[A/G]TGTTGCTACAAACTCTTAGTTTAGCTAAGAGATGG	A	G	NN	NN	GG	NN	GG	NN	GG	NN	NN	GG	GG	GG	NN	GG	NN	GG	GG	GG	GG	GG	NN	NN	NN	GG	NN	GG	NN	NN	NN	GG	NN	GG	GG	GG	NN	GG	GG	GG	NN	GG	NN	NN	NN
AX-176791353	Araip.B01	136191156	+	TTGGAACTATTTCTAGAAGAGAAAAGATATTGATG[G/T]CACAACTAACCAAATTTAGTAGCTTTTAATATTGG	T	G	NN	NN	TT	TT	TT	TT	NN	TT	TT	GT	TT	TT	TT	TT	GT	GT	TT	TT	TT	TT	NN	TT	GT	NN	NN	TT	TT	NN	TT	TT	TT	GT	TT	GT	NN	TT	TT	TT	TT	NN	TT	GT	TT
AX-147236776	Aradu.A10	103308521	+	GATTCTTAGATTGCGTCCTCATGGTTAATCTTGTG[C/T]ATCAGTTCTAGAAATTAAGATTTTACTATAAATAT	T	C	TT	TT	TT	TT	TT	TT	TT	TT	TT	TT	TT	TT	TT	TT	TT	TT	TT	TT	TT	TT	TT	TT	TT	TT	TT	TT	TT	TT	TT	TT	TT	TT	TT	TT	TT	TT	TT	TT	TT	TT	TT	TT	TT
AX-176791354	Araip.B01	129513514	+	TATACATTTCGAATAACCTCAATATTTTCATGTCA[C/T]AAGCTCCAATTGAAAAGAAGATGGAGTATAACATA	T	C	TT	TT	TT	TT	TT	TT	TT	TT	TT	TT	TT	TT	TT	TT	TT	TT	TT	TT	TT	TT	TT	TT	TT	TT	TT	TT	TT	TT	TT	TT	TT	TT	TT	TT	TT	TT	TT	TT	TT	TT	TT	CT	TT
AX-147257472	Araip.B08	6412045	+	TAAACATAACAAACACGTTCGGTTCCCATCATGTC[C/T]ATTTTTTTTTAAAATAAAAAATAAAATATTTGTTG	T	C	CC	CC	CC	CC	CC	CC	CC	CC	CC	CC	CC	CC	CC	CC	CC	CC	CC	CT	CC	CC	CT	CT	CC	CC	CC	CT	CC	CC	CC	CC	CC	CC	NN	CC	NN	CC	CC	CC	CT	CC	CT	NN	CT
AX-147207874	Aradu.A01	1450824	+	TTTAAGAACAGGAAAATACCAACAACACCCATCCC[C/T]TTTGATGAACCATCTGGTACTACTTTCCAGAAGGG	T	C	TT	TT	TT	TT	TT	TT	TT	TT	TT	TT	TT	TT	TT	TT	TT	NN	TT	TT	TT	TT	TT	TT	TT	TT	TT	TT	TT	TT	TT	TT	TT	TT	TT	TT	TT	TT	TT	TT	TT	TT	TT	TT	TT
AX-147251864	Araip.B06	4527485	+	TGTTTAAAGATGACGGTGATAGCTGAGATTAGTGT[C/T]AACGATGGCAACTTAGTTGTTCATGGAAAGACTAT	T	C	TT	TT	TT	CC	TT	TT	TT	TT	TT	CT	TT	TT	TT	TT	TT	CC	CC	CC	TT	TT	TT	CC	TT	TT	TT	CC	TT	TT	TT	TT	CC	TT	TT	TT	TT	TT	TT	TT	CC	CT	CC	CT	CC
AX-147220520	Aradu.A04	105039208	+	TGACAAGACACCATGCTACAATTTCTATGGTGTTT[C/T]GTCATAATAATCTAAATATAATGCTACTTCAAAGT	T	C	CC	CC	CC	CC	CC	CC	CC	CC	CC	CC	CC	CC	CC	CC	CT	CC	CC	CC	CC	CC	CC	CC	CC	CC	CC	CC	CC	CC	CC	CC	CC	CC	CC	CC	CC	CC	CC	CC	CC	CT	CC	CC	CC
AX-147257723	Araip.B08	13622123	+	CCAGAAGAGCCAGCATTATGGAGCAGATTATGGCG[G/T]TGTAGCGATTTTGAAAATGCTCTGATGTCAGCTGA	T	G	TT	TT	TT	TT	TT	TT	TT	TT	TT	TT	TT	TT	TT	TT	GT	TT	TT	TT	TT	GT	TT	TT	TT	TT	TT	TT	TT	TT	TT	TT	TT	TT	TT	TT	TT	TT	TT	TT	TT	GT	TT	TT	TT
AX-176791355	Araip.B05	145451618	+	ATGACCACATGCTCTCATTGCTCTGCATGGAACTT[A/G]CTACCAAGCAATCACTACAAAAATTAAATAGATAA	A	G	NN	AG	NN	AG	NN	GG	GG	AG	NN	AG	GG	NN	GG	GG	GG	NN	GG	GG	NN	NN	GG	GG	GG	GG	NN	GG	AG	AG	AG	AG	GG	GG	AG	NN	GG	GG	NN	GG	GG	GG	GG	GG	GG
AX-147224472	Aradu.A06	5213182	+	ATCAATTTGAATCAGTACCTTCTTGTGACCTTCTC[C/T]AGCAAGTTGTGCTAGGAGCTTACCATTGGGGCCAA	T	C	CC	CC	CC	CC	CC	CC	CC	CC	CC	CC	CC	CC	CC	CC	CC	CC	CC	CC	CC	CC	CC	CC	CC	CC	CC	CC	CC	CC	CC	CC	CC	CC	CC	CC	CC	CC	CC	CC	CC	CC	CC	CC	CC
AX-147220491	Aradu.A04	104147864	+	ATATGTAGAGATCATTCCACAGGCTATGTCAGAAG[A/C]TACAATTAGAAAATTAAAAGAAGAAAACGATATGC	A	C	AA	AA	AA	AA	AA	AA	AA	AA	AA	AA	AA	AA	AA	AA	AA	AA	AA	AA	AA	AA	AA	NN	AA	AA	AA	AA	AA	AA	AA	AA	AA	AA	AA	AA	AA	AA	AA	AA	AA	AA	AA	AA	AA
AX-147259307	Araip.B08	124596508	+	ATAAGTATTATAATGTGGCATTGATTCAAGTTAGT[G/T]CATTCTTTACCTGGTTGCCGTGGATCAGTATAGGC	T	G	GG	GG	GG	GG	GG	GG	GG	GG	GG	GG	GG	GG	GG	GG	GG	GG	GG	GG	GG	GG	GG	GT	NN	GG	GG	GG	GG	GG	GG	GG	GG	GG	GG	GG	GG	GG	GG	GG	GG	GG	GG	GG	GG
AX-147219903	Aradu.A04	37950295	+	GCTCTGGTGCTGGTTCGGTCTGATCCATCTCGTTT[C/T]GTATTCGTGTGGAGACTGGTTGCCCCTTTAGTGAT	T	C	CC	CC	CC	CC	CC	CC	CC	CC	CC	CC	CC	NN	CC	CC	CC	CC	CC	CC	CC	CC	CC	CC	CC	CC	CC	CC	CC	CC	CC	CC	CC	CC	CC	CC	CC	CC	CC	CC	CC	CC	CC	CC	CC
AX-147249821	Araip.B05	32115358	+	AGCAAATTTACCAGAAGCCCTGCAAAGACAACGCC[A/G]AAGAAATTCGCAGATACACCAGACCAAAATGGCAT	A	G	NN	NN	NN	GG	GG	NN	GG	GG	GG	GG	GG	GG	GG	GG	GG	GG	GG	NN	GG	GG	GG	NN	GG	GG	GG	GG	NN	GG	GG	GG	GG	NN	GG	NN	NN	GG	GG	GG	GG	NN	GG	NN	GG
AX-147209039	Aradu.A01	6922007	+	GTGGAAATGGGAGAAAGGATTGGAAACAAGTTGTT[A/G]CAGTTGGATCCAAACCATGATGGCCATTATGTGCA	A	G	AA	AA	AA	AA	AA	AA	AA	AA	AA	AA	AA	AA	AA	AA	AA	AA	AA	AA	AA	AA	AA	AA	AA	AA	AA	AA	AA	AA	AA	AA	AA	AA	AA	AA	AA	AA	AA	AA	AA	AA	AA	AA	AA
AX-147249364	Araip.B05	15350097	+	ATCGACTAAACTACTGAAAGTACCAATAAAAGATG[G/T]ATTCGTTGACAAGAGTATCTATGAATTTAGAAAAC	T	G	TT	TT	TT	TT	TT	TT	TT	TT	TT	TT	TT	TT	TT	TT	GT	TT	TT	TT	TT	GT	TT	TT	TT	TT	TT	TT	NN	TT	TT	TT	NN	TT	TT	TT	TT	TT	TT	TT	TT	GT	TT	GT	TT
AX-147213675	Aradu.A02	36877739	+	AAAACAAATTTTTTCCAGATGGCAAGCCATCTTGA[A/G]TGTTTTTTATTTTGATATTGAGCACATCAAGGGTA	A	G	AA	NN	AA	AA	AA	AA	AA	AA	AA	AA	AA	AG	NN	NN	NN	AA	AA	AA	AA	AA	AA	NN	AA	AA	AA	AG	AA	AG	AA	AA	NN	NN	AG	AA	AA	AA	AA	NN	NN	AA	AA	AA	AA
AX-147256167	Araip.B07	110303036	+	AGTGGTGTATCTTTGTATTACTAGTTTCTAAGGGT[A/G]GATGGGAAGAAAATGAATGATGTCCTAATTTGCAT	A	G	GG	GG	GG	GG	GG	GG	GG	GG	GG	NN	AG	AG	GG	NN	NN	GG	NN	AG	GG	GG	AG	GG	NN	GG	GG	GG	GG	NN	GG	GG	GG	GG	GG	GG	NN	NN	GG	GG	NN	NN	GG	AG	AG
AX-147264449	Araip.B10	116892545	+	GTATGAACACTATGAGAGTTTTCGTCAACAGGATG[C/T]TTTGAAAGATAGTGTCACAAGCCTCAAGTCCAAAA	T	C	CC	CC	CC	CC	CC	CC	CC	CC	CC	CC	CC	CC	CC	CC	CC	CC	CC	CC	CC	CC	CC	CC	CC	CC	CC	CC	CC	CC	CC	CC	CC	CC	CC	CC	CC	CC	CC	CC	CC	CC	CC	CC	CC
AX-147233099	Aradu.A09	21021212	+	CTTGTGCTTGTGTGTAAAAGGTGGTAATAGTATTA[A/G]TGTTTAATCTAATCGGTAGATATTGGAAGTGGTGA	A	G	AA	AA	AA	AG	AA	AG	AG	AA	NN	AA	AA	AA	AA	NN	AG	AA	AA	NN	AA	AA	AA	AA	NN	AG	AA	NN	AA	NN	NN	AA	AG	NN	AA	AG	AA	AG	NN	AG	AG	AA	NN	AG	AA
AX-176791356	Araip.B06	20209176	+	TAAGAAAAGAAAAATGAAGTTTATATGGTGGATAG[A/G]ACAAACATCTTTGAGAGCATGGATTTATAGTCGAA	A	G	GG	GG	GG	AG	GG	GG	GG	GG	GG	GG	GG	AG	NN	NN	GG	GG	GG	NN	NN	GG	GG	GG	GG	GG	GG	GG	GG	NN	GG	GG	NN	GG	GG	GG	GG	GG	GG	GG	GG	GG	GG	GG	GG
AX-147219059	Aradu.A04	2938326	+	AACAGGGGATTTCATATCAGGCAAGGAATTTGCAC[C/T]GTCTTCCATCCTATCAGCACCGACACCTTGTTTGT	T	C	CC	CC	CC	CT	CC	CC	CC	TT	CC	CC	CC	CT	CC	CC	TT	TT	TT	TT	CC	TT	CT	NN	CC	CC	CC	CT	CC	CC	CC	CC	NN	TT	CC	NN	CC	CC	CC	TT	CT	TT	TT	NN	TT
AX-147241654	Araip.B02	82338660	+	GCAATAAAAGAAATTATACGAAATACATTAAGAAT[G/T]TAATTTCAATCATGTATCATTAGTATAAACGAGTT	T	G	TT	TT	TT	TT	TT	TT	TT	TT	TT	TT	TT	TT	TT	TT	TT	TT	TT	TT	TT	TT	TT	TT	TT	TT	TT	TT	TT	TT	TT	TT	TT	TT	TT	TT	TT	TT	TT	TT	TT	TT	TT	TT	TT
AX-147235562	Aradu.A10	12517450	+	TCTGCTCAGATGCTTTTCTGCTGATCCTGGAGGAA[C/T]ATCTCCTTGGAAGATGTTATTGCCTGAGAGCTCCG	T	C	TT	TT	TT	TT	NN	CT	CT	NN	NN	NN	CT	NN	CT	TT	TT	CT	TT	TT	NN	TT	TT	NN	TT	TT	TT	TT	TT	TT	TT	TT	CT	TT	TT	TT	TT	TT	NN	TT	TT	TT	TT	TT	TT
AX-147256961	Araip.B08	673581	+	TCTTCTATGCTATCATAAGGAGATGAAGCCACTGG[A/G]GAGAAGGCTTCAGGCGAAGGAGACATTGGCGACGG	A	G	GG	GG	GG	GG	GG	NN	GG	GG	GG	GG	GG	NN	GG	GG	AA	AG	AG	NN	GG	AA	AG	AG	GG	GG	GG	AG	GG	GG	GG	GG	GG	GG	GG	AG	GG	GG	GG	AG	AG	AA	NN	NN	AA
AX-147213047	Aradu.A02	5731148	+	CCACACTTTAATTGGACTAAAATTCACTGGATTAA[A/G]ATGGTATTCTATTAAACCTTTTATTTTGTGTATAA	A	G	AG	NN	AG	AA	AA	AA	AA	NN	AA	AA	AA	AA	AA	AA	AA	NN	AA	NN	AA	AG	AA	AA	AA	AA	AG	NN	AG	AA	NN	AA	AG	AA	AA	AG	AA	AA	AG	AG	NN	AA	AA	AA	NN
AX-147230603	Aradu.A08	28719763	+	AGGGCAACTTGGAGATTCTAAATGATCAGAAGAAT[C/T]TGAAGAATTAAGGGCCAAAGGAGTGCTTACATTTC	T	C	CC	CC	CC	CC	CC	CC	CC	CC	CC	CC	CC	CC	CC	CC	CC	CC	CC	CC	CC	CC	CC	CC	CC	CC	CC	CC	CC	CC	CC	CC	CC	CC	CC	CC	CC	CC	CC	CC	CC	CC	CC	CC	CC
AX-147246521	Araip.B04	1678730	+	AGCTGAAAGTTATTCATAAAGGATACAACCACAGC[A/G]AGCAACAACTAAAGTCTAACCCGTTGGATTTTAAA	A	G	AA	AA	AA	AA	AA	AA	AA	AA	AA	AA	AA	AA	AA	AA	AA	AA	AA	AA	AA	AA	AA	AA	AA	AA	AA	AA	AA	AA	AA	AA	AA	AA	AA	AA	AA	AA	AA	AA	AA	AA	AA	AA	AA
AX-147245892	Araip.B03	129785977	+	ACCTGTCCAGATCTAGTGCATTCGTGTTATATATG[G/T]CTAAACTTTATATTTGCTATTGGGTTGAGTTTTTT	T	G	TT	TT	TT	TT	TT	TT	TT	TT	TT	TT	TT	TT	TT	TT	TT	TT	TT	TT	TT	TT	NN	TT	TT	TT	TT	TT	TT	TT	TT	TT	TT	TT	TT	TT	TT	TT	TT	TT	TT	TT	TT	TT	TT
AX-147233142	Aradu.A09	25028603	+	AAAACTTCCATTGCCTCCTTGAAACACCCTTGTTT[G/T]ATATAACCATCAATGATGGCACTCCAAGATATCTC	T	G	TT	GT	GT	TT	GT	TT	GT	TT	GT	TT	NN	TT	NN	TT	GT	TT	NN	GT	GT	NN	GT	TT	GT	GT	TT	NN	TT	TT	GT	GT	TT	TT	NN	NN	TT	TT	TT	NN	TT	GT	TT	TT	NN
AX-147236053	Aradu.A10	67739913	+	CAACCTAGTTGTTAGAACCATGCATTAAAGTGTCA[A/G]TGTCAAAATAAAATCACATGGTTAAGAGACAGTAG	A	G	AA	AA	AA	AA	AA	AA	AA	AA	AA	AA	AA	AA	AA	AA	AA	AA	AG	AG	AA	AA	AA	AG	AA	AA	AA	AG	AA	AA	AA	AA	AA	AA	AA	AA	NN	AA	AA	AA	AG	AG	AA	NN	AG
AX-147207855	Aradu.A01	1379413	+	AACTACAAAGGCTTGTTCAGACAAATAATGATCGT[A/C]AGGTACTATAATTGCTCAATAACTACGTTTATTAA	A	C	AC	CC	AC	CC	CC	AC	CC	CC	CC	AC	CC	CC	NN	CC	NN	NN	CC	CC	CC	CC	CC	NN	AC	CC	CC	NN	CC	NN	NN	CC	CC	AC	AC	CC	CC	CC	NN	CC	NN	CC	CC	AC	AC
AX-147219359	Aradu.A04	8048844	+	CCTCAACACATGTTGTCCAATAATTGGTCCACCAC[C/T]TTCCCCCTATGCAATTGGTTTGGTATCACTTGTGA	T	C	TT	TT	TT	TT	TT	TT	TT	TT	TT	TT	TT	TT	TT	TT	TT	TT	TT	TT	TT	TT	TT	TT	TT	TT	TT	TT	TT	TT	TT	TT	TT	TT	TT	TT	TT	TT	TT	TT	TT	TT	TT	TT	TT
AX-147257932	Araip.B08	21716093	+	GAAGTGCAAATTTATGACACTATAGGATGGTATTT[A/G]CGTTGCATCAATTAGTTATGAAGGTATGATTTGTT	A	G	GG	GG	GG	GG	GG	AG	GG	GG	GG	GG	GG	GG	GG	GG	GG	AG	AG	AG	GG	GG	GG	AG	GG	GG	GG	AG	GG	GG	GG	GG	GG	GG	GG	GG	GG	GG	GG	AG	GG	GG	AG	GG	AG
AX-147229960	Aradu.A08	13798791	+	ACTATCCTAAAGAAATCAAAATCCACAATATTGAA[C/T]GATCTTGTTTCTTGGTCAAAGTTTTAAATTCTAAC	T	C	TT	TT	TT	TT	TT	TT	TT	TT	TT	TT	TT	TT	TT	TT	TT	TT	TT	TT	TT	TT	TT	TT	TT	TT	TT	TT	TT	TT	TT	TT	TT	TT	TT	TT	TT	TT	TT	TT	TT	TT	NN	TT	TT
AX-147234613	Aradu.A09	116746630	+	GGCTGGAACACAACAATTCTCTTCGGCCACACTAA[C/T]AGCGAGTGCGAATGCTAGCTATAGGCTTCCCTTAA	T	C	CC	CC	CC	CC	CC	CC	CC	CC	CC	CC	CC	CC	CC	CC	CC	CC	CC	CC	CC	CC	CC	CC	CC	CC	CC	CC	CC	CC	CC	CC	CC	CC	CC	CC	CC	CC	CC	CC	CC	CC	CC	CC	CC
AX-147250705	Araip.B05	137801788	+	GTCTAAAAGTAGACATTGCTCTTGAAAATGGACAT[A/G]AATCTCTATGTCTTCTCCTTAAGGATCAAACAATA	A	G	NN	AA	NN	NN	AA	AA	AA	AA	GG	AG	AG	AA	NN	AA	GG	GG	GG	GG	GG	AG	NN	NN	AA	AA	AA	NN	AA	AA	AA	AA	NN	AA	AA	AA	AA	AA	AA	NN	AG	NN	NN	GG	NN
AX-147226843	Aradu.A07	361012	+	CTTAACAGCTTACTGAGTTCATCTCATAGATGCTT[C/T]CTGGAAGATATCAGTTATTACTTTCAACTATCTGT	T	C	TT	TT	TT	TT	TT	TT	TT	TT	TT	NN	TT	TT	TT	TT	TT	TT	TT	TT	TT	TT	TT	TT	TT	TT	TT	TT	TT	TT	TT	TT	TT	TT	TT	TT	TT	TT	TT	TT	TT	TT	TT	TT	TT
AX-147218536	Aradu.A03	132794661	+	TCCCCAAACTTCTTCACACTCTTCTCGCACAACTC[A/C]GATAAACCTTCCCTCGTTTCTTCCACCAACTCGTG	A	C	AA	AA	AA	AA	AA	AA	AA	AA	AA	AA	AA	AA	AA	AA	AC	AA	AA	AA	AA	AC	AA	AA	AA	AA	AA	AA	AA	AA	AA	AA	AA	AA	AA	AA	AA	AA	AA	AA	AA	AA	AA	AC	AA
AX-147255592	Araip.B07	36138425	+	TTCAGTGAAGCATTGAAAGCTCTTCTTAGTACATC[C/T]TCTTCTGATGGAGCTGCTATTTTGAGAGTTCTGCA	T	C	TT	TT	TT	TT	TT	TT	TT	TT	TT	TT	TT	TT	TT	TT	TT	TT	TT	TT	TT	TT	TT	TT	TT	TT	TT	TT	TT	TT	TT	TT	TT	TT	TT	TT	TT	TT	TT	TT	TT	TT	TT	TT	TT
AX-147244829	Araip.B03	96649556	+	AAAGGTATTACAATTTTATAATGTTCTCATCAAAC[C/T]AAAAAATATTCTATGAGGCTTGCTTTTGCTTTTCC	T	C	CC	CC	CC	CC	CC	CC	CC	CC	CC	CC	CC	CC	CC	CC	CC	CT	CT	CT	CC	CC	CT	CT	CC	CC	CC	CT	CC	CC	CC	CC	CC	CC	CC	CC	CC	CC	CC	CT	CT	CC	CT	CC	CT
AX-147256716	Araip.B07	123188870	+	GAAATAGCCAAACAAACACAAACTCAGTAAGAACA[A/G]AGAGAGTAAAAAAAGAGTACAATGGCGATCTTACA	A	G	AA	AA	AA	AA	AA	AA	AA	AA	AA	AA	AA	AA	AA	AA	AA	AA	AA	AA	AA	AA	AA	AA	AA	AA	AA	AA	AA	AA	AA	AA	AA	AA	AA	AA	AA	AA	AA	AA	AA	AA	AA	AA	AA
AX-147254015	Araip.B06	132895179	+	GCCAAAGTTCTTTGCCCCTCAAAGTCACATACTTC[A/G]ACTTACATAATGGGCACAATTGGCTACATAGACCC	A	G	AA	AA	AA	AA	AA	AA	AA	AA	AA	AA	AA	AA	AA	AA	AA	AA	AA	AA	AA	AA	AA	AA	AA	AA	AA	AA	AA	AA	AA	AA	AA	AA	AA	AA	AA	AA	AA	AA	AA	AA	AA	AA	AA
AX-147253472	Araip.B06	122354661	+	AGCAAACTCCGGTGAAAGAACATGGATCAGAGAAC[C/T]GGTTTTCAAGATTAAGAAAAACAGAGAAAATCTTT	T	C	TT	TT	TT	TT	TT	TT	TT	TT	TT	TT	TT	TT	TT	TT	TT	TT	TT	TT	TT	TT	TT	TT	TT	TT	TT	TT	TT	TT	TT	TT	TT	TT	TT	TT	TT	TT	TT	TT	TT	TT	TT	TT	TT
AX-147248335	Araip.B04	121682980	+	TCTCAAGAAAGCTTTCACTGAACTTGTGATCTGTC[A/G]ATGAACTACTCTTCTGTGTGATTGGGTTAACATAC	A	G	NN	NN	AA	AA	AA	NN	NN	AA	AA	NN	NN	AG	AA	AA	GG	GG	GG	GG	NN	AG	GG	NN	AG	AA	NN	GG	NN	AA	AA	AA	AG	AA	NN	AA	AG	AA	AG	NN	AG	NN	NN	AA	AG
AX-147214074	Aradu.A02	70991901	+	AAAATAATAACTCTATCACGATTTATGCAGTCTGT[A/G]CCATGATAATTTTTGCTACGTCCATGCCTTTCTTA	A	G	AA	AA	AA	AA	AA	NN	AA	AA	AA	AA	AA	AA	AA	AA	NN	NN	AA	AA	AA	NN	AA	NN	AA	AA	AA	AA	AA	AA	AA	AA	NN	AA	AA	AA	AG	AA	NN	AA	AA	AA	AA	AG	AA
AX-147254191	Araip.B06	135004325	+	CGCATTGCTGCTGGCGAAGCACTGGCTCTAATTTT[C/T]GATATTGGCAGCATACAGAAATTTTCTGCTGCATC	T	C	NN	CC	NN	CC	CC	NN	CT	NN	CC	NN	NN	CT	NN	CC	NN	NN	CC	CC	CC	CC	CC	CT	CC	CC	NN	CT	CC	NN	CC	CC	CC	CC	CC	CC	CC	CC	CC	CC	CC	CC	CT	CT	CC
AX-147258105	Araip.B08	30308058	+	AATCTGGAAGTTTCCCTGCATGCATAATACACGAT[C/T]GTATGATTGTTTATTTCAGATAATGATTAGTGGAA	T	C	NN	CC	CC	CC	CC	CC	CC	NN	CC	CC	CC	NN	CC	CC	CC	NN	CC	CC	CC	CC	CC	CC	CT	NN	CC	NN	CC	NN	CC	CC	CC	CC	CC	CC	CC	CC	NN	NN	NN	CT	NN	CC	CC
AX-147260772	Araip.B09	24754094	+	ACCTTAGGGTTTGGGTTGGTTACTAACATAATCAA[C/T]GGTGGACTTGAATGTGGAGTTCCAGATGATGCAAG	T	C	CC	CC	CT	CC	CC	CC	CC	CC	CC	CC	CC	CT	CC	CC	CC	CC	CC	CC	CC	CC	CC	CC	CT	CC	CT	CC	CC	CC	CC	CC	CT	CC	CC	CC	CC	CC	CC	CC	CC	CC	CC	CC	CC
AX-147248897	Araip.B04	132801280	+	CAGAAGGATTGACAACATTGCCTGAACTTGAAGTT[A/G]TGAATGTCTCTAACAACCACCTTGCTGGAAATATT	A	G	AA	AA	AA	AA	AA	AA	AA	AA	AA	AA	AA	AA	AA	AA	AG	AG	AA	AA	AA	AG	AG	AA	AA	AA	AA	AA	AA	AA	AA	AA	AA	AA	AA	AA	AA	AA	AA	AG	AA	AG	AA	AG	AA
AX-147245835	Araip.B03	128966004	+	TGCACGCATTTAAGTGCATTTTTATATTCAAAGGA[C/T]TGCATGAGAACTTACATGTCAGACTTCCGTCCCAA	T	C	NN	NN	CC	NN	CC	CT	CC	NN	CC	CT	CT	NN	CT	CC	CC	CC	CT	NN	NN	CC	CC	CC	CC	CC	NN	CC	CC	NN	CC	CC	NN	CC	CC	CC	CT	CC	CC	CC	CT	NN	CT	CT	CC
AX-147215659	Aradu.A03	5242661	+	ACTCATGTTCCTGTCTTTTCTTTTTACTTCCAGAA[A/G]CTCTGATTAACGGGTTTTGCGGTTTCAGATTACGC	A	G	AA	AA	AA	AA	AA	AA	AA	AA	AA	AA	AA	AA	AA	AA	AA	AA	AA	AA	AA	AA	AA	AA	AA	AA	AA	AA	AA	AA	AA	AA	AA	AA	AA	AA	AA	AA	AA	AA	AA	AA	AA	AA	AA
AX-147253908	Araip.B06	130925320	+	ACACTTGAGCTTGGAATATTATATGGATGGTTAAA[A/C]CCTAAACCCTAAGTGGATATATATACAGATACACT	A	C	AA	AA	AA	AA	AA	AA	AA	AA	AA	AA	AA	AA	AA	AA	AA	AA	AA	AA	AA	AA	AA	AA	AA	AA	AA	AA	AA	AA	AA	AA	AA	AA	AA	AA	AA	AA	AA	AA	AA	AA	AA	AA	AA
AX-147225489	Aradu.A06	70471826	+	TTCAACAGCACTATAGGGTACTTTAACTCTATTTA[G/T]TAACTACAAGTTTTATCAATGAAGCATCACTAAAC	T	G	GG	GG	GG	GG	NN	GG	GG	GG	GG	GG	GG	GG	GG	GG	GG	GG	GG	GG	GG	GG	GG	GG	GG	NN	GG	GG	GG	GG	GG	GG	GG	GG	GG	GG	GG	GG	GG	GG	GG	GG	GG	GG	GG
AX-147263882	Araip.B10	30808410	+	CACTCCTGGCCCCACGCCCTTCTCCGCCACCTCCT[C/T]CGCTTCCCTAATCCCGGACACAATCCTCAACCCTA	T	C	CC	CC	CC	CC	CC	CC	CC	CC	CC	CC	CC	NN	CC	CC	TT	CC	CC	CC	CC	TT	CC	CC	CC	CC	CC	CC	CC	CC	CC	CC	CC	CC	CC	CC	CC	CC	CC	CC	CC	CT	CC	TT	CC
AX-147256251	Araip.B07	112360836	+	CGATGCATACAAGAACGAATAATTTGATCTTCATA[C/T]CACAGAGCTAAAAACATCCATCATGAATAATCATT	T	C	TT	TT	TT	TT	TT	TT	TT	TT	TT	TT	TT	TT	TT	TT	TT	TT	TT	TT	TT	TT	TT	TT	TT	TT	TT	TT	TT	TT	TT	TT	TT	TT	TT	TT	TT	TT	TT	TT	TT	TT	TT	TT	TT
AX-147255386	Araip.B07	25794273	+	TCACGCTGTTCAATCTGATATTTTAACCTGCAAAC[A/G]TAAATAAGCATACATAATCACACTAGGCATAGAGC	A	G	GG	GG	GG	GG	GG	GG	GG	GG	GG	GG	GG	GG	GG	GG	GG	GG	GG	GG	GG	GG	NN	GG	GG	GG	GG	GG	GG	GG	GG	GG	GG	GG	GG	GG	GG	GG	GG	GG	AG	GG	GG	GG	GG
AX-176791357	Aradu.A05	82217463	+	AACATTGAAGAATGTCTTTACAGGGATTATAACAT[C/T]GCTTGCCACCTCAATCGAAGAACAGTAAGCAATGA	T	C	CC	NN	NN	CC	CC	NN	CC	CC	CC	NN	CC	CT	CC	CC	NN	CC	CC	CC	CC	CT	CC	CC	NN	NN	CC	CC	CC	NN	CC	CC	CC	NN	NN	CT	CC	CC	NN	CC	CC	NN	CC	CT	CC
AX-147212508	Aradu.A02	1556131	+	TCAAGGCTCAAATAATGGCAAAATCTTCATCTGAT[C/T]CATTGAAGAATCATCTTAACACTCCTACACGTGTT	T	C	TT	TT	TT	TT	TT	TT	TT	TT	TT	TT	TT	TT	TT	TT	TT	TT	TT	TT	TT	TT	TT	TT	TT	TT	TT	TT	TT	TT	TT	TT	TT	TT	TT	TT	TT	TT	TT	TT	TT	TT	TT	TT	TT
AX-147227684	Aradu.A07	11237222	+	TCCGCGTTGGGAAGATTAACAAGGAAGGCACACGA[C/T]TATGTCCAACTGCTATTAGGTATTGTCATTTTAAA	T	C	TT	TT	TT	TT	TT	TT	TT	TT	TT	TT	TT	TT	TT	TT	TT	TT	TT	TT	TT	TT	TT	TT	TT	TT	TT	TT	TT	TT	TT	TT	TT	TT	TT	TT	TT	TT	TT	TT	TT	TT	TT	TT	TT
AX-147245311	Araip.B03	121042073	+	TCGTCCCGGGAACCAACATTGATCGTCTGCCCTTT[C/T]GGCAATGCTGCTGGATCATTACCAACTTCAAGGGC	T	C	CC	CC	CC	CC	CC	CC	CC	CC	CC	CC	CC	CT	CC	CC	CC	CC	CC	CC	NN	CC	CC	CC	CC	CC	CC	CC	CC	CC	CC	CC	CC	CC	CC	CC	CC	CC	CC	CC	CC	CC	CC	NN	CC
AX-147236575	Aradu.A10	99227096	+	ATTCGGAGTCGAGTGCGCTTGTTGCTTCGTCCAGA[A/G]GGAGGATTCTTGGTTTTTTTATTATTGCTCTTGCG	A	G	AA	AA	AA	AA	AA	AA	AA	AA	AA	AA	AA	AA	AA	AA	GG	NN	GG	GG	AA	GG	GG	GG	AA	AA	AA	GG	AA	NN	AA	AA	AA	AA	AA	AA	AA	AA	AA	GG	GG	GG	NN	GG	GG
AX-176791358	Araip.B01	89998083	+	GTGGATTGAACATGCCCATGAATTCAGCTACTATG[A/G]TTGATTCCTCTGTAAACCAGAGAAAGAAGAATACC	A	G	AA	AA	AA	AA	AA	AA	AA	AA	AA	AA	AA	AA	AA	AA	AA	NN	AA	AA	AA	AA	AA	AA	AA	AA	AA	AA	AA	AA	AA	AA	AA	AA	AA	AA	AA	AA	AA	AA	AA	AA	AA	AA	AA
AX-147224922	Aradu.A06	12472398	+	TTTAGGTTTCTTGGCACGTCAGGTCAGAATGTAGA[C/T]GATCTTGAGAAGTATTCTGATGCAAAAGATAAACT	T	C	NN	CC	CC	CC	CC	NN	CC	CT	CC	CT	CC	CT	CC	CC	CC	CC	CC	CC	CC	CC	CC	NN	NN	CC	CC	CC	CC	NN	CC	CC	NN	CC	CC	CC	NN	CC	CC	CC	CC	NN	CC	NN	CC
AX-147234494	Aradu.A09	115618732	+	TGCAATTATTGTTGGTGTTTCAGTTTTCCTTGTTG[G/T]TGAGCATCAAAGAAAGCTTATCTTGAAATTTGTAA	T	G	TT	TT	TT	TT	TT	TT	TT	TT	TT	TT	TT	TT	TT	TT	TT	TT	TT	TT	TT	TT	TT	TT	TT	TT	TT	TT	TT	TT	TT	TT	TT	TT	TT	TT	TT	TT	TT	TT	TT	TT	TT	TT	TT
AX-147223596	Aradu.A05	102232524	+	GAGTATGGGGATGTGGGTAGAGCAATTTAACAAGA[C/T]AAAACGAGTGGAATACTCGCATAGCTTAAAGTTCT	T	C	CC	CC	CC	CC	CC	CC	CC	CC	CC	CC	CC	CT	CC	CC	CC	CC	CC	CC	CC	CC	CC	CC	CC	CC	CC	CC	CC	CC	CC	CC	CC	CC	CC	CC	CC	CC	CC	CC	CC	CC	CC	CC	CC
AX-147240657	Araip.B02	7274745	+	AGGTTCTTCCTGAACCTCAGAAACGAAATATGCTC[A/G]ATTGTGACCATGACAATGATATTCCCGTGAGTACT	A	G	GG	GG	GG	GG	GG	GG	GG	GG	GG	GG	GG	GG	GG	GG	GG	GG	GG	NN	GG	GG	NN	GG	GG	GG	GG	GG	GG	GG	GG	GG	GG	GG	GG	GG	GG	GG	GG	GG	GG	GG	GG	GG	GG
AX-176791359	Aradu.A08	48057399	+	CTATTCATGAGTGTAATCTTTGTATTTTCATTTCC[A/C]AGAGCAGGGTCAACTGAAGTTCGATTGGTACTTTT	A	C	NN	CC	NN	AC	CC	NN	CC	CC	CC	AC	CC	NN	AC	NN	AC	AC	NN	CC	NN	AC	CC	CC	CC	NN	CC	CC	NN	AC	NN	CC	AC	CC	CC	AC	CC	CC	AC	CC	AC	AC	CC	AC	NN
AX-147241893	Araip.B02	91131391	+	AAGTTTTGATAGTTTAGTTGATGATACAATCAAAG[A/G]AATTTTCCTTGACATAGCATTTTTCTTTATTGGGA	A	G	AA	AA	AA	AA	AA	AA	AA	AA	AA	AA	AA	AA	AA	AA	AA	AA	AA	AA	AA	AA	AA	AA	AA	AA	AA	AA	AA	AA	AA	AA	AA	AA	AA	AA	AA	AA	AA	AA	AA	AA	AA	AA	AA
AX-147257290	Araip.B08	3772142	+	GTATTAATCTCATTATAGTGAGACAGCAACACCAT[A/G]TTATTATCAAGCAAATATGCTAAGAGGACCTGTCT	A	G	GG	GG	AG	GG	GG	GG	GG	GG	AG	GG	GG	GG	GG	GG	GG	GG	GG	GG	GG	GG	GG	GG	GG	GG	GG	GG	GG	GG	GG	GG	GG	GG	GG	GG	GG	GG	GG	GG	GG	GG	GG	GG	GG
AX-147240355	Araip.B02	2711493	+	CACATTGGCAGAGCTAAGCAGATCTCGGTTTCTCA[A/G]TGTGCCGCGTTCTTCAAACTTGCTGTAACGAGCAA	A	G	AA	AA	AA	AA	AA	AA	AA	AA	AA	AA	AA	AA	AA	AA	AA	AA	AA	AA	AA	AA	AA	AA	AA	AA	AA	AA	AA	AA	AA	AA	AA	AA	AA	AA	AA	AA	AA	AA	AA	AA	AA	AA	AA
AX-147219775	Aradu.A04	27460853	+	ACCTTCACCGGCATGATAATGTCTTCAATGGATGG[C/T]GGGCATCTTAACGATTGCATACATATTTTTGAACA	T	C	TT	TT	TT	TT	TT	TT	TT	TT	TT	TT	TT	TT	TT	TT	TT	TT	TT	TT	TT	TT	TT	TT	TT	TT	TT	TT	TT	TT	TT	TT	TT	TT	TT	TT	TT	TT	TT	TT	TT	TT	TT	TT	TT
AX-147218928	Aradu.A04	1529307	+	ACTTCTCCAACCTGACAATAACCACTGATCATAGT[A/G]CTATAACTTACAACATCAGGAACATTCCCCCTAAA	A	G	NN	NN	AG	AG	GG	GG	GG	AG	AG	AG	GG	NN	GG	AG	GG	GG	GG	AG	AG	NN	GG	NN	GG	AG	GG	GG	NN	AG	NN	GG	NN	GG	NN	GG	GG	NN	GG	GG	NN	GG	GG	GG	NN
AX-147237868	Araip.B01	7216931	+	GAACATACAAATGTAACTCATGGAAGGGAATCGAT[C/T]GGGAATAATGGTAGTATGAGTTTTCCTTATGGAGG	T	C	TT	NN	TT	TT	TT	NN	TT	TT	TT	TT	TT	CT	NN	NN	TT	TT	TT	TT	TT	TT	TT	TT	TT	TT	TT	TT	TT	NN	TT	TT	TT	TT	TT	TT	CT	TT	TT	TT	NN	TT	NN	TT	TT
AX-176791360	Aradu.A01	4147264	+	TTGTTGTAACAGAATTTGGTGCACTTGTTTCAATA[A/G]AATTTTGGTTTCTTGTTTGTTTTGTTGATATGACA	A	G	AA	AA	AA	AA	AA	AA	AA	AA	AA	AA	AA	AA	AA	AA	AA	AA	AA	AA	AA	AA	AA	AA	AA	AA	AA	AA	AA	AA	AA	AA	AA	AA	AA	AA	AA	AA	AA	AA	AA	AA	AA	AA	AA
AX-147220276	Aradu.A04	88049958	+	AAAAATATAGCTTGTGATTATGCAACATACGTGTC[C/T]TTAAACTTCAGAAATCCATAACCAAAGGGAACCGA	T	C	CT	TT	TT	CC	TT	TT	TT	NN	TT	NN	TT	CT	TT	NN	NN	CC	CC	CC	CC	CC	CC	CC	CT	TT	TT	CC	TT	NN	TT	TT	CT	TT	TT	TT	TT	TT	TT	CC	CC	CC	NN	CC	CC
AX-147231627	Aradu.A08	44716199	+	TTTTAGCCATCATTTGGCCAGCACAAATACTAAAT[A/C]TTCATTTTACAAAGAACATCCCAACTGAGCCAACC	A	C	CC	CC	CC	CC	CC	CC	CC	CC	CC	CC	CC	CC	CC	CC	CC	CC	CC	CC	CC	CC	CC	CC	CC	CC	CC	CC	CC	CC	CC	CC	CC	CC	CC	CC	CC	CC	CC	CC	CC	CC	CC	CC	CC
AX-147211938	Aradu.A01	100545557	+	GCAATTGGTATATGAAAACCGCACAACATGAGAGT[C/T]TTTGTGTCTTCCTTCTCAATTGAGATATTTTATTG	T	C	CC	CC	CC	CC	CC	CC	CC	CC	CC	CC	CC	CT	CC	CC	CC	CC	CC	CC	CC	CC	CC	CC	CC	CC	CC	CC	CC	CC	CC	CC	CT	CC	CC	CC	CC	CC	CC	CC	CC	CC	CC	CC	CC
AX-147235874	Aradu.A10	42662497	+	CAAAGTTGCTGCAGCAGCTGCAGCATCATCCCCTC[A/G]TTCTTCATATATGCCTACTGTGGCTGTTACACCAA	A	G	GG	GG	GG	AG	NN	AG	GG	AG	GG	GG	GG	AG	NN	GG	GG	GG	GG	GG	NN	NN	AG	GG	GG	GG	NN	AG	NN	NN	GG	GG	GG	GG	GG	GG	AG	NN	NN	GG	AG	GG	NN	GG	GG
AX-147247671	Araip.B04	72562422	+	TCTTTTCCTCTCTCAACATTTGCACAAAGGACAAT[A/G]TGCCCTCCACAATTCGAAAATCCCTCATCAGTTCT	A	G	AA	AA	AA	NN	AA	NN	AA	AA	AA	AA	AA	AA	AA	AA	AA	AA	AG	AA	AA	AA	AG	AA	AA	AA	AA	AG	AA	AA	AA	AA	NN	AA	AA	AA	AA	AA	AA	AG	AG	AA	AA	AA	AA
AX-147259251	Araip.B08	123346474	+	AGTTGAATTCATCTTGTAGCTGCTCTAGCACTCAT[C/T]GATGAATGGTAAGTGGTACTTCTCTGCTTCCTGTA	T	C	TT	TT	TT	TT	TT	TT	TT	TT	TT	TT	TT	TT	TT	TT	TT	TT	TT	TT	TT	TT	TT	TT	TT	TT	TT	TT	TT	TT	TT	TT	TT	TT	TT	TT	TT	TT	TT	TT	TT	TT	TT	TT	TT
AX-147250353	Araip.B05	124718344	+	TCATAGAGAAGGGCAGAGACCAAGCTAGCAAAGGT[C/T]TCGGGCTTCATATCCCTCTCTTCCCTAAGCTGATA	T	C	TT	TT	TT	TT	TT	TT	TT	TT	TT	TT	TT	TT	TT	TT	TT	TT	TT	TT	TT	TT	TT	TT	TT	TT	TT	TT	TT	TT	TT	TT	TT	TT	TT	TT	TT	TT	TT	TT	TT	TT	TT	TT	TT
AX-147244840	Araip.B03	98568234	+	ATTCTGTACTTCATTATCAGTATCAAACACATACA[G/T]CTGGGCAAATTTTGCTGTATTCCCCTTTGGTGGTA	T	G	TT	TT	TT	TT	TT	TT	TT	TT	TT	NN	TT	TT	TT	TT	TT	TT	TT	GT	TT	TT	TT	GT	TT	TT	TT	GT	TT	TT	TT	TT	NN	TT	TT	TT	TT	TT	TT	TT	GT	TT	GT	NN	GT
AX-147208568	Aradu.A01	4464605	+	TCAACATTGCTGCTTGTATCATCATGATGACTTGA[A/G]TGATATAGTCGAATGTTTGAGCACAAAACAGATAG	A	G	AA	AA	AA	AA	AA	AA	AA	AA	AA	AA	AA	AA	AA	AA	AA	AA	AA	AA	AA	AA	AA	AA	AA	AA	AA	AA	AA	AA	AA	AA	AA	AA	AA	AA	AA	AA	AA	AA	AA	AA	AA	AA	AA
AX-147226753	Aradu.A06	110932853	+	ACCAGCAACATTTAAGATTGTCAATGTTATTGGAA[A/G]AAGTTACAATGAGTTAGCATATTGGTCACCAGAAT	A	G	AG	NN	GG	NN	GG	GG	NN	AG	GG	GG	GG	NN	AG	NN	AA	NN	AA	AA	NN	AA	AA	NN	GG	GG	AG	AA	GG	GG	GG	NN	NN	NN	NN	GG	NN	NN	GG	NN	AG	NN	NN	AG	AA
AX-176791361	Araip.B07	111887501	+	CATTGGGGAATAAATTGCATAAGATGTCATTTTCA[A/G]GACCATCATTAGATCCTTCTATTCCAACACATACA	A	G	AA	AA	AA	AA	AA	AA	AA	AA	AA	AA	AA	AA	AA	AA	AA	AA	AA	AA	AA	AA	AA	AA	AA	AA	AA	AA	AA	AA	AA	AA	AA	AA	AA	AA	AA	AA	AA	AA	AA	AA	AG	AA	AA
AX-147249999	Araip.B05	80257536	+	ATTATAAAGTATAAACCCTGGTTATCTTAAGCTTC[A/G]TAATCAATTTTTGGCTTAATCTTTGACCATTGACC	A	G	GG	GG	GG	GG	GG	GG	GG	GG	GG	GG	GG	GG	GG	GG	GG	GG	GG	GG	GG	GG	GG	GG	GG	GG	GG	GG	GG	GG	GG	GG	GG	GG	GG	GG	GG	GG	GG	GG	GG	GG	GG	GG	GG
AX-147213245	Aradu.A02	8377985	+	AATGGCATATATGTTTAAAACTTCGATAAAGATGA[C/T]TTGTATGTTTAGAGAAGAGATAAGACATATGTAGT	T	C	CC	NN	CC	CC	NN	NN	CT	CC	NN	NN	NN	CC	NN	NN	NN	NN	CC	NN	NN	NN	CT	NN	CT	CC	NN	NN	NN	CC	CT	CC	NN	NN	NN	NN	NN	CC	CT	NN	NN	CT	NN	NN	NN
AX-147254092	Araip.B06	133690077	+	ATCTAGCTTTTATGGGTTGAACGAACCAAGCTGTC[A/G]GTGAGCTTTTTGCAAGTTTCTTTTCATGGTGGCAT	A	G	GG	GG	GG	GG	GG	GG	GG	GG	GG	GG	GG	AG	GG	GG	GG	GG	GG	GG	GG	GG	GG	GG	GG	GG	GG	GG	GG	GG	GG	GG	AG	GG	GG	NN	GG	GG	GG	GG	GG	GG	GG	NN	GG
AX-147256506	Araip.B07	119146521	+	CCTGAATAACCAAATTGCAGGGATATTATTGCTAG[A/G]TATGGCTTCAATCTATGAAACCCCTCACTCCATTT	A	G	GG	GG	GG	GG	GG	GG	GG	GG	GG	GG	GG	AG	GG	GG	GG	GG	GG	GG	AG	GG	AG	GG	GG	GG	GG	GG	GG	GG	GG	GG	GG	GG	GG	GG	GG	GG	GG	GG	GG	GG	GG	GG	GG
AX-147215194	Aradu.A02	91667548	+	AACATATCAAGAAAATTAGATACCTCTGCAGTCTT[C/T]ATTTCTACCAACTTCTGCTTGTATCCTAATTAACC	T	C	TT	TT	TT	TT	TT	TT	TT	TT	TT	TT	TT	TT	TT	TT	TT	NN	CT	TT	TT	TT	CT	CT	TT	TT	TT	TT	TT	TT	TT	TT	TT	TT	TT	TT	TT	TT	TT	TT	CT	TT	TT	TT	CT
AX-147235462	Aradu.A10	9290747	+	CCATCCATACATCTTAATGTTCTAGGGCCTTGGTT[C/T]TCTGTGGATGAAAAGGATCCTGTTGCTTATGTGAA	T	C	CT	CC	CC	NN	CC	NN	CC	CT	NN	CT	CC	CT	CC	CT	CT	NN	CT	NN	CT	CC	CC	CT	CT	CT	CT	CC	CC	NN	CC	NN	CT	CC	CT	CT	CT	NN	CC	CC	NN	CC	CT	CC	NN
AX-147242782	Araip.B02	106199533	+	AAGCTGGGCTCATTATTTTGCCACCCCCACAAGAC[A/G]GTGTTGAGAAAGAGATTAAGGAGAATGATGATATG	A	G	GG	GG	GG	GG	GG	GG	GG	GG	GG	GG	GG	GG	GG	GG	GG	GG	GG	GG	GG	GG	GG	GG	GG	GG	GG	GG	GG	GG	GG	GG	GG	GG	GG	GG	GG	GG	GG	GG	GG	GG	GG	GG	GG
AX-147250188	Araip.B05	116885935	+	TTATTGAAGCAAATATCAATATGAAACAATTATAT[C/T]AGAACTAGAATTGGATCAAAATAACGAGGAAAATC	T	C	TT	TT	TT	TT	TT	TT	TT	TT	TT	TT	TT	TT	TT	TT	TT	TT	TT	TT	TT	TT	TT	TT	TT	TT	TT	TT	TT	TT	TT	TT	TT	TT	TT	TT	TT	TT	TT	TT	TT	TT	TT	TT	TT
AX-147216605	Aradu.A03	30661155	+	ATTGAAGAGGATCATAATAGCCAACAAAATTCTAA[C/T]TTCTTCTCAGGCTATTAACATGAGTTTGCACCTTA	T	C	NN	NN	CC	CT	NN	CC	CT	NN	CC	CC	CC	NN	CT	CC	CC	CC	CT	NN	CC	CC	NN	CT	CC	CT	CC	CT	CC	CC	NN	CC	CT	CC	NN	CC	CC	CT	CC	CT	CT	CC	CC	CC	NN
AX-147212225	Aradu.A02	534236	+	CAGGGAGTTGAAGTGGAAGCTCGAAATATGTTTGT[C/T]ATTGCCTTTTCTCCTTTTCCTTATTTTTGGTTTCC	T	C	CC	CC	CC	CC	CC	NN	CC	CC	CC	NN	CC	CT	CC	CC	CC	CC	CC	CC	CC	CC	CC	CC	CC	CC	CC	CC	CC	NN	CC	CC	CC	CC	CC	CC	CC	CC	CC	CC	CC	CC	CC	CT	CC
AX-147250952	Araip.B05	142756857	+	TTAGTGGTGAGAGTGCAGCCGGGGCTTACCCTGAG[A/C]TCGCTGTGAAAATCATGGCCCGGATCTGTATTGAG	A	C	CC	CC	CC	CC	CC	CC	CC	CC	CC	AC	CC	AC	CC	CC	CC	CC	CC	CC	CC	CC	NN	CC	CC	CC	CC	CC	CC	CC	CC	CC	CC	CC	CC	CC	CC	CC	CC	CC	CC	CC	CC	CC	CC
AX-147235024	Aradu.A10	2735140	+	GCCGGCTGATATTGGAGCTTCAGAAGAAGTATATG[C/T]ATTTGATTCCTTTGTTGAAGGTTCTTGCTGCTTGA	T	C	TT	TT	TT	TT	TT	TT	TT	TT	TT	TT	TT	TT	TT	TT	TT	TT	TT	TT	TT	TT	TT	TT	TT	TT	TT	TT	TT	TT	TT	TT	TT	TT	TT	TT	TT	TT	TT	TT	TT	TT	NN	TT	TT
AX-176791362	Araip.B01	4500592	+	GAGTCTTGTGCGCCGGAAAACATTCTCATCCGAAG[A/C]GCCAACCCCAGAAAGATGCAGATATTCTCAACTCG	A	C	AA	AA	AA	AA	AA	AA	AA	AA	AA	AA	AA	AA	AA	AA	AA	AA	AA	AA	AA	AA	AA	AA	AA	AA	AA	AA	AA	AA	AA	AA	AA	AA	AA	AA	AA	AA	AA	AA	AA	AA	AA	AA	AA
AX-176791363	Araip.B01	9936264	+	GTTATTCTAACTTCTTTTAGCATGTTTCATCCATT[G/T]TCTCTGTACATATTTAATTATCTGCCATAAACTTG	T	G	TT	TT	TT	TT	TT	TT	TT	TT	TT	TT	TT	TT	TT	TT	TT	TT	TT	TT	TT	TT	TT	TT	TT	TT	TT	TT	TT	TT	TT	TT	TT	TT	TT	TT	TT	TT	TT	TT	TT	TT	TT	TT	TT
AX-147246428	Araip.B04	841521	+	ACGTATAACAAGCTAGTTAAAATATATTTAGGTTA[C/T]CCTTAGTCGAACTCATCATCTTTTTTCTCTAGTCC	T	C	NN	CC	CC	NN	CC	CT	CC	CC	CC	CC	CC	CT	CC	CC	NN	TT	TT	TT	NN	CC	TT	TT	CC	CC	CC	TT	CC	NN	CC	CC	CC	CC	CC	CC	CT	CC	CC	CC	TT	CC	CC	CC	TT
AX-147261945	Araip.B09	137506124	+	TCCAAGACAACTAAAAGTATTATAGACTGCATGAT[C/T]AAGTAAGACTATGGAACTCACAAGAGTATCAATTT	T	C	TT	TT	TT	TT	TT	TT	TT	TT	TT	TT	TT	TT	TT	TT	TT	TT	TT	TT	TT	TT	TT	TT	TT	TT	TT	TT	TT	TT	TT	TT	NN	NN	TT	TT	TT	TT	TT	TT	TT	TT	NN	TT	TT
AX-147261551	Araip.B09	121877508	+	AGCCACGTATTGATAGGAGTGACAAATTCAATTTA[A/G]CGTGGCCGAAATTAGACACCAAATTGTGCTTTTCT	A	G	AA	AA	AA	AA	AA	AA	AA	AA	AA	AA	AA	AA	AA	AA	AA	AA	AA	AA	AA	AA	AA	AA	AA	AA	AA	AA	AA	AA	AA	AA	AA	AA	AA	AA	AA	AA	AA	AA	AA	AA	AA	AA	AA
AX-147242241	Araip.B02	98290343	+	TTTCCAGCAACAAATGCACCCGAGATAGCAGTAAG[A/G]CCGACAAGTAAGCTGATAGGTAATGCAAGTCTCTT	A	G	AA	AA	AA	AA	AA	AA	AA	AA	AA	AA	AA	AA	AA	AA	AA	AA	AA	AA	AA	AA	AA	AA	AA	AA	AA	AA	AA	AA	AA	AA	AA	AA	AA	AA	AA	AA	AA	AA	AA	AA	AA	AA	AA
AX-147209776	Aradu.A01	10430637	+	CTTTTTTCAGTTAGTTGTTGTGTCATGTAGTATTC[C/T]GGGTCCAAATAGCCCTGTAAAGATGTTAACTTTTG	T	C	CC	CC	CC	CC	CC	CC	CC	CC	CC	CC	CC	CC	CC	CC	CC	CC	CC	CC	CC	CC	CC	CC	CC	CC	CC	CC	CC	CC	CC	CC	CC	CC	CC	CC	CC	CC	CC	CC	CC	CC	CC	CC	CC
AX-147221085	Aradu.A04	118413726	+	GGTTTTCTAGAACTTCAGGGAAGAGCTTTCTTTTG[A/C]GACGATGCAGAACCGATGTTCTGTATGTGTCCTAT	A	C	AA	AA	AA	AA	AA	AA	AA	AA	AA	AA	AA	AA	AA	AA	AA	AA	AA	AA	AA	AA	AA	AA	AA	AA	AA	AA	AA	AA	AA	AA	AA	AA	AA	AA	AA	AA	AA	AA	AA	AA	AA	AA	AA
AX-147239696	Araip.B01	136873819	+	GTGGGTTACCTATGTGGTGTGGTCCACTATTGAGT[A/C]AAAAAAGTAAGTCTACAATCTACAGAGTCAAAGAC	A	C	CC	CC	NN	CC	CC	CC	CC	CC	CC	AC	CC	CC	NN	CC	CC	CC	AC	CC	NN	NN	NN	CC	CC	CC	CC	CC	AC	CC	AC	CC	CC	AC	CC	CC	NN	CC	NN	CC	CC	CC	CC	CC	CC
AX-176791364	Araip.B02	98292712	+	TGCAAACTTTTTACAAGAAAATTTCTGGCTAGTCC[A/G]CTTAACTTGTCTTAGTTGCTCAACCGATGAGTTAT	A	G	AG	AG	NN	AG	GG	NN	AG	NN	GG	AG	GG	AG	NN	GG	NN	GG	GG	AG	GG	NN	GG	AG	GG	GG	GG	GG	GG	AG	NN	NN	NN	AG	GG	NN	AG	NN	GG	GG	GG	NN	GG	NN	AG
AX-147255004	Araip.B07	11218651	+	TGTTGTTGACGTAGACAATAATGTCTCTCAAGGTA[A/G]TACTAGTAGCTGTGTCGGCAATGAAGGTTGTGCTT	A	G	AG	GG	NN	NN	GG	AG	NN	GG	NN	AG	GG	NN	GG	NN	GG	AG	GG	GG	AG	GG	NN	GG	GG	GG	GG	AG	AG	GG	GG	GG	NN	AG	GG	GG	NN	GG	NN	GG	GG	GG	NN	NN	GG
AX-147220388	Aradu.A04	96553308	+	GGGATGTTAAGTTTGACAACTTTGGATATATCATA[C/T]AACCAATTAGAAGGCCCACTTCCAAATATTCCAGC	T	C	CC	CC	CC	CC	CC	CC	CC	CC	CC	CC	CC	CC	CC	CC	CC	CC	CC	CC	CC	CC	CC	CC	CC	CC	CC	CC	CC	CC	CC	CC	CC	CC	CC	CC	CC	CC	CC	CC	CC	CC	CC	CC	CC
AX-147219851	Aradu.A04	32183771	+	GGAGAACTGTATTGCATGTTTTGGTTGGGAGCCCA[A/G]TCCGCAAGATCACGTATTGGGGAAGGTTAATCTTG	A	G	GG	GG	GG	GG	GG	GG	GG	GG	GG	GG	GG	GG	GG	GG	AG	GG	GG	GG	GG	GG	GG	GG	GG	GG	GG	GG	GG	GG	GG	GG	GG	GG	GG	GG	GG	GG	GG	GG	GG	AG	GG	AG	GG
AX-147218547	Aradu.A03	132888943	+	GTTATTTTGTGTTGCTCTAGTTGATAATCCATGAC[A/G]GTTGTTTATTATTATCTTGATCTGTGTGCGCCATA	A	G	GG	GG	GG	GG	GG	GG	GG	GG	GG	GG	GG	AG	GG	GG	GG	GG	GG	GG	GG	GG	GG	GG	GG	GG	GG	GG	GG	NN	GG	GG	GG	GG	GG	GG	GG	GG	GG	GG	GG	GG	GG	AG	GG
AX-147251857	Araip.B06	4435413	+	TATATCACTGGTTATTCAGATCCGTCTCTAAGCTC[A/G]GTATCATTTGTTAAGAGATGTTCATTTCCATTTGC	A	G	NN	GG	NN	GG	GG	GG	GG	AG	AG	AG	GG	AG	AG	GG	GG	NN	GG	GG	GG	GG	NN	NN	GG	GG	GG	GG	GG	AG	GG	GG	GG	GG	NN	NN	GG	GG	GG	GG	GG	GG	GG	AG	GG
AX-147259422	Araip.B08	127104626	+	GCAGGTTGCAAAGTTACGAGGATATCGATATTGTT[C/T]TTCAAAACAAGGTAAATGCAAACTTTTTCACAGTT	T	C	CC	CC	CC	CT	CC	CC	CT	CT	CC	CT	CT	CC	CC	CC	CC	CC	CC	CC	CC	CC	CC	CC	CC	CC	CC	CC	CC	CT	CT	CC	CT	CT	CT	CC	CC	CC	CC	CC	CC	CC	CC	CC	CC
AX-147234292	Aradu.A09	113284247	+	AGCAAGCTTAAATTCATGATTTCTAGTTCCGTTAC[C/T]GAGGCTTGCAACAATTCCATTCTCCTTCTCGGTCC	T	C	TT	TT	TT	TT	TT	TT	TT	TT	TT	TT	TT	TT	TT	TT	TT	TT	TT	TT	TT	TT	TT	TT	TT	TT	TT	TT	TT	TT	TT	TT	TT	TT	TT	TT	TT	TT	TT	TT	TT	TT	TT	TT	TT
AX-147245956	Araip.B03	130474986	+	CATCGTAAACCACCACTTTACCCAAATTCAATAGG[C/T]CGTGATATAAGAAAGGTAAAGGGCATCTAACTAAC	T	C	CC	CC	CC	CC	CC	CC	CC	NN	CC	CC	CC	CC	CC	CC	CC	CT	CT	CT	CC	CC	CT	CT	CC	CC	CC	CT	CC	CC	NN	NN	CC	CC	CC	CC	CC	CC	CC	CT	NN	CT	NN	CC	CT
AX-147227018	Aradu.A07	1985960	+	TCATGCATATACCAAGTGAAGTTGCCAATTCTTCC[A/G]GCATCAACTGCCACGAAATTGATCATTTCACCAGA	A	G	AA	NN	NN	NN	AA	AG	AA	NN	AA	AG	NN	AA	NN	AA	AA	AA	AG	AA	AA	NN	AA	AG	AA	NN	AA	AA	NN	AA	AA	AA	AG	AA	AA	AA	AA	AA	NN	AA	AA	AA	NN	AA	AA
AX-147221633	Aradu.A05	6929261	+	GCTTACTGTGGTGAAAACTATGGGTCTACTGATTT[C/T]GACGCACTTGAAAACGTGAGAGATGCAATCTTAAG	T	C	NN	CC	CC	CC	CC	NN	CC	NN	CC	CC	NN	CT	NN	NN	CC	CT	NN	CC	NN	CC	CT	CT	CC	CC	NN	CC	CC	NN	CC	CC	CT	CC	CT	CC	CC	CC	CC	NN	CC	CC	CT	CT	NN
AX-176791365	Araip.B10	134829160	+	CTCGAATTTAGATCTTTTGTAATCTGATTATTGCC[A/G]TATTCAATGCTAGCTTTACAACGTACTACCTCAAT	A	G	AG	AA	AA	AG	AA	AG	AA	AA	AA	AA	AA	AA	AA	AA	NN	NN	AA	AG	AA	AA	AA	AG	AA	NN	AA	AA	NN	NN	AA	AA	AG	AA	AG	NN	AG	AA	AA	NN	AA	NN	AA	AG	AG
AX-147236816	Aradu.A10	104095971	+	AGAAGACCGTTGAGATATTGATCTCCACGGGTACA[G/T]AATGCTTAATTGTTTGTGGCAACGCTCTGCTTTTT	T	G	TT	TT	NN	NN	TT	TT	TT	TT	TT	TT	TT	NN	TT	TT	TT	TT	TT	TT	TT	TT	TT	TT	TT	TT	TT	TT	TT	TT	TT	TT	TT	TT	TT	TT	TT	TT	TT	TT	TT	TT	TT	TT	TT
AX-147247018	Araip.B04	8843808	+	GAGTTTGAGTCTTATGATGATGCTTACAATTATTA[C/T]ATCTGCTATGCCAAGGAAGTCGGATTTCGTGTAAG	T	C	TT	NN	TT	CC	TT	TT	CC	NN	CC	CC	NN	TT	TT	NN	NN	TT	CC	TT	TT	TT	NN	CC	TT	NN	TT	NN	TT	NN	NN	TT	CC	NN	NN	NN	CC	NN	NN	TT	TT	TT	TT	CC	NN
AX-147210255	Aradu.A01	16240989	+	TTCTGCTTCTCCTTCTTTCTCAAATCTCTCAGGCT[C/T]GAACTCAGTAGGGTTGCTCCATAGTTCAGGATCTC	T	C	NN	CT	CC	CC	CC	CC	CT	CC	CC	CC	NN	CC	NN	CC	CC	NN	CC	NN	CT	CC	CC	CC	NN	CC	CC	CC	NN	NN	CC	CC	CC	CC	CC	CC	CT	NN	CC	CC	CC	CC	CT	CC	CT
AX-147218024	Aradu.A03	126004521	+	ATATAAGGGAAAATGACTGATATTCTTTTTCAGGC[C/T]GAGGATACCGCTGAAATGTAGCCTGTAGGTTTTAC	T	C	CC	CC	CC	CC	CC	CC	CC	CC	CC	CC	CC	CC	CC	CC	CC	CC	CC	CC	CC	CC	CC	CC	CC	CC	CC	CC	CC	CC	CC	CC	CC	CC	CC	CC	NN	CC	CC	CC	CC	CC	CT	CC	CC
AX-147252878	Araip.B06	60206675	+	ATAATAACCTTGGGTCTGATTTCAGTCATTTCACA[G/T]AGCCTAATAATCCGTAAACCCATAGCTATGACCGC	T	G	GT	GG	GG	NN	GG	GG	GG	GG	GG	GG	GG	GT	NN	NN	NN	GG	GG	NN	NN	NN	GG	GG	GT	GT	GT	GG	GG	GG	GT	GG	GG	NN	GT	GT	GG	GG	GG	GG	GG	GG	GT	GG	GG
AX-147225934	Aradu.A06	97902979	+	GAACTAATACAGTTTACAGAGCCTGGAGTCATGTC[C/T]ACAAAGCCATTACTAAGAGATGTAGTGTTCCTTGA	T	C	CC	CC	CC	CC	CC	CC	CC	CC	CC	CC	CC	CT	CC	CC	CC	CC	NN	NN	CC	CC	CC	CC	CC	CC	NN	CC	CC	CT	CC	CC	CC	CC	CC	CC	CC	CC	CC	CC	CC	CC	CC	CC	CC
AX-147226494	Aradu.A06	108187289	+	CAGAATGGCCGAACAAAATCATGATTATCTATGTG[C/T]GGAGGTATACAATCCCCTTCTTCATAGATATTTAC	T	C	NN	CC	CC	NN	CC	CC	NN	CT	CC	CT	CC	CT	CC	CC	CC	CC	CC	CC	CT	NN	CC	CT	NN	CC	CC	CC	CC	CC	CC	CC	NN	CC	CC	CC	CC	CC	NN	NN	CT	CC	CC	NN	CC
AX-147254631	Araip.B07	3837411	+	CTGTGTTTGGTTCTGAGTCATCCTCGGAGAAATCT[C/T]CTTGAACCTCCTCCGTTGGTGCAACAATTCGAATG	T	C	TT	TT	TT	TT	TT	TT	TT	TT	TT	TT	TT	TT	TT	TT	TT	TT	TT	TT	TT	TT	TT	TT	TT	TT	TT	TT	TT	TT	TT	TT	TT	TT	TT	TT	TT	TT	TT	TT	TT	TT	TT	TT	TT
AX-147232217	Aradu.A09	2012690	+	AAGCCAAACATCTAATCCTATCTTATAAAACTTAA[C/T]TGTCAGAAAACCTATCACTGGATGTACATAAATAG	T	C	TT	TT	TT	TT	TT	TT	TT	TT	TT	TT	TT	TT	TT	TT	TT	TT	TT	TT	TT	TT	TT	TT	TT	TT	TT	TT	TT	TT	TT	TT	TT	TT	TT	TT	TT	TT	TT	TT	TT	TT	TT	TT	TT
AX-147227705	Aradu.A07	11909502	+	TCCTGTGCTAAATTGAATTTCTTACAAGAATGGAT[A/C]TGGTTCAATTCATCTGTTATGTAATATGCAGCAAC	A	C	AA	AA	AA	AA	AA	AA	AA	AA	AA	AA	AA	AA	AA	AA	AA	AA	AA	AA	NN	AA	AA	AA	AA	AA	AA	AA	AA	AA	AA	AA	AA	AA	AA	AA	AA	AA	AA	AA	AA	AA	AA	AA	AA
AX-147226482	Aradu.A06	107870484	+	GATGGAGAAAATGGTGGTGAATAGTAAATTAATTC[C/T]AGATCAGATTACATATGATACACTTATTCACACGC	T	C	CT	CC	CC	NN	NN	CC	NN	CC	CC	CC	NN	CT	CC	CC	NN	CC	CC	CC	CC	CC	CC	CC	CC	CC	CC	CC	CC	CT	CC	CC	CT	CC	CC	NN	CT	CC	CC	CC	NN	CC	NN	CT	CC
AX-147217469	Aradu.A03	114800670	+	TCTGAAGCCTCGGCAGTCTCCCTTTCAACGCGAAG[A/G]GCTTCATCCAAACGTTTGATCAAATCATCCTTCAA	A	G	GG	AG	GG	NN	GG	GG	GG	AG	GG	GG	GG	AG	AG	GG	GG	GG	GG	GG	GG	GG	GG	GG	GG	GG	GG	GG	GG	AG	GG	GG	GG	GG	NN	NN	NN	NN	GG	GG	AG	GG	GG	GG	GG
AX-147251987	Araip.B06	6099593	+	GCGCCTACTCACAGTGAATTTTAAGGAGGCATGCC[C/T]GGAATGGTAGAACATATTCTGCAACAAAAAACGAC	T	C	NN	CT	CT	CC	NN	NN	CC	CC	CC	CT	CT	CC	NN	CT	CC	NN	CC	CC	CC	NN	CC	CC	CT	CT	CT	CC	CT	CC	CT	NN	CC	CT	CT	CT	CT	CT	NN	CC	CC	NN	NN	CC	CC
AX-147253304	Araip.B06	116687776	+	TCTATGGATGACTTTGAAGGTAACATTCTTTTTGG[A/C]TGTTAGAAGATCAAATTAGTGGTACATGACTTCCA	A	C	AA	NN	AA	AA	AA	AA	AC	AA	AA	AA	AA	AA	AA	AA	NN	AA	NN	AA	AA	AA	AA	AA	AC	AC	AA	AC	AA	AA	AA	AA	AC	AA	AA	AA	AA	AA	AA	AA	AA	AA	AA	AA	AA
AX-147242084	Araip.B02	94804237	+	ATACTATTTTTAATTGTTGATTAGTAATCATGAGT[A/G]ATTACTTGCGTGATAAGGTTTCTCCAGAACCGGCA	A	G	AA	AG	NN	GG	AA	AG	GG	GG	NN	AG	GG	AG	GG	AG	AA	AA	AA	GG	NN	AG	AA	GG	AA	NN	AG	GG	AG	GG	GG	AG	GG	AG	GG	GG	NN	NN	AG	AG	GG	NN	AG	AG	NN
AX-147252434	Araip.B06	17116302	+	GCAGACTTATGATCGGGCATACATTCAGAGGTGGT[C/T]GGATGAAGGGCACAGAACATGCCCTCAAACCCAAC	T	C	TT	TT	TT	TT	TT	TT	TT	TT	TT	TT	TT	TT	TT	TT	TT	TT	TT	TT	TT	TT	TT	TT	TT	TT	TT	TT	TT	TT	TT	TT	TT	TT	TT	TT	TT	TT	TT	TT	TT	TT	TT	TT	TT
AX-147232346	Aradu.A09	3564966	+	AGTCAAAACCACTAAAAAGGGAACAATCTTGCCTA[C/T]GATTCATTCGAACAAGCCAATGTCGGCATATTACA	T	C	CC	CC	CC	CC	CC	CC	CC	CC	CC	CC	CC	CT	CC	CC	CC	CC	CC	CC	CC	CC	CC	CC	CC	CC	CC	CC	CC	CC	CC	CC	CC	CC	CC	CC	CC	CC	CC	CC	CC	CC	CC	CC	CC
AX-147253944	Araip.B06	131651939	+	TCCTTCTTCTTGTGCTCGTTAAGTAGAGTACACTT[A/G]CAACTCTCATTTTGGTTGCCTAATCTTTTGGCTTA	A	G	AA	AA	AA	AA	AA	AA	AA	AA	AA	AA	AA	AA	AA	AA	AA	NN	GG	AG	AA	AA	AG	GG	AA	AA	AA	AG	AA	AA	AA	AA	AA	AA	AA	AA	AA	AA	AA	GG	AG	AA	GG	AA	GG
AX-147262513	Araip.B09	144878395	+	GCAACACTTTGGTACAACATGGGACAAGTTGTGTC[C/T]ACTGAGGCCAGAGCCATGTACAATGTGGACTTGGC	T	C	TT	TT	TT	TT	TT	TT	TT	TT	TT	TT	TT	TT	TT	TT	TT	TT	TT	TT	TT	TT	TT	TT	TT	TT	TT	TT	TT	TT	TT	TT	TT	TT	TT	TT	TT	TT	TT	TT	TT	NN	TT	TT	TT
AX-147231190	Aradu.A08	38989480	+	GGATGGTTGCACTTTAGAAAATGTCACAAATAATA[A/C]TGGACATGGTACTTTCTTTACTCCCCCCTTCTTTA	A	C	AC	AC	NN	AC	NN	NN	CC	AC	NN	AC	NN	NN	NN	NN	AC	NN	CC	AC	AC	CC	CC	AC	AC	NN	CC	AC	NN	AC	NN	AA	CC	NN	AC	CC	CC	CC	AC	CC	NN	CC	AC	AC	CC
AX-147221074	Aradu.A04	118255575	+	CAGATGCATCTCTAGTTTGAAGTTGGGTACCGAGT[A/G]GAATTTGGCCTGATAAATCATTATATGATAGATCA	A	G	AA	AA	AA	AA	AA	AA	AA	AG	AA	AA	AA	AA	AA	AA	AA	AA	AG	AA	AA	AA	AA	AG	AA	AA	AA	AA	AA	AG	AG	AA	AA	AA	AA	AA	AA	AA	AA	AA	AA	AA	AA	AA	AG
AX-147250331	Araip.B05	123573318	+	ATTAGCTCATGCAACTCCTCCCTTGCTTCCAAATC[A/G]ATTTGTGGACTATCCGGCACGACAAACCTCACTCT	A	G	GG	GG	GG	NN	GG	GG	GG	GG	GG	GG	GG	AG	GG	GG	GG	GG	GG	GG	GG	GG	GG	GG	GG	GG	GG	GG	GG	GG	GG	GG	AG	GG	GG	GG	GG	GG	GG	GG	GG	GG	GG	AG	GG
AX-147222233	Aradu.A05	23412190	+	TAACAAGAACTCACCATGCAATTTAATGCCGTGTC[A/G]CCGAGGAGGAAAAGAGCATTAACAGAGTGCATACA	A	G	AA	AG	NN	NN	AG	NN	NN	AA	NN	AG	AG	AA	NN	AA	NN	AG	AA	AG	NN	NN	AA	NN	AA	AA	AG	NN	AA	AA	AG	AA	AA	AA	AA	AG	AG	NN	NN	AG	AG	AG	AA	AA	NN
AX-147219537	Aradu.A04	13911912	+	GTATGTTCTCCCAGCAATTCAGAATGTATACCAAG[C/T]TATTAGAGCTCAAGGCCTTCATGATCAAATCAAGG	T	C	TT	CT	CT	CT	CT	CT	CT	CT	CT	TT	CT	CT	TT	NN	CC	CT	TT	CT	CT	CT	TT	CT	CT	CT	CT	NN	CT	NN	CT	CT	CT	CT	CT	CT	NN	CT	CT	NN	NN	NN	TT	CC	CT
AX-147262866	Araip.B10	1128867	+	TAGTCATTATTAGAATCATATCAACTATTTCTTGA[C/T]GCGCATACAATGAAGCTGGCAATTTTATTGTGGGC	T	C	NN	CC	CC	CC	CC	CC	CC	CC	CC	CC	CC	CT	CT	CT	NN	CC	CT	CT	NN	CT	CC	CC	CC	CC	CC	NN	CC	CT	CC	CC	CC	CC	CC	CC	CT	CC	NN	CC	CC	CC	CC	NN	CC
AX-147214170	Aradu.A02	75200266	+	GTTTTGTTTAATTTCAAACAGATACACCAGGACTT[A/G]CTCAAATAAAATGACATTTGCAACTGTAAAGGTAA	A	G	AG	AG	AG	AG	AG	AG	AG	AG	AG	AG	AA	AG	AA	AG	AA	AA	AA	AA	AG	AA	AA	AA	AG	AG	AG	AA	AG	AG	AA	AG	AG	AG	AG	AG	AG	AA	AG	AA	AA	AA	AA	AA	AA
AX-147211983	Aradu.A01	101954713	+	GCATGCCATGATATTTTCCCATCTCGGTCTCTCTT[A/G]ATGACATATATCCACTCTTCTGCAACCCCAAGACT	A	G	AA	AA	AA	AA	AA	AA	AA	AA	AA	AA	AA	AA	AA	AA	AA	AA	AA	AA	AA	AA	AA	AA	AA	AA	AA	AA	AA	AA	AA	AA	AA	AA	AA	AA	AA	AA	AA	AA	AA	AA	AA	AA	AA
AX-147230425	Aradu.A08	25069451	+	TCTTTAGATCCTAATGAAGAGTACTGATGTGTTCC[C/T]AGGGAAGACATTCCAGTGTCTGCATCAAGAGTTGG	T	C	CC	CC	TT	NN	CC	CC	CT	CC	TT	CC	NN	CT	CT	CT	NN	NN	TT	CT	CT	TT	CT	NN	CC	NN	CT	NN	CT	CC	CT	CT	CC	CC	CC	CT	NN	CC	CT	TT	CT	NN	CT	CC	TT
AX-147212671	Aradu.A02	2595116	+	GAAGAGTAGCTGCTCGTACTTGGCTTTTGGTTCCT[C/T]AACGGATTGGAAGAGCTTCACAATTTCTTGAAGCT	T	C	CC	CC	CC	CC	CC	CC	CC	CC	CC	CC	CC	CC	CC	CC	TT	TT	TT	TT	CC	TT	TT	TT	CC	CC	CC	TT	CC	CC	CC	CC	CC	CC	CC	CC	CC	CC	CC	TT	TT	TT	TT	TT	TT
AX-147211987	Aradu.A01	102069848	+	ATGCAAAGCTAGGCCAATGAAACCTGGTTCCATTT[A/C]TGCCTGTTTTCCTTTCCTCTTCCTTCTGAGGAAAG	A	C	AA	AC	AA	AA	AA	AA	AA	AC	AA	AC	AA	AA	NN	AC	AA	AC	AA	AC	AC	AC	AA	AC	AA	AA	NN	NN	AA	AA	AA	NN	AA	AC	AA	AA	AC	NN	AC	AA	AA	AA	AA	AA	AA
AX-147244836	Araip.B03	98567000	+	GAGTACTCAGTAATTTATCAAATTGAGATATCCAA[C/T]ACCATTGTTGCATATACTTAGTATTAGGGATTGCT	T	C	NN	TT	TT	NN	TT	TT	TT	TT	TT	TT	TT	NN	TT	TT	TT	TT	TT	CT	NN	TT	NN	CT	TT	NN	TT	CT	NN	TT	TT	TT	CT	TT	TT	TT	TT	TT	TT	TT	CT	TT	CT	TT	CT
AX-147220578	Aradu.A04	106861980	+	TGTGTAGATGGATTACTTCGAGTATCCTCATCAAC[A/G]ATCCCCAACAATGTCAACAGGCTCTTCGTTCGAAT	A	G	AA	AA	AA	AA	AA	AA	AA	AA	AA	AA	AA	AA	AA	AA	AG	AA	AA	AA	AA	AA	AA	AA	AA	AA	AA	NN	AA	AA	AA	AA	AA	AA	AA	AA	AA	AA	AA	AA	AA	AG	AA	AG	AA
AX-147210444	Aradu.A01	21319811	+	GCATGCTTTTGATACATAGAAGTTTCTTTTAGCCG[C/T]ATGCTTTTTTCGTTCAGCTATATAGAACAGTGATA	T	C	TT	TT	TT	TT	TT	TT	TT	TT	TT	TT	TT	TT	TT	TT	TT	TT	TT	TT	TT	TT	TT	TT	TT	TT	TT	TT	TT	TT	TT	TT	TT	TT	TT	TT	TT	TT	TT	TT	TT	TT	TT	TT	TT
AX-147262723	Araip.B09	146825103	+	AATCCATTGCCACTAACATATTTAGAATTTGAATA[C/T]AGAATTATTTGGGTGCATGTTAAAGCAAAATTCTT	T	C	TT	TT	TT	TT	TT	TT	TT	TT	TT	TT	TT	TT	TT	TT	TT	TT	TT	TT	TT	TT	TT	TT	TT	TT	TT	TT	TT	TT	TT	TT	TT	TT	TT	TT	TT	TT	TT	TT	TT	TT	TT	TT	TT
AX-147212530	Aradu.A02	1674596	+	TAGTTGGATTTTCAACAAGGAAGTGTCATTAATAT[A/G]AATGAAATAAGAGTTATGCTATGTGTACACCAAAA	A	G	AA	NN	NN	AA	AA	AA	NN	NN	AA	AG	AA	AA	AA	AA	AG	AA	AA	AA	NN	AA	NN	NN	AG	AA	AA	AG	AA	AA	AA	AA	AG	NN	NN	AA	AG	AA	AG	AA	NN	AA	NN	NN	NN
AX-176791366	Araip.B06	129780071	+	GGCAAGAAGGGAAGACTCTAGAATTCCTTCCTCAA[C/T]CACAGTTGTAGCTTCAGCTGGGTTTCACCAATCAA	T	C	TT	TT	TT	TT	NN	TT	NN	TT	TT	TT	TT	TT	TT	TT	TT	NN	TT	TT	TT	TT	TT	TT	TT	TT	TT	TT	NN	TT	TT	TT	TT	TT	TT	TT	TT	TT	NN	TT	TT	NN	TT	TT	TT
AX-147243203	Araip.B03	4035036	+	AGGTGAAGGTAGGGACTATCCACCATTTTGTTGAC[A/G]ATGATCTTAACACTAAGAGATAGATATGTGTGAAA	A	G	AA	AA	AA	AA	AA	AA	AA	AA	AA	AA	AA	AA	AA	AA	AA	AA	AA	AA	AA	AA	AA	AA	AA	AA	AA	AA	AA	AA	AA	AA	AA	AA	AA	AA	AA	AA	AA	AA	AA	AA	AA	AA	AA
AX-147227240	Aradu.A07	3843676	+	GAGACATTTGAGAGAGTTCTAGAAGGGGTGTTTTC[A/G]CCGGCAATTATGTTCCCTGGCTCAAGGTTTTCAAG	A	G	GG	GG	GG	NN	GG	AG	GG	GG	GG	GG	NN	AG	NN	GG	AA	AG	GG	NN	GG	AA	GG	GG	GG	GG	GG	GG	GG	NN	GG	GG	GG	GG	GG	GG	NN	GG	NN	GG	GG	AA	AG	AA	GG
AX-147257421	Araip.B08	5647149	+	CCAAAAAACTAGTTATGAAGGTTAGTAAAGAATTC[A/G]ACGATTCCATAACTTTTGGACTATTAAATGGTCTT	A	G	GG	GG	GG	AG	GG	NN	NN	GG	AG	AG	NN	GG	GG	GG	GG	NN	AG	AG	AG	GG	GG	NN	GG	NN	NN	AG	NN	NN	NN	GG	NN	NN	NN	GG	AG	GG	GG	AG	GG	GG	AG	AG	NN
AX-176791367	Araip.B08	119226741	+	AATGGGGTTCCATTAATAGCTTGGCCTCTATTTGC[G/T]GAACAAAAAATGAGTGCAATTTTTCTTTCTGAGGA	T	G	GG	GG	GG	GG	GG	GG	GG	GG	GG	GG	GG	GG	GG	GG	GG	GG	GG	GG	GG	GG	GG	GG	GG	GG	GG	GG	GG	GG	GG	GG	GG	GG	GG	GG	GG	GG	GG	GG	GG	GG	GG	GG	GG
AX-147241476	Araip.B02	69621505	+	CTACACAGGAAAGAAAGAATTGATACTAACCGTGT[A/G]CTGGAGTGAGGCAGCTCCTAAAACCCTCAAACCCC	A	G	AG	AA	AG	GG	NN	AG	GG	AG	AA	AG	AA	AG	NN	AA	GG	GG	GG	NN	NN	AG	NN	NN	NN	AA	AA	AG	AA	NN	AA	AA	NN	NN	AA	AA	AG	NN	AA	GG	AA	AG	AG	GG	NN
AX-147250397	Araip.B05	125797973	+	ATGGATGCATTTCTTAGAATACTTTCTAGCTTTGG[G/T]TCATACTTTTCCTGATAAACAGTTCAAATTTTGAG	T	G	GT	TT	TT	TT	GT	TT	TT	TT	TT	TT	NN	TT	TT	TT	TT	TT	GT	TT	TT	TT	TT	TT	GT	GT	NN	TT	TT	TT	TT	NN	TT	GT	TT	GT	GT	GT	TT	TT	TT	TT	TT	GT	GT
AX-147254224	Araip.B06	135596694	+	TTAAATGGCATGCTGATCAATGATAAGCAGGTCTA[C/T]GTGGGTCATTTCTTACGTAAGCAAGATAGAGATAA	T	C	CC	NN	CC	NN	CC	NN	NN	NN	NN	NN	NN	NN	NN	NN	NN	CC	CC	NN	CC	CC	NN	CC	NN	CC	CC	NN	CC	NN	NN	NN	NN	NN	CC	NN	CC	CC	NN	CC	NN	CC	CC	CC	CC
AX-147250080	Araip.B05	108036778	+	AATATTTTGGGATTCATGATTCATATTTGTTGCCA[A/G]TCGAATTTAGGATTATAAGATTGACCCTATGAGTT	A	G	AA	AA	AA	AA	AA	AA	AA	AA	AA	AA	AA	AA	AA	AA	AA	AA	AA	AA	AA	AA	AA	AA	AA	AA	AA	AA	AA	AA	AA	AA	AA	AA	AA	AA	NN	AA	AA	AA	AA	AA	AA	AA	AA
AX-147262328	Araip.B09	143324937	+	GAGCCATATGCGGGATTCACTATTCTCCCACAAGC[C/T]TCATACAAGAGAGACCTAAACACAGCTGCAAAAGC	T	C	CT	NN	CC	CT	NN	CC	CC	CC	NN	NN	CC	CT	NN	CT	CC	TT	TT	TT	CT	CC	TT	TT	CC	CC	NN	NN	CC	NN	CC	CC	CT	CC	NN	CC	CT	TT	CC	TT	TT	CC	TT	CC	TT
AX-147222967	Aradu.A05	87090233	+	AAAATTCCAAAATAAAAAATGGCAAGTACCTCAGT[C/T]GTGCACTCAGTTTCTGTAGCAGAATTGCTTGAACT	T	C	CC	CC	CC	CC	CC	CT	CC	CC	CC	NN	CC	CC	CC	CC	CC	CT	CT	CT	NN	CC	CT	CT	NN	CC	CC	NN	CC	CC	CC	NN	CT	CC	CC	CC	NN	CC	CC	CT	CT	CC	CT	CT	CT
AX-147217520	Aradu.A03	116913977	+	TTGTCCCAAAGATGCAGCAGTTTGTGATATTTGAC[C/T]CTGCCAAGGCTATCAGTCCCATAATAAGTAAGGTT	T	C	CC	CC	CC	CC	CC	CC	CC	CC	CC	CC	CC	CC	CC	CC	CC	CC	CC	CC	CC	CC	CC	CC	CC	CC	CC	CC	CC	CC	CC	CC	CC	CC	CC	CC	CC	CC	CC	CC	CC	CC	CC	CC	CC
AX-147243865	Araip.B03	15016592	+	CTTTAGAAGATTCAGTGCAGCAGGTATGATTACAT[C/T]TAGGATATATGCATGCCTCCAAAAGAGTCTAAGTG	T	C	CC	CC	NN	CC	CC	CC	CC	CC	CC	CT	CC	CT	CC	CC	CC	CT	CC	CC	CC	CC	CC	CC	CC	CC	CC	CC	CC	NN	CC	CC	CC	CC	CT	CC	CT	CC	CC	CC	CC	NN	CC	CC	NN
AX-147222451	Aradu.A05	43273717	+	TGAAGCCAGCACTTGGTAGAACTTTCACAGACATT[A/G]CAATGTAGATTTTCTGTCTATTCAATGGACCAGCT	A	G	AA	AG	AA	AA	AA	NN	AA	AA	AA	AA	AA	AA	AA	AA	AG	AA	AG	AA	AA	AA	AA	NN	AA	AA	AA	NN	AA	AA	AG	AA	AG	AA	AA	AA	AG	AA	AG	AA	AA	NN	AA	AG	AA
AX-147210122	Aradu.A01	12699876	+	GGTCTGCCTGTGGCATTCTGTAAGAAGCACTTGGC[A/G]GATAAGGATACAACGATGACTTTGGAAGATGAATA	A	G	NN	GG	AG	GG	GG	NN	NN	NN	GG	GG	GG	AG	NN	AG	NN	GG	NN	AG	GG	GG	GG	GG	NN	AG	NN	GG	AG	NN	NN	NN	NN	GG	AG	GG	AG	AG	NN	GG	NN	NN	GG	GG	AG
AX-176791368	Araip.B01	129000178	+	GCTCCTGATCTCATCTCTAGATCGACCAATACTTC[A/G]TATTCAGTACATGCAGCAAATACTCTACCTGCATT	A	G	NN	GG	GG	GG	GG	GG	GG	GG	GG	GG	NN	AG	AG	GG	NN	NN	NN	AG	NN	GG	GG	AG	GG	GG	GG	NN	NN	GG	GG	GG	NN	GG	GG	GG	NN	GG	AG	GG	NN	GG	AG	GG	NN
AX-176791369	Aradu.A01	2156939	+	ACCAATGCAGCCATTCGAGCCCATTTGTTTCCAAA[C/T]TGAGCATGGAGTTCAATGATGAGCTTTTCTTCTTC	T	C	TT	NN	TT	TT	NN	TT	NN	TT	TT	TT	TT	TT	TT	TT	TT	TT	TT	TT	TT	TT	TT	TT	TT	TT	TT	TT	TT	TT	NN	TT	NN	TT	TT	TT	CT	TT	TT	TT	TT	TT	TT	CT	NN
AX-147228349	Aradu.A07	46477565	+	ATTTTCAATCTATGAGATCTATCTATAATATAACC[C/T]TAGGGAAGATCCTCAGAAAAAAGCTAGAGATCTTT	T	C	CC	CC	CC	CC	CC	CC	CC	CC	CC	CC	CC	CC	CC	CC	CC	CC	CC	CC	CC	CC	CC	CC	CC	CC	CC	CC	CC	CC	CC	CC	CC	CC	CC	CC	CC	CC	CC	CC	CC	CC	CC	CC	CC
AX-147223333	Aradu.A05	95291560	+	TTGAAGATATATAAACATACATCTTTTAACAGAAA[G/T]TTTGAAAAGCCAGGAGCTTCTTGCCACTTAAATAT	T	G	NN	GG	NN	GT	GG	NN	GG	NN	GT	GT	GG	GG	NN	NN	NN	GT	GG	GG	GT	GG	GG	GG	GG	GT	GG	GG	NN	GG	GG	NN	NN	GG	GG	GG	NN	GG	GG	GG	GG	GG	GT	GT	GG
AX-147214959	Aradu.A02	87922237	+	TTCACAAAATCCAACAGTTTTTGGACTTTCTTTTG[A/C]CGAAGAACTTGCGTAGAATCAAGCTTTTGAATTGA	A	C	AA	AA	AA	NN	AA	AA	AA	NN	AA	AA	AA	NN	AA	AA	AC	AC	AA	AA	AA	AC	AA	AA	AA	AA	AA	NN	AA	AA	AA	AA	AA	AA	AA	AA	AA	AA	AA	AA	AA	AC	AA	NN	AA
AX-147217717	Aradu.A03	120161972	+	TGTGCTTCAGTGCTTGTGAATGATGTATAAGTACA[C/T]GGCATATGCTATATAAAAGATAGATAGGAAATGAA	T	C	TT	TT	TT	TT	TT	TT	TT	TT	TT	TT	TT	TT	TT	TT	TT	TT	TT	TT	TT	TT	TT	TT	TT	TT	TT	TT	TT	TT	TT	TT	TT	TT	TT	TT	TT	TT	TT	TT	TT	TT	NN	TT	TT
AX-147216071	Aradu.A03	13578627	+	AATAAAGATCATAGTAATAGTAGTAGTAGTAGTAA[C/T]AATCTTGTTGATACAGTTGGTGCTGCAATTGCATC	T	C	TT	TT	TT	TT	TT	TT	TT	TT	TT	TT	TT	TT	TT	TT	TT	TT	TT	TT	TT	TT	TT	TT	TT	TT	TT	TT	TT	TT	TT	TT	TT	TT	TT	TT	TT	TT	TT	TT	TT	TT	TT	TT	TT
AX-176791370	Araip.B01	136517497	+	ATCCATCAGAGATGTTTCCAACACCTTTCATTGAC[C/T]GAGGGAAAAAGGAATGTGAATTATGTTGGAAGAAA	T	C	TT	TT	TT	TT	TT	TT	TT	TT	TT	TT	TT	TT	TT	TT	TT	TT	TT	TT	TT	TT	TT	TT	TT	TT	TT	TT	TT	TT	TT	TT	TT	TT	TT	TT	TT	TT	TT	TT	TT	TT	TT	TT	TT
AX-147262347	Araip.B09	143620281	+	ACAGATGACTGGTCACTTGGCTATACCTCAGTTAC[C/T]GGAGATGATGAAATTAACATTGGTGGTCAGAGATT	T	C	CC	CC	CC	CC	CC	CC	CC	CC	NN	CC	CC	CT	CC	NN	CC	NN	CC	CT	CT	NN	CC	NN	CC	CC	CC	CC	CC	NN	CC	CC	NN	CC	NN	CC	CC	CC	CC	CC	NN	CC	CC	NN	CC
AX-176791371	Araip.B05	148790622	+	GTGCCGAAATCACAAGGAAAAAGTAGGAGTGTTGA[C/T]TGAGTGTTGGAGAGCTAGCATCTTCTAATTCTGAT	T	C	CC	CC	CC	CT	CC	CC	CC	CT	CC	CT	CC	CT	CC	CC	CC	NN	CC	NN	CC	CC	CC	CC	CC	NN	NN	CC	CC	CC	CC	CC	CT	CC	NN	CC	CT	CC	CC	CC	CT	CC	CT	CT	CC
AX-147243073	Araip.B03	2429902	+	AGGCTACCAATTTGCTTCAATTCAACATAGCGTGG[C/T]ACACAGTCAGCACCCAAGCAATCTGCAGCTTCTTG	T	C	TT	TT	TT	TT	TT	TT	TT	TT	TT	TT	TT	TT	TT	TT	TT	TT	TT	NN	TT	TT	TT	TT	TT	TT	TT	TT	TT	TT	TT	TT	TT	TT	TT	TT	TT	TT	TT	TT	TT	TT	TT	TT	TT
AX-147235109	Aradu.A10	3672250	+	ATTGCTTTAAGTTCCTTAACAGAAGAAGATTATAT[C/T]GTCCCTCAATTATCGAGCTATGATTACTATAGTTC	T	C	NN	TT	TT	CT	NN	CT	NN	TT	NN	CT	TT	NN	TT	TT	TT	CT	TT	NN	TT	TT	TT	CT	CT	TT	TT	TT	TT	TT	TT	TT	CT	TT	TT	TT	CT	TT	NN	CT	TT	TT	TT	CT	TT
AX-147256496	Araip.B07	118840051	+	TCTGCAATTAGCGCAGCCGCCCATGAATCAGAACT[C/T]GGCTCACACTTGTCTGTTTCTGAGCCACTCTTCCT	T	C	CT	CC	CC	CC	CC	CC	CC	CC	CC	CC	CC	CT	CT	CC	CC	CC	CC	CT	CC	CC	CC	NN	CC	CC	CC	NN	CC	CC	CC	CC	CT	CC	CC	CC	CC	CC	CC	CC	CC	CC	CC	CC	CC
AX-147240547	Araip.B02	6141673	+	TAGCAAGCGAGAAGGGCCGTGTGCCAATCATTGGC[A/G]ATAAAAATGACATCTTCGCCTACGTAAAATATAAA	A	G	AG	NN	NN	GG	GG	AG	GG	GG	GG	GG	GG	GG	NN	AG	GG	NN	GG	NN	GG	GG	GG	GG	GG	GG	GG	GG	GG	GG	GG	GG	GG	GG	GG	NN	GG	GG	AG	GG	GG	GG	GG	NN	GG
AX-147246493	Araip.B04	1526345	+	AATTTTGGAGAGAAAGAAAACGGTTTGAAGAGTCA[A/C]ATGGATTCACAACCACATTCTTTTAAACTCCTCCT	A	C	CC	CC	CC	CC	CC	NN	CC	CC	NN	CC	CC	AC	CC	CC	CC	CC	CC	CC	CC	CC	CC	CC	AC	CC	CC	CC	CC	CC	CC	CC	CC	CC	CC	CC	NN	CC	CC	CC	CC	CC	CC	CC	CC
AX-147259508	Araip.B08	128550706	+	ACAGCTGAGAAATCTGTTGTTTGGCCACCTGTAGA[C/T]GATGAGAAAGTTGATGTTGTTTCAATGTCACGGAG	T	C	TT	TT	TT	TT	TT	TT	TT	TT	TT	TT	TT	TT	TT	TT	TT	TT	TT	TT	TT	TT	TT	TT	TT	TT	TT	TT	TT	TT	TT	TT	TT	TT	TT	TT	TT	TT	TT	TT	TT	TT	TT	TT	TT
AX-147243037	Araip.B03	2121890	+	TAAATGGTAGCCGTGATTGCAGTCAAGGCAAGAGA[C/T]TTTTGCCTTCACAATTTGCTGGCATGCTGAGGGGT	T	C	CC	CC	CC	CC	CC	CC	CC	CC	CC	CC	CC	CC	CC	CC	CT	CC	CC	CC	CC	CT	CC	CC	CC	CC	CC	CC	CC	CC	CC	CC	NN	CC	CC	CC	CC	CC	CC	CC	CC	CT	CC	CT	CC
AX-147224309	Aradu.A06	3351792	+	CTTGTGATCACTTTCTAACTTTGGAAGATTTTCCT[G/T]TAAAGCAACAAGTGCAGCAGCACATAGGACCCCAA	T	G	TT	TT	TT	TT	TT	TT	TT	TT	TT	TT	TT	TT	TT	TT	TT	TT	TT	TT	TT	TT	TT	TT	TT	TT	TT	TT	TT	TT	TT	TT	TT	TT	TT	TT	TT	TT	TT	TT	TT	TT	TT	TT	TT
AX-147263923	Araip.B10	35572602	+	GAACTTAAATGCAATGATTTATGAAATCACTAAGC[C/T]TCTATAGTGCTAATTTAATTTGTTCTTACTCCTGA	T	C	TT	TT	TT	TT	TT	NN	TT	TT	TT	TT	TT	TT	TT	TT	TT	TT	TT	TT	TT	TT	NN	TT	TT	NN	TT	TT	TT	TT	TT	TT	TT	TT	TT	TT	TT	NN	TT	TT	TT	CT	TT	NN	TT
AX-147258908	Araip.B08	115874276	+	TGTTCAAACCATTCCTTGCTGAAAAGAAGAAAACA[A/C]AGAGAGTTCAGTTAAACTAATAAGCTAATCAATTT	A	C	AA	AA	NN	AA	AA	AC	NN	AA	AA	AA	NN	AC	AC	AA	AA	NN	AA	NN	AA	AC	AC	NN	AA	NN	AC	AA	AA	AA	AA	NN	AA	AC	AA	AA	NN	AA	AA	AA	AA	AA	AC	AA	AA
AX-147230601	Aradu.A08	28717907	+	TCTTGCATTTGTCTTGTATTCATAATCTTGTTAGT[C/T]TTGTTCTAACGTAGTAACATTACAATCCTTCCCAA	T	C	TT	TT	TT	TT	TT	TT	TT	TT	TT	TT	TT	TT	TT	TT	TT	TT	TT	TT	TT	TT	TT	TT	TT	TT	TT	TT	TT	TT	TT	TT	TT	TT	TT	TT	TT	TT	TT	TT	TT	TT	TT	TT	TT
AX-147246258	Araip.B03	134903655	+	ATTGATTCAAAATAGTGTCTATCTGAGTTGCAGGC[C/T]GTCGATTTTAGGAGCTCTCATCAGAACTTGAACGC	T	C	CC	CC	CC	NN	CC	CC	NN	CT	NN	CC	CC	CT	CC	CC	CC	NN	CC	CT	CC	CC	CC	CC	CC	CC	CC	CC	CC	CC	CC	CC	NN	CC	CC	NN	CT	CC	CC	CC	CC	CC	CC	CC	CC
AX-147265560	Araip.B10	135814931	+	ACCAAGCTCTCACTCTTTCTTATTTCATATTCACT[A/G]GAATCAGAGCTTGGCCCCCATAACAGAGAAAGGTC	A	G	AA	AA	AA	AA	AA	AA	AA	AA	AA	AA	AA	AA	AA	AA	AG	AG	AG	AG	AA	AG	AG	AG	AA	AA	AA	AG	AA	AA	AA	AA	AA	AA	AA	AA	AA	AA	AA	AG	AG	AG	AG	AG	AG
AX-147243271	Araip.B03	5019992	+	CTTGTCCTCATCACCATACAGAAATTGTAATCTAT[C/T]GGAATTTTAGTGAGCCATGGTCTGAATGCCATATG	T	C	TT	TT	TT	NN	TT	NN	TT	TT	NN	NN	TT	TT	TT	CT	NN	NN	TT	NN	TT	TT	CT	NN	TT	TT	CT	TT	TT	TT	NN	TT	NN	TT	TT	TT	NN	TT	TT	TT	CT	TT	CT	CT	NN
AX-147228524	Aradu.A07	58299300	+	ACTTCTCAAGGTGTTTCATAGCCTCCTCGTATATT[A/C]AGTGGATGTTGATAGGTCACTGCTTGAGACAGAAG	A	C	AA	AA	AA	AA	AA	AA	AA	AA	AA	AA	AA	AA	AA	AA	AA	AA	AA	AA	AA	AA	AA	AA	AA	AA	AA	AA	AA	AA	AA	AA	AA	AA	AA	AA	AA	AA	AA	AA	AA	AA	AA	AA	AA
AX-176791372	Araip.B04	125109564	+	AAAAGTTCAACGCTGGAAGAGGGGGGAGGAATTCA[G/T]CAAGAGGAGCAAACCTACCTTTTTGGTGTCGGTGC	T	G	TT	TT	TT	TT	TT	TT	TT	TT	TT	TT	TT	TT	TT	TT	TT	TT	TT	TT	TT	TT	TT	TT	TT	TT	TT	TT	TT	TT	TT	TT	TT	TT	TT	TT	TT	TT	TT	TT	TT	TT	TT	TT	TT
AX-147226046	Aradu.A06	100422166	+	CTGTCATACCATTTTTAAATTTGGAGATAACTACT[A/G]ATGCTTTGAATCATATGTGTGAAGTTGTTTTCTAC	A	G	AG	NN	AG	NN	NN	NN	NN	AA	GG	NN	AA	GG	NN	NN	NN	NN	AA	NN	NN	NN	AA	NN	NN	NN	AG	NN	NN	NN	AA	GG	GG	AA	AA	NN	NN	GG	GG	NN	AG	AA	NN	AG	NN
AX-147254107	Araip.B06	133771655	+	GGTTAGCTGGACTGGATTTGAGCTTGTGATTTCAC[A/G]GCTAACGGGTTAAGATCATTTTGTCTCTAGTAAGT	A	G	AA	AA	AA	AA	AA	AG	AA	AA	AA	AA	AA	AA	AA	AA	AA	AA	AA	AA	AA	AA	AA	AA	AA	AA	AA	AA	AA	AA	AA	AA	AA	AA	AA	AA	AA	AA	AA	AA	AA	AA	AA	AA	AA
AX-147261339	Araip.B09	105580981	+	ATGCAGCAACTGTTTTTAACATTCACTATGAATCG[A/G]ATGCAGGAAGAGCTGGAACAACTTGAAAGGATGGA	A	G	AA	AA	AA	AA	AA	AA	AA	AA	AA	AA	AA	AA	AA	AA	AA	AA	AA	AA	AA	AA	AA	AA	AA	AA	AA	AA	AA	AA	AA	AA	AA	AA	AA	AA	AA	AA	AA	AA	AA	AA	AA	AA	AA
AX-147253898	Araip.B06	130661059	+	GTTTCTCTCAAAGGATCCTCTTCAAGTGCATGATA[C/T]GGTGCGATCCAGGAAGTCTTCCAATTCATGCACAT	T	C	CT	TT	CT	TT	NN	CT	CT	TT	NN	CT	TT	TT	CT	TT	NN	TT	NN	TT	CT	NN	TT	CT	TT	TT	TT	CT	NN	TT	NN	TT	CT	TT	TT	TT	CT	NN	TT	TT	TT	TT	NN	CT	TT
AX-176791373	Aradu.A01	1399041	+	CCTGCAGTTACATTGCATAGATGCCACTCCAAATC[A/G]TTGTTATTATCATCATCACCCTTTGCTTCCTCCTT	A	G	AA	AA	AA	AA	AA	AA	AA	AA	AA	AA	AA	AA	AA	AA	AA	AA	AA	AA	AA	AA	AA	AA	AA	AA	AA	AA	AA	AA	AA	AA	AA	AA	AA	AA	AA	AA	AA	AA	AA	AA	AA	AA	AA
AX-147264825	Araip.B10	128125458	+	TGCAAAGAGAAGAAAGATGTCAACTCTAGGAGACT[A/G]TTCACAAATTTGGTGTCATTCAAACAAATGATTTT	A	G	AA	AA	AA	AA	AA	AA	AA	AA	AA	AA	AA	AA	AA	AA	AA	AA	AA	AA	AA	AA	AA	AA	AA	AA	AA	AA	AA	AA	AA	AA	AA	AA	AA	AA	AA	AA	AA	AA	AA	AA	AA	AA	AA
AX-147229416	Aradu.A08	4941505	+	TTCTTCAAGTCTCAATTGTTATGGTTGTCCGCATT[A/C]CCTAGATATGGATAATTTTATTACCAGTGAATTGA	A	C	CC	CC	CC	CC	AC	CC	CC	CC	CC	CC	CC	CC	CC	CC	CC	CC	CC	CC	CC	CC	CC	CC	CC	CC	CC	CC	CC	CC	CC	CC	CC	CC	CC	CC	AC	CC	CC	CC	CC	CC	CC	CC	CC
AX-147255135	Araip.B07	15969131	+	ATATCTTTAAGTTTAGCTAGATTACTGGATGCAGA[A/G]GCCTTCTTGCCTCCATCTCTCTGTGGACTAGACCG	A	G	AA	AA	AA	AA	AA	AA	AA	AA	AG	AA	AA	AA	AA	AA	AA	AA	AA	AA	AA	AA	AA	AA	AA	AA	AA	AA	AA	AA	AA	AA	AA	AA	AA	AA	AA	AA	AA	AA	AA	AA	AA	AA	AA
AX-147220638	Aradu.A04	108541537	+	CCGGCCGCTAGCAACTCCTCACAACCACCACCTCC[C/T]GGAGAACCAGAAGCAAGGCAATGATCTACTCGGGG	T	C	NN	CC	NN	CC	CC	CT	CC	NN	NN	CC	CC	CT	CC	CC	NN	CC	CT	CC	CC	NN	NN	NN	CC	CC	NN	CC	CC	NN	CC	CC	NN	CC	CC	CC	NN	CC	CC	CC	NN	CC	CC	NN	CC
AX-147227054	Aradu.A07	2314801	+	TAGCTCAGTAGGGAGTAAAAATGGATATTTCCAAG[A/G]ACATAATGTGAGGGAAAGCCTTAACCAGTTGAGAA	A	G	GG	GG	GG	GG	GG	GG	GG	GG	GG	GG	GG	GG	GG	GG	GG	GG	GG	GG	GG	GG	GG	GG	GG	GG	GG	GG	GG	GG	GG	GG	GG	GG	GG	GG	GG	GG	GG	GG	GG	GG	GG	AG	GG
AX-176791374	Aradu.A05	14636083	+	ACTGTTTTCTTTACCTCACATGGATGGAGTCAGAT[G/T]ATGAATTCATAATTTACCATAACATCAAGACTCAC	T	G	TT	TT	GT	TT	TT	GT	TT	TT	TT	NN	TT	TT	TT	TT	TT	TT	TT	TT	TT	TT	TT	TT	TT	GT	TT	TT	TT	TT	TT	TT	GT	TT	GT	TT	TT	NN	TT	GT	TT	TT	TT	GT	TT
AX-147217886	Aradu.A03	124259135	+	TCTCAGCTAATCCATCACCTTCCAACATCTTCAAT[A/G]CTTCTGACATCTTCGGGCGATGCGAAGGCTTGAAT	A	G	AA	AA	AA	AA	AA	AA	AA	AA	AA	AA	AA	AA	AA	AA	AA	AA	AA	AA	AA	AA	AA	AA	AA	AA	AA	AA	AA	AA	AA	AA	AA	AA	AA	AA	AA	AA	AA	AA	AA	AA	AA	AA	AA
AX-147226563	Aradu.A06	109089330	+	TTTACACCTTAAGTACAAATAAATACTGATCTCTA[A/C]AACTGAACTCGAAGTTTCAAACTTTAATTATTTTA	A	C	AA	AA	AA	AA	AA	AA	AA	AA	AA	NN	AA	AA	AA	AA	AA	AA	AA	AA	AA	AA	AA	AA	AA	AA	AA	AA	AA	AA	AA	AA	AA	AA	AA	AA	AA	AA	AA	AA	AA	AA	AA	AA	AA
AX-147247740	Araip.B04	82847279	+	TCCTTTGGACATGGATGGTTGCTGAATTGGTGTAG[A/C]GGAGAAGGTTCCTTATTCGCTGTCTTGGCGCCACT	A	C	AA	AA	AA	CC	AA	AA	AA	AA	AA	AA	AA	AA	AA	AA	CC	CC	CC	CC	AA	CC	CC	CC	AA	AA	AA	CC	AA	AA	AA	AA	CC	AA	AA	AA	AA	AA	AA	CC	CC	CC	CC	CC	CC
AX-147234385	Aradu.A09	114515959	+	TCTAATCAAAATTCCAACTGGGGCAAGAATAACTC[A/G]AACAGTTCATCTTGGAGTGCTGGCAATGCAACCAA	A	G	AA	AA	AA	AA	AA	AA	AA	AA	AA	AA	AA	AA	AA	AA	AA	AA	AA	AA	AA	AA	AA	AA	AA	AA	AA	AA	AA	AA	AA	AA	AA	AA	AA	AA	AA	AA	AA	AA	AA	AA	AA	AA	AA
AX-176791375	Araip.B03	125811834	+	GCCTATGTAATTGTTTTTCTCTTTGTTGGTGCAGA[C/T]ATTCTGAAGCAAGAGTTAAATAAAAAAAATATATC	T	C	TT	TT	TT	TT	TT	TT	TT	TT	TT	TT	TT	TT	NN	TT	TT	TT	TT	TT	TT	TT	TT	TT	TT	TT	TT	TT	TT	TT	TT	TT	TT	TT	TT	TT	TT	TT	TT	TT	TT	TT	TT	TT	TT
AX-147255252	Araip.B07	21517425	+	CTGCGCGTCAACCGGACAACTTCACTTGGGAAGAT[G/T]GATACACAGCTATGTTGTAAGAAACATCTTTCAGT	T	G	GG	GT	GG	GG	GG	GG	NN	GG	GG	NN	GT	NN	NN	NN	GG	NN	GT	GG	GG	NN	GG	GT	GT	NN	GG	GT	GG	GT	GG	GG	NN	GG	GT	GG	GG	GT	GG	GG	GG	GT	GG	GG	GG
AX-147239780	Araip.B02	210338	+	GAAGTCTATGAAAATGATTCTGAAAACTTCACCAA[G/T]ATTGTTGACCTCATGCATAAGATGCAAGAATGTGG	T	G	GG	GG	GG	GG	GG	GG	GG	GG	GG	GG	GG	GG	GG	GG	GG	GG	GG	GG	GG	GG	GG	GG	GG	GG	GG	GG	GG	GG	GG	GG	GG	GG	GG	GG	GG	GG	GG	GG	GG	GG	GG	GG	GG
AX-147264930	Araip.B10	130528256	+	ACTGTTCTTTTCTTGACCTCTCTTTGAAAAACTAT[A/G]CTCCCAAACTGGAGAGTGGTTGATTTTGTTTCCCT	A	G	NN	NN	AA	AA	AG	NN	AA	NN	NN	AA	AA	AA	AA	AA	AA	NN	AA	AG	AA	AA	AA	AA	AA	AA	AG	AG	AA	AA	AA	NN	AA	AA	AA	AA	AA	AA	AA	AA	AA	AA	AA	AG	NN
AX-147218994	Aradu.A04	2408948	+	GCCTTCTTTACTAATGAACCCCAACATGCTCCCAT[G/T]TTTTCCCGCCATTTTTCTCATCATACTCCAAAGTC	T	G	GG	GG	GG	GG	GG	GG	GG	GG	GG	GG	GG	GT	GG	GG	GG	GG	GG	GG	GG	GG	GG	GG	GG	GG	GG	GG	GG	GG	GG	GG	GG	GG	GG	GG	GG	GG	GG	GG	GG	GG	GG	GG	GG
AX-147219321	Aradu.A04	7370876	+	TGGAGCAAAAGAGAAAAACTGAAGCTATTGATGAT[C/T]TCAAGTCGCGAGATTCTAGTCCTTCACTGAGAACA	T	C	TT	TT	TT	TT	TT	TT	TT	TT	TT	TT	TT	TT	TT	TT	TT	TT	TT	TT	TT	TT	TT	TT	TT	TT	TT	TT	TT	TT	TT	TT	TT	TT	TT	TT	TT	TT	TT	TT	TT	TT	TT	TT	TT
AX-176791376	Araip.B10	131477152	+	TTCAATTCTATCCCTTCCACTTATATTCTCGCATC[A/G]GTTGCTCTATAGGCGTTGAACCGTTTGCTCTTCTG	A	G	AA	AA	AA	AA	AA	AA	AA	AA	AA	AA	AA	AA	AA	AA	AA	AA	AA	AA	AA	AA	AA	AA	AA	AA	AA	AA	AA	AA	AA	AA	AA	AA	AA	AA	AA	AA	AA	AA	AA	AA	AA	AA	AA
AX-147230009	Aradu.A08	14662194	+	CAGGTAAAGCATTTTGTATTCTGTCCCGATTGAAG[A/G]TGATGTTCAGTGCAAACTCCGCTGACACCTCAAGC	A	G	NN	AG	AG	GG	GG	GG	GG	GG	GG	GG	GG	GG	AG	GG	GG	GG	NN	GG	GG	GG	NN	GG	NN	GG	GG	GG	NN	GG	NN	GG	GG	NN	GG	GG	AG	GG	GG	GG	GG	GG	NN	GG	GG
AX-176791377	Araip.B07	39488252	+	AAAGTTTAAACACACCTTTTGAATCCAATGAATGG[C/T]ATGATTTCTGGCCCCAAAATCCAAATCCCCATTTG	T	C	CC	CC	CC	CC	CC	CC	CC	CC	CC	CC	CC	CC	CC	CC	CC	CC	CC	CC	CC	CC	CC	CC	CC	CC	CC	CC	CC	CC	CC	CC	CC	CC	CC	CC	CC	CC	CC	CC	CC	CC	CC	CC	CC
AX-147240277	Araip.B02	2291623	+	ACGATGAAGATTCATCATTACTATTAGCATGCATT[C/T]CATAAGCACTTCAAATGAACCATATGTGAATACTG	T	C	TT	TT	TT	TT	TT	TT	TT	TT	TT	TT	TT	TT	TT	TT	TT	TT	TT	TT	TT	TT	TT	TT	TT	TT	TT	TT	TT	TT	TT	TT	TT	TT	TT	TT	TT	TT	TT	TT	TT	TT	TT	TT	TT
AX-147253055	Araip.B06	102088989	+	GTAAGATCAGGCAATATAACTCCAGTTCTTGTTAC[A/C]GTTTTATCAGTCCACTGTTGAATGGATTTCCATAT	A	C	AC	AC	AA	AA	NN	AC	AA	AA	AA	AC	AC	AA	NN	AA	AA	AC	AA	AC	AA	AA	NN	AA	AA	AA	AA	NN	AA	AA	AA	AA	AA	AA	AA	AA	AC	NN	AA	AA	AA	AA	AA	NN	NN
AX-147234101	Aradu.A09	111303594	+	AGAACTCTTAAAAGAACAGAAACTATTTTGGACTC[A/G]CAATTCCTCATAATCTGGAAGCTGCATGCATGACT	A	G	AA	AA	NN	AA	AA	AA	AA	AA	AA	AA	AA	AA	AA	AA	AA	NN	AA	AA	AA	AA	AA	AA	AA	AA	AA	AA	AA	AA	AA	AA	AG	NN	AA	AA	AA	AA	AA	AA	AA	AA	AA	AA	AA
AX-147210350	Aradu.A01	18615156	+	AGAGTTCGAGCCAAATAAAGACAGAGAGGGAGTAG[A/G]AGCTGTTGAGAGGATATGCGAAGTTGGACCCAGTG	A	G	AA	AA	AA	AA	AA	AA	AA	AA	AA	AA	AA	AA	AA	AA	AA	AA	AA	AA	AA	AA	AA	AA	AA	AA	AA	AA	AA	AA	AA	AA	AA	AA	AA	AA	AA	AA	AA	AA	AA	AA	AA	AA	AA
AX-176791378	Araip.B04	25635381	+	CAAAGCACCTTAATAGCAACTTCAGCTAATTTTTC[C/T]GTAGTCATTACCTCTTCTACTCTTCCAACTTCCAC	T	C	CT	CC	NN	CT	CC	CC	CT	NN	CC	CT	CC	CT	CT	NN	CC	CC	CC	CC	CC	CC	CC	CC	CT	CC	CC	CC	CC	CT	CC	CC	CT	CC	NN	CC	CC	CC	CC	CC	CC	NN	CC	NN	CC
AX-147220593	Aradu.A04	107312823	+	ACCGAGTTGAGTGTCAAAATCTTTTGTAGATACAC[C/T]TTATTATCCTAGATCTACTAACTTGGAGAATAAAA	T	C	CT	TT	TT	CT	TT	TT	TT	TT	TT	CT	NN	CT	NN	NN	TT	TT	TT	TT	NN	TT	NN	TT	TT	CT	CT	TT	TT	TT	TT	NN	TT	NN	TT	CT	NN	CT	TT	TT	CT	TT	NN	TT	TT
AX-176791379	Araip.B03	26234325	+	AAAGTGAATTATATTGCTTTAAAAATTCAAATCCA[A/G]ACACACCAAAGTTTCCGATCTAGGAGAAACCTGCC	A	G	AA	AA	AA	AA	AA	AA	AA	AA	AA	NN	AA	AA	AA	AA	AG	AA	AA	AA	AA	AG	AA	AA	AA	AA	AA	AA	AA	AA	AA	AA	AA	AA	AA	AA	AA	AA	AA	AA	AA	AA	AA	AG	AA
AX-147235513	Aradu.A10	10641881	+	GGCTCTAAAACCTTTTGTTGATAGGCTGGGGTAGG[C/T]TGTGGATGATTTATATGCTAGACACCACTATTTTA	T	C	CC	CC	CC	NN	CC	NN	CC	CC	CC	NN	CC	CT	CC	CC	CC	CT	CC	CC	CC	CC	NN	CC	CC	CC	CC	CC	CC	CC	CC	CC	CC	CC	CC	CC	CC	CC	CC	CC	CC	CC	CC	CC	CC
AX-147224270	Aradu.A06	2747003	+	ATTGGACTTATGATAACGTGACAAAGATGTACTAT[C/T]ACAAGAATTTTGTGAATTCGCAGTATTTATTCTAT	T	C	CT	CC	CC	NN	NN	NN	CC	CC	CT	CT	CT	CT	NN	CT	CC	CC	NN	CC	CC	CC	CC	CC	CC	CC	NN	CC	NN	NN	CC	CC	NN	CC	CC	CC	CT	CC	CC	CC	CC	CC	CT	CT	NN
AX-147221756	Aradu.A05	9953936	+	CAAAACGGTTTAGATGTCTTCATGATCCGAATAAA[A/G]TCTAAGAAGAAAACAGAACCAACCAAACCTCTGAA	A	G	AA	AA	AA	AA	AA	AA	AA	AA	AA	AA	AA	AA	AA	AA	AA	AA	AA	AA	AA	AA	AA	AA	AA	AA	AA	AA	AA	AA	AA	AA	AA	AA	AA	AA	AA	AA	AA	AA	AA	AA	AA	AA	AA
AX-147210198	Aradu.A01	14652715	+	GTGGTACATGTGCATGAAGTTCGTGCTGAATTCGA[A/G]AAGCAAAAGCAGGTGTAAGTGACCACAATTGTTTT	A	G	AA	AA	AA	AA	AA	AA	AA	AA	AA	AA	AA	AA	AA	AA	AA	AA	AA	AA	AA	AA	AA	AA	AA	AA	AA	AA	AA	AA	AA	AA	AA	AA	AA	AA	AA	AA	AA	AA	AA	AA	AA	AA	AA
AX-147242337	Araip.B02	100356988	+	GATCTTCCTTACTTGCAGAAGAAATAGGGATCTTG[A/G]CATCACTGCAAACTCATATGTTTGTATAATTTATT	A	G	GG	GG	GG	GG	GG	GG	GG	GG	GG	GG	NN	GG	GG	GG	GG	GG	GG	GG	GG	GG	GG	GG	GG	GG	GG	GG	GG	GG	GG	GG	GG	GG	GG	GG	GG	GG	GG	GG	GG	GG	GG	GG	GG
AX-176791380	Araip.B04	131369085	+	CAATGCTCTTTGATAACTTGAATCTCATATATGTG[A/G]TGCTCTCTGCTGACATATAATTACATAATATGCAT	A	G	AA	AA	AG	AG	AA	AA	AA	AA	AA	AA	AA	AA	AA	AA	AG	AG	AG	AG	GG	AG	AG	AG	AA	AA	AA	AG	AA	AA	AA	AA	AA	AA	AG	AG	AA	AA	AA	AG	AG	AG	AG	AG	AG
AX-147229061	Aradu.A07	76541900	+	TCGAATATCCAATGATTGAAACCCTATCCCTATAT[C/T]ACTACTAGCCTTCAAATTTATATCCAGATCACTCC	T	C	TT	TT	TT	TT	TT	TT	TT	TT	TT	TT	TT	TT	TT	TT	TT	TT	TT	TT	TT	TT	TT	TT	TT	TT	TT	TT	TT	TT	TT	TT	TT	TT	TT	TT	CT	TT	TT	TT	TT	TT	TT	TT	TT
AX-147224968	Aradu.A06	13485048	+	AAAAAATTTTGTAGATTCACAGGTATGCTTTACAT[C/T]GTCTGGAATTTTACGCTAGATGTAGTCAGTGGCTT	T	C	TT	TT	TT	TT	TT	TT	TT	TT	TT	TT	TT	TT	TT	TT	TT	TT	TT	TT	TT	TT	TT	TT	TT	TT	TT	TT	TT	TT	TT	TT	TT	TT	TT	TT	TT	TT	TT	TT	TT	TT	TT	TT	TT
AX-147248420	Araip.B04	124268600	+	TCAACCCCGGTGAACCTGCAGATAAACCCTTCTGT[G/T]TTGTTGTTGAAATCCCATGACTGTAAATAGTTATC	T	G	NN	GT	GT	GG	NN	GT	NN	NN	NN	NN	NN	GG	GT	NN	NN	GG	GG	GT	NN	NN	NN	GT	GT	GG	GT	NN	NN	NN	NN	GT	NN	GT	NN	GT	GG	NN	NN	NN	NN	GT	GT	GT	GT
AX-147220648	Aradu.A04	108768929	+	AGTGAGTGTGAGGTTGAATCCTTTGGTTTCATCAG[A/C]AGAAATCTCTCCAGCAGGTATAGGGACTTCACCCA	A	C	AC	AA	AA	AA	NN	NN	AA	AA	AA	AC	AA	AA	AA	AA	AA	NN	AA	AC	AC	AA	AA	AA	AA	AC	AA	NN	AA	AA	AA	AA	AC	AA	AA	AA	AA	NN	AA	AA	AA	AA	AC	AC	AA
AX-147249991	Araip.B05	73964610	+	GTGATTTGAATTATTTATGTGCTAATACAGACAGA[A/G]AGCTCACTGAACTTTTATTCATTATAATTGATTGA	A	G	AA	AA	AA	AA	AA	AA	AA	AA	AG	AA	AA	AA	AA	AA	AA	AA	AA	AA	AG	AA	AA	AA	AA	AA	AA	AA	AA	AA	AA	AA	AA	AA	AA	AA	AA	AA	AA	AA	AA	AA	AA	AA	AA
AX-147254125	Araip.B06	133905615	+	ATAAGCAGCCAGCTTTTGATCACCCTGCTTTGAAA[A/G]ATCACAAAATCCAGGTCACTATATATAATATATAA	A	G	AA	AA	AA	NN	AA	AA	AA	AA	AA	NN	NN	NN	AA	NN	NN	NN	AA	AA	AA	AA	NN	AA	NN	NN	AA	AA	AA	AA	AA	AA	AA	AA	AA	AA	AA	NN	AA	NN	NN	AA	NN	AA	NN
AX-147215718	Aradu.A03	6489276	+	GCGACTGGTTACCAACCTCCTCAATACAGCTTCCC[C/T]CATTGCTCCCTCTTCTTTATTGCAGGATAACCAGT	T	C	TT	TT	TT	TT	TT	TT	TT	TT	TT	TT	TT	TT	TT	TT	TT	TT	TT	TT	TT	TT	TT	TT	TT	TT	TT	TT	TT	TT	TT	TT	TT	TT	TT	TT	TT	TT	TT	TT	TT	TT	TT	TT	TT
AX-147231939	Aradu.A08	48376982	+	GCTTTACCAGCTGAGGACCTCGAAGACCTCGCCGG[A/C]GATGGCACAGAGTAGCGCTCTACCGTCTTTCTCTC	A	C	AA	AA	AA	AA	AA	AA	AA	AA	AA	AA	AA	AA	AA	AA	AA	AA	AA	AA	AA	AA	AA	AA	AA	AA	AA	AA	AA	AA	AA	AA	AA	AA	AA	AA	AA	AA	AA	AA	AA	AA	AA	AA	AA
AX-176791381	Araip.B05	2397556	+	GACTCAGTTCAACACCATTCTTGGGACGCCCAAAC[C/T]TCGGCAAACCCATCAATGAAAACAACAAAGCTGCA	T	C	NN	CC	CT	CC	CC	CC	CC	CC	CC	CC	CC	CT	CC	CC	CC	NN	CC	CT	NN	CC	CT	CC	CT	NN	CC	CC	CC	NN	CC	CC	CC	CC	CC	CC	CC	CC	CC	NN	CC	CC	NN	CC	CC
AX-147248499	Araip.B04	126070304	+	GGACTAACCTCTGATCAAGTGAAAGAGAGGCTAGA[C/T]TTGTTTCGACACAACAAGCTTGCAGAAAAGAAGGT	T	C	TT	TT	TT	TT	TT	TT	TT	TT	TT	TT	TT	TT	TT	TT	TT	TT	TT	TT	TT	TT	TT	TT	TT	TT	TT	TT	TT	TT	TT	TT	TT	TT	TT	TT	NN	TT	TT	TT	TT	TT	TT	TT	TT
AX-147250575	Araip.B05	134148994	+	TATATACCCAGTCTGGAAAATATTCACTACTTGAG[A/C]CTTCTGCATTGTCACTCTTCTTCCTTCCTCCAACT	A	C	AA	AA	AA	AA	AA	AA	AA	AA	AA	NN	AA	AA	AA	AA	NN	AA	AA	AA	AA	AA	AA	AA	AA	AA	AA	AA	AA	AA	AA	AA	AA	AA	AA	AA	AA	AA	AA	AA	AA	AA	AA	AA	AA
AX-147257401	Araip.B08	5280769	+	GTTAGAAGGACCAATGTTAGTGCTGAAGGACGTTG[C/T]TGTGGTTGCAGCCAGCAATTGGTTTGTGTTGATAT	T	C	TT	TT	TT	TT	TT	TT	TT	TT	TT	TT	TT	TT	TT	TT	TT	TT	TT	TT	TT	TT	TT	TT	TT	TT	TT	TT	TT	TT	TT	TT	TT	TT	TT	TT	TT	TT	TT	TT	TT	TT	TT	TT	TT
AX-147263384	Araip.B10	9796789	+	AAAATGAGAATGAGAATAATTGTAAGGATCCTATT[A/C]CAGTCTAACCAAGCAATCTTGATGATCATGATTCC	A	C	AA	AA	AA	AC	NN	AA	AA	AA	AA	AA	AA	AA	AA	AA	NN	AA	AC	NN	AA	NN	AC	AA	AA	AA	AA	AA	AC	AA	AA	AA	AA	AA	AA	AA	AC	NN	AA	NN	AA	NN	AA	AA	AA
AX-147239542	Araip.B01	135096460	+	AACTATAGGTGGGAAATGCTGTGACTGATAACTAC[C/T]ATGATAGCATTGGAACTGTGACATATTGGTGGAGC	T	C	TT	TT	TT	TT	TT	TT	TT	TT	TT	TT	TT	TT	TT	TT	TT	TT	TT	TT	TT	TT	TT	TT	TT	TT	TT	TT	TT	TT	TT	TT	TT	TT	TT	TT	NN	TT	TT	TT	TT	TT	TT	TT	TT
AX-147246298	Araip.B03	135405674	+	GTAATAGATCCTCCTGCTCAGATCGAGCATGTCCA[G/T]GGAAAATCGAAATCAAAAGCCAATGAATCAGGGTT	T	G	TT	TT	TT	TT	TT	TT	TT	TT	TT	TT	TT	TT	TT	TT	TT	TT	TT	TT	TT	TT	TT	TT	TT	TT	TT	TT	TT	TT	TT	TT	TT	TT	TT	TT	TT	TT	TT	TT	TT	TT	TT	TT	TT
AX-147259756	Araip.B09	2261364	+	ATCAAGACTGCCCGGTTGGTGTTTGATAAAATGCC[C/T]AATAGGGACAGGATTTCGTGGAATGCGATGATTGC	T	C	CC	CC	CC	CC	CC	CC	CC	CC	CC	CC	CC	CC	CC	CC	CC	CC	NN	CC	CC	CC	CC	CC	CC	CC	CC	NN	CC	CC	CC	CC	CC	CC	CC	NN	CC	CC	CC	CC	CC	CC	CC	NN	CC
AX-147210886	Aradu.A01	36468092	+	TACGTATTGATAGTAGACATATCAAATTTTAACCT[C/T]ATCCATAACTTCCTCAATAGTAACAAATCTTCCAT	T	C	TT	TT	TT	TT	TT	TT	TT	TT	TT	TT	TT	TT	TT	TT	TT	TT	TT	TT	TT	TT	TT	TT	TT	TT	TT	TT	TT	TT	TT	TT	TT	TT	TT	TT	TT	TT	TT	TT	TT	TT	TT	TT	TT
AX-147223975	Aradu.A05	108659889	+	GTTCCAGCCAATTAGAGTTTGAGCTTGTTGAAAAC[C/T]TGGCCTCTTTCTCTTGATTAGGGATAATATAATCA	T	C	TT	TT	TT	TT	TT	TT	TT	TT	TT	TT	TT	TT	TT	TT	TT	TT	TT	TT	TT	TT	TT	TT	TT	TT	TT	TT	TT	TT	TT	TT	TT	TT	TT	TT	TT	TT	TT	TT	TT	TT	TT	CT	TT
AX-147264575	Araip.B10	120430598	+	GGCTTCAATTACTCTGCTAAATGCTGACCATTATG[A/C]TGTCTACTTTAAGGGAATGCCTGTTTATAATGGAA	A	C	AA	AA	AA	AA	AA	AA	AA	AA	AA	AA	AA	AA	AA	AA	AA	AA	AA	AA	AA	AA	AA	AA	AA	AA	AA	AA	AA	AA	AA	AA	AA	AA	AA	AA	AA	AA	AA	AA	AA	AA	AA	AA	AA
AX-147221403	Aradu.A04	122031191	+	GGATCAGTTTCCAGCGCTTTTGATAGTATAGACAG[A/C]GCCTAAAAAGACCAAAATTTGAGATAAATAGAAAG	A	C	AA	AA	AA	AA	AA	AA	AA	AA	AA	AA	AA	AA	AA	AA	AA	AA	AA	AA	AA	AA	AA	AA	AA	AA	AA	AA	AA	AA	AA	AA	AA	AA	AA	AA	AA	AA	AA	AA	AA	AA	AA	AA	AA
AX-147234426	Aradu.A09	115100774	+	TAGAACTCCGGATCAGCTTCTTTCATTCTATTGTA[C/T]TCTTCTAAATCCACATCAATTTTCTTGGTCCGCTT	T	C	TT	TT	TT	TT	TT	TT	TT	TT	TT	TT	TT	TT	TT	TT	TT	TT	TT	TT	TT	TT	TT	TT	TT	TT	TT	TT	TT	TT	TT	TT	TT	TT	TT	TT	TT	TT	TT	TT	TT	TT	TT	TT	TT
AX-147215521	Aradu.A03	3138035	+	GTTAGAGTGGTTGGAATGGTTCCCGAGATGCGATT[A/G]TCTGCGAGATTGAGCATTGTAAGTTGTGTGAGGCT	A	G	AA	AA	AA	AA	AA	AA	AA	AA	AA	AA	AA	AA	AA	AA	AA	AA	AA	AA	AA	AA	AA	AA	AA	AA	AA	AA	AA	AA	AA	AA	AA	AA	AA	AA	AA	AA	AA	AA	AA	AA	AA	AA	AA
AX-147252756	Araip.B06	32339285	+	AATCGAAATACTTCCTCTGCTTCCTTTTATCTGTA[A/G]TTTTAAGTAAATATCTGTGATTGAAGGATGTACCA	A	G	NN	AG	AG	AA	AG	AG	AG	AG	NN	AG	AG	AG	AA	AG	AA	AA	AA	AA	AA	AA	AA	AA	AG	AG	AG	AG	AG	AG	AG	AG	AA	AG	AG	AA	AG	AA	AG	NN	AA	AA	AA	AA	AA
AX-147263607	Araip.B10	15189329	+	TCTTATGCAACGCCAACAGAGTCAATAAGAAAAAC[C/T]GGAATAAAACTCAAACAGCTTACTCCCCACTGAAG	T	C	TT	TT	TT	TT	TT	TT	TT	TT	TT	TT	TT	TT	TT	TT	TT	TT	TT	TT	TT	TT	TT	TT	TT	TT	TT	TT	TT	TT	TT	TT	TT	TT	TT	TT	TT	TT	TT	TT	TT	TT	NN	TT	TT
AX-147232559	Aradu.A09	7224220	+	ATTACAGGAGGGTTCTTATTGGATTCTGGCTAGTA[C/T]AGTGCGTTTGGATGTTGGAAAAGATGATTGGTTTT	T	C	CT	CT	CT	CT	CT	CT	CT	CT	CT	CT	CT	CT	CT	CT	TT	TT	TT	TT	CT	TT	TT	TT	CT	CT	CT	TT	CT	CT	CT	CT	CT	CT	CT	CT	NN	CT	CT	TT	TT	TT	TT	TT	TT
AX-147208443	Aradu.A01	3807853	+	TAACTGCTCAATTATGTTTGGTTTGGACTTTACAA[A/G]TTTCATAACCGAATTTACAGAACCTTCTGCGCCTG	A	G	GG	GG	NN	NN	GG	NN	NN	AG	GG	NN	GG	NN	GG	NN	GG	GG	GG	GG	GG	NN	AG	GG	NN	GG	GG	GG	NN	GG	GG	GG	GG	AG	GG	NN	GG	GG	GG	GG	AG	GG	GG	AG	NN
AX-147243174	Araip.B03	3619955	+	GACAAGAAGCCGCAATTTTCTCTTCAGGTTGGTAA[C/T]GAATATACGCCAAATACTGTTGAACTCTTTTCTCT	T	C	CT	CC	NN	CT	NN	CT	CC	NN	CC	CC	CC	NN	CC	CT	NN	CC	NN	CC	CC	CT	CT	CC	CC	CC	CC	CC	CC	NN	CC	NN	CT	CC	CC	NN	CT	CC	CC	CT	CT	CT	CC	CT	NN
AX-147262240	Araip.B09	142204286	+	AATGAACAATTATTGGTTTTGCTGTCGTGGGAGGC[C/T]GGGTGCAAATGTTTATCTAATAATCATTCCCAACC	T	C	CC	CC	CC	CC	CC	NN	CC	CC	CC	CC	CC	CC	CC	CC	CT	CC	CC	CC	CC	CT	CC	CT	CC	CC	CC	CC	CC	CC	CC	CC	CC	CC	CC	CC	CC	CC	CC	CC	CC	CT	CC	NN	CC
AX-147259182	Araip.B08	122223999	+	CCTGAGATTGAGGAAGTATCAGAAAGGACGAGTTC[G/T]GAAGATAAAGCTGATTAAAAGGGCATTGTTGTGGT	T	G	GG	GG	GG	GG	GG	GG	GG	GG	GG	GT	GG	NN	GG	GT	GG	GT	GG	GG	GG	GG	GG	GG	GG	GG	GG	GG	NN	NN	GT	GG	GT	GG	GG	GG	GG	GG	GG	GT	GT	GG	GG	GT	GG
AX-147230735	Aradu.A08	30957498	+	AGTCCACTGATAAATATAGTGGACCAAAATCCAAG[A/G]ACGCAATGCATTTACTTTTAGGTTACCAAGTTTCA	A	G	AA	AA	AA	AA	AA	AA	AA	AA	AA	AA	AA	AA	AA	AA	AA	AA	AA	AA	AA	AA	AA	AA	AA	AA	AA	AA	AA	AA	AA	AA	AA	AA	AA	AA	AA	AA	AA	AA	AA	AA	AA	AA	AA
AX-147224975	Aradu.A06	14295552	+	AAGCGTTTCAAGCCTCTAGAACCTTCTCTTGGCAT[A/C]GCTAGCTTCTTCTTGCTCACCCTCCTTGTCTTCCT	A	C	NN	CC	CC	AC	CC	AC	CC	CC	CC	AC	CC	NN	CC	CC	CC	NN	CC	CC	CC	NN	CC	AC	AC	CC	AC	AC	CC	CC	AC	AC	CC	CC	CC	CC	AC	CC	CC	AC	NN	CC	NN	NN	CC
AX-147214601	Aradu.A02	82640480	+	TCTACTAAAGTAACTGAAGACTGGGAACGGTTCGA[C/T]TAGCTCATAAGTTGCTGTGGAACATTAAATTATAA	T	C	TT	TT	TT	TT	TT	TT	TT	TT	TT	TT	TT	TT	TT	TT	TT	TT	TT	TT	TT	TT	TT	TT	TT	TT	TT	TT	TT	TT	TT	TT	TT	TT	TT	TT	TT	TT	TT	TT	TT	TT	TT	TT	TT
AX-147234128	Aradu.A09	111543777	+	ATTATTCTTGCTGAATTATTATGTGGACTCCTAAC[A/G]CTACAGTATACTATAAGAAATCTTTATCACATTTA	A	G	GG	NN	GG	GG	GG	NN	NN	GG	GG	AG	GG	AG	NN	GG	GG	NN	GG	GG	GG	AG	GG	GG	AG	GG	GG	NN	GG	NN	GG	AG	AG	GG	GG	GG	GG	GG	GG	GG	NN	GG	GG	AG	GG
AX-147218981	Aradu.A04	2185492	+	TTTGACATGTGCAAGGTTGGAGCTGGGATTCGTGG[A/C]GATGCTGCGAAGGTTTTTAGAGACTATAAAATATC	A	C	AA	AA	AA	AA	AA	AA	AA	AA	AA	AA	AA	AA	AA	AA	AA	AA	AA	AA	AA	AA	AA	AA	AA	AA	AA	AA	AA	AA	AA	AA	AA	AA	AA	AA	AA	AA	AA	AA	AA	AA	AA	AA	AA
AX-176791382	Araip.B09	11662151	+	TTTGTAACAATCATTGCATCCAACATTGCCACTGG[C/T]GATGATTGCATCTCAATTGGTCCAGGAACAACCAA	T	C	TT	TT	TT	TT	TT	TT	TT	TT	TT	TT	TT	TT	TT	TT	TT	CT	TT	TT	TT	TT	TT	TT	TT	TT	TT	TT	TT	TT	TT	TT	TT	TT	TT	TT	TT	TT	TT	TT	TT	TT	TT	TT	TT
AX-147245502	Araip.B03	124680620	+	CTTCTCATCACTATCTCTTTCTAATTGCATAACGA[A/G]AAATTTAGCTCACAAGTAGCAGCTCAATTATCTTG	A	G	NN	GG	GG	AG	GG	GG	NN	AG	NN	NN	NN	NN	NN	GG	GG	AG	GG	GG	GG	NN	NN	GG	GG	GG	GG	NN	GG	GG	GG	GG	GG	GG	NN	GG	AG	GG	NN	NN	GG	NN	NN	AG	AG
AX-147261175	Araip.B09	75924646	+	CTAAGTTGAACCAGCAGAGTAGAGTTTTCATAAAC[C/T]AACTTGAATGATTAAATATCTACACGTTCCCTCAC	T	C	TT	TT	TT	TT	TT	TT	TT	TT	TT	TT	TT	TT	TT	TT	TT	TT	TT	TT	TT	TT	TT	TT	TT	TT	TT	CT	TT	TT	TT	TT	NN	TT	TT	TT	TT	TT	TT	TT	TT	TT	TT	TT	TT
AX-176791383	Araip.B05	10579508	+	CCATATGCCGCTGCTCTACTGCCAAGATTTGTGGA[A/G]GTAGTTGTCTAACTGAGTTTCTTTGAAAATGTGTA	A	G	GG	GG	GG	GG	GG	NN	GG	GG	GG	AG	GG	GG	NN	GG	GG	GG	GG	GG	NN	GG	GG	GG	GG	GG	GG	GG	GG	NN	GG	GG	GG	NN	GG	GG	GG	GG	GG	GG	NN	GG	GG	GG	GG
AX-147213537	Aradu.A02	19123530	+	GATGACCTATCCTCTAATAGCCGTGATGGAGTGTC[A/G]AATTCTGTGACCCGGCCTGTAAAAAACATTGAAAA	A	G	AA	AA	AA	AA	AA	AA	AA	AA	AA	AA	AA	AA	AA	AA	AA	AA	AA	AA	AA	AA	AA	AA	AA	AA	AA	AA	AA	AA	AA	AA	AA	AA	AA	AA	AA	AA	AA	AA	AA	AA	AA	AA	AA
AX-147212208	Aradu.A02	453216	+	AAGTTCAAATATTTGAGAGTTTTGTCATTTGACTC[A/G]TTTAAGAATCTTGATTTTTTTTCATTTGGCTCGTT	A	G	AA	AA	AA	AA	AA	AA	AA	AA	AA	AA	AA	AA	NN	AA	AA	AA	AA	AA	AA	AA	AA	AA	AA	AA	AA	AA	AA	AA	AA	AA	AA	AA	AA	AA	AA	AA	AA	AA	AA	AA	AA	AA	AA
AX-147226892	Aradu.A07	961923	+	TAACCTTTTATTTTATCTGCCGATTTGTAATAGGA[A/G]GATAGACGATAGTAATATTGAAGTCAGTGTAGCTG	A	G	GG	GG	GG	GG	GG	NN	GG	GG	NN	GG	NN	NN	NN	NN	GG	GG	GG	GG	NN	GG	NN	GG	GG	GG	AA	GG	NN	GG	NN	NN	GG	NN	GG	NN	GG	GG	NN	NN	GG	GG	GG	NN	NN
AX-147215252	Aradu.A02	93561993	+	TCTTCTCCTTCTGCTTCAGCTCCATTATGGATTAT[A/G]GAAAAGTCGTCTTTTGTCACAAAACACTTGTGGGG	A	G	GG	GG	GG	GG	GG	NN	GG	GG	GG	GG	GG	GG	GG	GG	GG	GG	GG	GG	GG	GG	GG	NN	GG	GG	GG	GG	GG	GG	GG	GG	NN	GG	GG	GG	NN	GG	GG	GG	GG	GG	NN	NN	GG
AX-147221275	Aradu.A04	120714254	+	CCATGGACATGAAGACATTTTGTAGATTGTCCCTT[C/T]GAAGCCCTGAGTTTGTTGATTGGCGTTCTTTCACA	T	C	TT	TT	TT	TT	TT	TT	TT	TT	TT	TT	TT	TT	TT	TT	TT	TT	TT	TT	CT	TT	TT	TT	TT	TT	TT	TT	TT	TT	TT	TT	TT	TT	TT	TT	TT	TT	TT	TT	TT	TT	TT	TT	TT
AX-147234186	Aradu.A09	112166898	+	GAAGAAGAGGAGGATGAAAATGTTGTAGAGGATGT[A/G]GTAAATAAACCTGAACCGACTTATGAAGAAGACGA	A	G	GG	GG	GG	GG	GG	GG	GG	GG	GG	GG	GG	GG	GG	GG	GG	GG	GG	GG	GG	GG	GG	GG	GG	GG	GG	GG	GG	GG	GG	GG	GG	GG	GG	GG	GG	GG	GG	GG	GG	GG	GG	GG	GG
AX-147220804	Aradu.A04	112929273	+	ACACTTTATCAGCTTGCAACTCTTCGCACATGTTA[A/C]GTGAGGTTGTTTATTACTAATTATTTAATTTCTTT	A	C	NN	AC	AA	AC	AC	AC	AA	AA	AA	AC	NN	NN	NN	AC	AA	AC	NN	AA	AA	AA	AC	AC	AA	AA	AC	AC	NN	AA	AA	AA	AC	AC	AA	AA	AC	AA	AA	NN	AA	AA	AA	AA	AA
AX-147253268	Araip.B06	115530806	+	ACGTTTAAGTCAATGACATGGCCCACTGTTCTGAT[A/G]CATGATTGTCTTGGAAACATCCGCATGAAATATTG	A	G	NN	GG	GG	AG	GG	GG	NN	GG	GG	NN	GG	AG	GG	AG	GG	GG	GG	AG	NN	GG	NN	NN	GG	GG	GG	GG	GG	NN	GG	GG	GG	GG	GG	GG	NN	GG	GG	GG	NN	GG	GG	AG	GG
AX-147250434	Araip.B05	127192948	+	TCCTTCTCAATTGACAGCACTTTCGTGGCATACCG[A/G]CCTTGCTCTCAGGAAGTTGAATTGTCAGCCTTGTA	A	G	GG	GG	GG	AG	GG	GG	GG	GG	GG	AG	GG	AG	NN	GG	GG	NN	GG	GG	NN	GG	GG	GG	NN	GG	GG	GG	GG	NN	GG	GG	AG	GG	GG	GG	GG	GG	GG	GG	GG	GG	NN	AG	GG
AX-147228261	Aradu.A07	38242509	+	AAAGAAAGATCAGGGAACCTGCTCCAAATTTCATT[C/T]TCCTTCACACTCTCGCTCTCGATCTTTGCTTCGCA	T	C	TT	TT	NN	TT	TT	NN	TT	TT	CT	TT	TT	TT	TT	TT	NN	TT	NN	NN	TT	NN	CT	TT	NN	TT	TT	TT	TT	TT	TT	TT	TT	TT	TT	TT	TT	TT	NN	CT	TT	NN	NN	CT	NN
AX-147218990	Aradu.A04	2341583	+	ACTATTTGTAATAACCGAGTTGCAAGTCAATAATG[A/G]AAAACTGATTGTGTCCGAATCTACTATTAGTTTCC	A	G	GG	GG	GG	GG	GG	GG	GG	GG	GG	AG	GG	AG	GG	GG	GG	GG	GG	NN	GG	GG	NN	NN	GG	GG	NN	GG	GG	GG	GG	GG	GG	GG	GG	GG	AG	GG	GG	GG	GG	GG	GG	AG	GG
AX-147216004	Aradu.A03	12075521	+	GAACCTGTTGTTTCCAATAGCTTTAAAGTTAGTGA[C/T]CTGGGAAAATTATTGCTCACTATTGACAACTCCAC	T	C	CC	CC	NN	NN	CC	CC	CC	CT	CC	CT	CT	CT	NN	NN	CC	CT	CC	CT	CC	NN	CC	CT	NN	CC	CC	NN	NN	CT	CC	NN	CT	CC	CT	CC	CC	CC	CC	CC	NN	CC	CC	CT	CC
AX-147246768	Araip.B04	4504648	+	TATTCTAACTGTTTTGTACAAATATCTGTTGGTTA[C/T]GTATGTGGGCATGCATGCATCTGCACTTGTGTATG	T	C	CC	CC	CC	CC	CC	NN	CC	CC	CC	CC	CC	CC	CC	CC	CC	CC	CC	CC	CC	CC	NN	CC	CC	NN	CC	CC	CC	CC	CC	CC	CT	CC	CC	CC	CC	CC	CC	CC	CC	CC	CT	CC	CC
AX-176791384	Araip.B03	126901305	+	AAATGGAACATATCTACAATCAAAACTTCATCAGG[A/G]TTATGCAGAAAGTTTGATACAAGGATTAACATGAA	A	G	NN	AA	AA	AA	NN	AA	AA	AA	AA	AA	AA	AA	AA	AA	NN	AA	AA	AA	AA	NN	NN	NN	AA	AA	AA	AA	AA	AA	AA	AA	AA	AA	AA	AA	NN	NN	AA	AA	AA	AA	NN	AA	AA
AX-147217475	Aradu.A03	114833229	+	AATCAAGGAAAGACATTCGTGAAAGTAGCATTGCT[A/G]TTAAAGCTCTTAGTTCAGCCCTGAAATTGATTAAT	A	G	AA	AA	AA	AA	NN	AA	AA	AA	AA	AA	AA	AA	AA	AA	AA	AA	AA	AA	AA	AA	AA	AA	AA	AA	AA	AA	AA	AA	AA	AA	NN	AA	AA	AA	AA	AA	AA	AA	AA	AA	AA	AA	AA
AX-147240102	Araip.B02	1713006	+	AGGTTAGATGATGTTTTGATTGTCTTAGATTCAAT[A/G]TTTAGATTGGGATATACACTTGAACATAGCACAAT	A	G	GG	GG	GG	GG	GG	GG	GG	GG	GG	GG	GG	GG	GG	GG	GG	GG	GG	GG	GG	GG	GG	GG	GG	GG	GG	GG	GG	GG	GG	GG	GG	GG	GG	GG	GG	GG	GG	GG	GG	GG	GG	GG	GG
AX-147228339	Aradu.A07	45891059	+	CAAAATAACAAATATACTAAAGCAAACAGAAAGCA[C/T]GCATATGAAAATAGGTTTACATTCATGTTATTCAA	T	C	TT	NN	CT	TT	TT	TT	TT	TT	TT	CT	TT	TT	CT	CT	TT	CT	TT	CT	CT	TT	NN	NN	NN	TT	CT	TT	NN	NN	NN	NN	TT	TT	NN	NN	CT	TT	TT	NN	NN	TT	NN	CT	TT
AX-147234140	Aradu.A09	111612972	+	TAGTGGGAATAAAAGTACTTAGCATTTGTATGTGA[A/G]TATTTCCAACTTTAAGGTCTTGAAGTAAACAGACT	A	G	AA	AA	AA	NN	AA	AA	AA	AA	AA	NN	AA	AA	AA	AA	AA	AA	AA	AA	AA	AA	AA	AA	AA	AA	AA	AA	AA	NN	AA	AA	NN	AA	AA	AA	NN	AA	AA	AA	AA	AA	AA	AA	NN
AX-147226728	Aradu.A06	110903900	+	TGAACTTCTCATTTCCTGAGCTTTTTTCTGAGCTA[A/C]CCTCAGTTTGTTCATGATCTTATCCATAGAGGATG	A	C	NN	AC	AA	AC	AA	AC	AC	AC	AC	AC	AC	AA	AC	AA	AA	AA	AC	AA	AC	AA	AA	AA	AC	AA	AA	AA	AA	AC	AC	AA	AC	AC	AC	AC	AC	AA	AC	AA	AA	AA	AA	AA	NN
AX-147256539	Araip.B07	119933219	+	GGCTTTTCGTCCTAAATAGTCTACACACTAAATCA[C/T]ATGATACATCACGGATGAGGCTAGATGCATATGCG	T	C	NN	NN	CT	CT	CC	CC	CT	CC	CC	CC	NN	NN	NN	CT	CT	CC	CT	CC	CC	CT	CT	CC	CT	NN	CC	NN	NN	CC	NN	CC	NN	CC	NN	NN	CT	CC	CT	CC	NN	CC	NN	CC	NN
AX-147242131	Araip.B02	95321834	+	TTTCCTGTGATTTCAACTTGCTCATGCATGTTCTT[A/G]TAGAGCGTTACGTGTATTTGGATTTGACTATTTGA	A	G	NN	NN	AG	AA	AG	NN	NN	GG	NN	AG	GG	GG	GG	GG	NN	NN	NN	NN	NN	NN	AG	NN	GG	AG	AA	NN	NN	GG	AA	NN	AG	NN	NN	AG	GG	NN	NN	GG	NN	NN	GG	AG	AG
AX-147214329	Aradu.A02	79390937	+	TTAGACGGCAAGTACGGCCCACTTCATCCTTCAGC[A/G]TGTGGAACCTCGTTCAACACTGGAGACAATGACTG	A	G	AA	AA	AA	AA	AA	AA	AA	AA	AA	AA	AA	AA	AA	AA	AA	AA	AA	AA	AA	AA	AA	NN	AA	AA	AA	AA	AA	AA	AA	AA	AA	AA	AA	AA	AA	AA	AA	AA	AA	AA	AA	AA	AA
AX-147262015	Araip.B09	138821984	+	TAGGGTGTACATGGTCGGGTGAAACCAGGTTTGAT[A/G]TGACTTAGATCCAATTCGAAATATATATCGGATTT	A	G	GG	GG	GG	GG	GG	GG	GG	GG	GG	GG	GG	GG	GG	GG	AG	GG	GG	GG	GG	AG	GG	GG	GG	GG	GG	GG	GG	GG	GG	GG	GG	GG	GG	GG	GG	GG	GG	GG	GG	AG	GG	GG	GG
AX-147240497	Araip.B02	5223302	+	CTCGAATTGCGTCAAGTTTAGGTCCCCAATTTGCT[A/G]TTCAAGTTTACTTAAACTCCACAAGATTATGTTAA	A	G	AA	AA	AA	AA	AA	AA	AA	AA	AA	AA	AA	AA	AA	AA	AA	AA	AA	AA	AA	AA	AA	AA	AA	AA	AA	AA	AA	AA	AA	NN	AG	AA	AA	AA	AG	AA	AA	NN	AA	AA	AA	NN	AA
AX-147221286	Aradu.A04	120840857	+	TCCAAGATGAATGCAATTTATATTCTTTCATCACC[C/T]ATATCTCAGTGTTAAAGCTATCATTATTGTAATAA	T	C	TT	TT	TT	TT	TT	TT	TT	TT	TT	TT	TT	TT	TT	TT	TT	TT	TT	TT	CT	TT	TT	TT	TT	TT	TT	TT	TT	TT	TT	TT	TT	TT	TT	TT	TT	TT	TT	TT	TT	TT	TT	TT	TT
AX-176791385	Araip.B07	110319221	+	CAATTAAGGACTAAACAATGCTCAAATATTCTGTG[A/G]AACAAGCCTGCTATGGTGTTGAAGTTTATTCTAGT	A	G	NN	AA	AA	AA	AA	AA	AA	AA	AA	NN	AA	AA	AA	AA	AA	AA	AA	AA	AA	AA	AA	NN	AA	AA	AA	NN	AA	AA	AA	AA	AA	AA	AA	NN	AA	AA	NN	AA	AA	AA	AG	AA	AA
AX-147209212	Aradu.A01	8090322	+	AAAGGCATCAACTTTCTCTTAAGGAAAATGGAATG[A/G]CGGAAACTGTGGTTAGTTTAATGCATTAATTACGA	A	G	NN	AG	AA	NN	AA	AG	AA	AA	AA	AA	AA	AA	AA	AA	AA	AA	NN	AG	AA	AA	AA	AA	AA	AA	AA	AA	AA	AA	AA	AA	AG	AA	AG	AA	AG	NN	AA	AA	NN	AA	AG	AG	AA
AX-176791386	scaffold_32	289137	+	TCTGATTTTTAATTTCAGTTTTCATTATTTGATGG[A/G]AATAGCATTGCATCATGATGTGGGTAGTCTTTCTA	A	G	AG	NN	GG	AG	AG	GG	AG	AG	GG	GG	AG	AG	NN	AG	GG	GG	GG	GG	GG	GG	GG	GG	NN	AG	AG	GG	GG	NN	AG	GG	AG	GG	GG	GG	NN	AG	AG	GG	NN	GG	GG	GG	GG
AX-147244332	Araip.B03	31064403	+	GTGCAAGATCTGACCTCGCTAATGTGGAGAGACTA[C/T]TGGAGGAAATGGAAAATAACAGCTGTATCGGCACA	T	C	CT	CT	CC	CT	CC	CT	CC	CC	CC	CT	CC	NN	NN	NN	CC	CT	CC	CC	CC	CC	NN	CC	CT	CC	CC	CT	CC	NN	CC	CT	CC	CC	NN	CC	CC	CC	NN	CC	CT	CC	NN	CT	CC
AX-147262036	Araip.B09	139769879	+	TGAAGAGGTAATGTTGTACCTTGGTGGGTACACTG[A/G]GTGCTAAATACTTTAATGTTGATTTATTTTTCATT	A	G	NN	NN	AA	AG	AA	AA	NN	AA	AA	AA	AA	AA	AA	AA	AA	AA	NN	AA	AA	AA	AA	AA	AA	AA	NN	AA	AG	AG	AA	NN	AA	AA	AA	AG	AG	AA	NN	NN	AA	AA	AA	AA	AA
AX-147229729	Aradu.A08	8966026	+	GTAAGACTCTTAGGATGCTGTGACAACGGACGAAC[C/T]CGGCTGCTCTTGTTTGATTACATATGCAATGGGAG	T	C	TT	TT	TT	TT	TT	TT	TT	TT	TT	TT	TT	TT	TT	TT	TT	TT	TT	TT	TT	TT	TT	TT	TT	TT	TT	TT	TT	TT	TT	TT	TT	TT	TT	TT	TT	TT	TT	TT	TT	TT	TT	TT	TT
AX-147222962	Aradu.A05	86940790	+	CCAACAACATCGCAAGCAAGGTAAGTCACATTGCT[A/G]TAGTGTAATCTTATTAAGAGCATGATGCATTTTTT	A	G	NN	AA	AA	AA	AA	AA	AA	AA	AA	AA	NN	NN	AA	AA	AA	NN	AA	AG	NN	NN	AG	AA	AA	AA	AA	AA	AA	AA	AA	AA	NN	AA	AA	AA	AA	AA	AA	AA	AA	AA	NN	AA	AA
AX-147208105	Aradu.A01	2303999	+	ATCTAACCTTAGTGAAGGGTATGATAGCAGCATGA[C/T]CTCAAGAAGTTGTAATGCTTTCCCAAGCATTTTCC	T	C	CT	CC	CT	CT	NN	CC	CT	CC	CT	CT	CC	CT	CT	CT	NN	CT	CT	NN	CT	NN	CC	CC	CC	CC	NN	CT	CT	CT	CC	CT	NN	CT	CT	CC	CT	CT	CC	CT	CT	NN	NN	CT	CT
AX-147239477	Araip.B01	134347607	+	ATAATGATGAAGCTGATGAGCAGTACCTCCCAGCA[C/T]TAAATAATGGAACCACAAGAAATTATATGAAAGTA	T	C	TT	TT	NN	TT	TT	CT	TT	TT	TT	CT	TT	TT	TT	TT	TT	TT	TT	NN	TT	TT	TT	CT	TT	TT	NN	TT	TT	TT	TT	TT	CT	TT	TT	TT	NN	NN	TT	TT	TT	TT	TT	CT	TT
AX-147224219	Aradu.A06	1687877	+	GGTGGGTTTAACCATTTTCGGGTACTTTTTATGGC[A/G]TCGTCTGACCTGACCTGGCTTTGTTCCTTGTGACT	A	G	GG	GG	NN	GG	AG	GG	NN	GG	GG	GG	GG	AG	GG	GG	GG	GG	GG	GG	GG	GG	GG	GG	GG	GG	NN	GG	NN	GG	GG	GG	GG	GG	GG	GG	AG	GG	GG	GG	AG	GG	GG	GG	GG
AX-147245921	Araip.B03	130061697	+	AGTTAGTTAGTAACCTGAATTGCATCAGAAGCAGG[C/T]CCAAAGTAAACTGTTTTTCCAGCAGAGAGCAAACA	T	C	CT	CC	CC	NN	CC	CC	CC	NN	CC	CT	CC	NN	NN	NN	CC	NN	CT	TT	NN	CC	TT	TT	NN	CC	CC	TT	CC	CC	CC	CC	CC	CC	CC	CC	CC	CC	NN	CT	TT	NN	TT	CC	NN
AX-147235525	Aradu.A10	11105495	+	TTCACAGTGAAACATAATAATATAGCCTCAAACAA[A/G]TACTAGAGAGAGTTGTCTTACCAATAAAAACAAGT	A	G	NN	AA	AG	AA	NN	AG	AG	AA	AA	AA	AA	AA	AA	AA	AA	AA	AA	AA	AA	AA	AA	AA	AA	AA	AA	AA	AA	AA	AA	AA	AA	AA	AA	AA	AG	NN	AA	AA	AA	AA	AA	AA	AA
AX-147253998	Araip.B06	132403515	+	CATCTTGGGGTTTGAAGCTTAGTGGAATTGAATGA[A/G]CAATGTTTCCAAACACCACCAATTGAATCGGTGGA	A	G	AG	AG	AA	AA	AG	AG	AG	AG	AG	AG	AG	NN	AG	AG	AA	AA	AA	AA	NN	AA	AA	AA	AA	AG	AG	AA	AG	AA	AG	AG	AA	AG	AG	AG	AG	AG	AA	AA	AA	AA	AA	AA	AA
AX-147246888	Araip.B04	5861380	+	GGTTCTTGGTGATAGGAATGAGCCTGCTCGAGTTT[C/T]TGCTCCCGTCGCAGCCACCAAAATCCCCACCACGA	T	C	NN	CC	CC	CC	CC	CC	CC	CC	CC	CC	CC	CT	CC	NN	CC	CC	CC	CC	NN	CC	CC	CT	CC	CC	CC	CC	CC	CC	CC	CC	CT	CC	CC	NN	CC	CC	CC	CC	CC	CC	NN	CT	CC
AX-147235809	Aradu.A10	31605262	+	AGAATTGAAACTGATGCATTAGTGTATTACTTACC[C/T]AACATTGGAACCATCTCGTAGTTAATTACATCCAT	T	C	CT	TT	CT	TT	TT	NN	TT	TT	TT	NN	TT	TT	NN	NN	CT	CT	CT	CT	TT	TT	CT	CT	TT	TT	NN	CT	TT	NN	TT	TT	TT	TT	TT	TT	TT	CT	TT	CT	TT	TT	CT	NN	TT
AX-147239286	Araip.B01	130022943	+	TTGCAGAGGTTTGTGTTGGCGAGTGTAGCGTTTGC[A/G]CTTAAGGCCGCACCTGACAAGCATGAGAAACTGCT	A	G	GG	GG	GG	GG	GG	GG	GG	GG	GG	GG	GG	GG	GG	GG	GG	GG	GG	GG	GG	GG	GG	GG	GG	GG	GG	GG	GG	GG	GG	GG	GG	GG	GG	GG	GG	GG	GG	GG	GG	GG	GG	GG	GG
AX-147214308	Aradu.A02	79194257	+	GGGTCTCTCAAAATGAAATGAAGCCGCCTCCTTGT[A/G]TAATCCGCCACGCTATCCTGGATGTCTGGGACAAA	A	G	NN	AG	NN	AG	AA	AG	AG	AA	AG	NN	AA	AA	AA	AG	AA	AG	AG	AG	AA	NN	AG	AG	AG	NN	AA	AG	NN	AG	NN	AA	AG	NN	NN	AA	AA	AG	AA	AG	AG	AA	AG	AA	AG
AX-147222470	Aradu.A05	48447652	+	AGGCATCTTGAACTTCCGTCTTTCCAAGAAAATGG[A/G]ACCATTCCTTCTCTTCTCATTGTTAATATTCAGGT	A	G	GG	GG	GG	GG	GG	GG	GG	GG	NN	NN	GG	GG	GG	GG	GG	GG	GG	GG	NN	GG	AG	GG	GG	GG	GG	GG	GG	GG	GG	NN	GG	AG	GG	GG	GG	GG	GG	NN	GG	GG	GG	GG	GG
AX-147240093	Araip.B02	1711395	+	CCCCTCCGCCGTAGCGCTCCCCAAACCTGTCAAAC[C/T]CAATTCCGAAGCCTCACATTGGAGACCAAGATGGG	T	C	TT	TT	TT	TT	TT	TT	TT	TT	TT	TT	TT	TT	TT	TT	TT	TT	TT	TT	TT	TT	TT	TT	TT	TT	TT	TT	TT	TT	TT	TT	TT	TT	TT	TT	TT	TT	TT	TT	TT	TT	TT	TT	TT
AX-147238841	Araip.B01	116718777	+	ATAGTAACAGCAGCATGTTCTATGTGATGCAACAG[C/T]GTGCTAAGCCCCCCTTGCCTCTCCACAGGTCCCAA	T	C	TT	TT	TT	TT	TT	TT	TT	TT	TT	TT	TT	TT	TT	TT	TT	TT	TT	TT	TT	TT	TT	TT	TT	TT	TT	TT	TT	TT	TT	TT	TT	TT	TT	TT	TT	TT	TT	TT	TT	TT	TT	TT	TT
AX-147240887	Araip.B02	12983402	+	AAGAGTTACAATTATAGAGTTGAGCGATTCAAAAG[A/G]ACTAATGAATATTTAATTCCTTCAGGAACAACCTA	A	G	AA	AA	AA	AA	AA	AA	AA	AA	AA	AA	AA	AA	AA	AA	AA	AA	AA	AA	AA	AA	AA	AA	AA	AA	AA	AA	AA	AA	AA	AA	AA	AA	AA	AA	AA	AA	AA	AA	GG	AA	AA	AA	AA
AX-147238415	Aradu.A01	33675157	+	ATTCACCATCAATTTATCTATTCTTAATCACCCTA[G/T]AAAATAAAATCCACGATAAATGTACCTACCAAGAA	T	G	GG	GT	GG	GT	NN	TT	NN	NN	GG	NN	GT	GG	GT	NN	TT	GT	TT	GT	TT	TT	GT	GT	GT	NN	NN	GT	NN	GT	GT	GT	GT	NN	NN	NN	GG	GT	GG	TT	NN	NN	GT	NN	TT
AX-147246438	Araip.B04	939778	+	ATTAAATTGGGAATGATCATGCAGAATGCCCTTCT[C/T]GAGTTTAAGAGGGTTATAAGTGCTAAGCAGCAAGT	T	C	TT	TT	TT	TT	TT	TT	TT	TT	TT	TT	TT	TT	TT	TT	TT	TT	TT	TT	TT	TT	TT	TT	TT	TT	TT	TT	TT	TT	TT	TT	TT	TT	TT	TT	TT	TT	TT	TT	TT	TT	TT	TT	TT
AX-147260786	Araip.B09	25340001	+	ATTGTTCTGGGATCTACAAAGAAATACATGTATAT[A/C]TATTATACCTTTCGCTACTTAACTCAATCTATCAT	A	C	CC	CC	CC	CC	CC	CC	CC	CC	CC	CC	CC	CC	CC	CC	NN	CC	CC	AC	CC	CC	NN	CC	AC	AC	NN	CC	CC	CC	CC	CC	CC	CC	CC	CC	CC	CC	CC	CC	CC	CC	AC	CC	NN
AX-147262276	Araip.B09	142627294	+	GTGGAATCAACAGAGCACTGAGAGAAGCATAGGAA[G/T]AAAGAATCGGATCAGTATGACAATAATTCAAGTTT	T	G	GG	NN	GG	GT	GG	NN	GG	NN	GG	GG	GG	GT	GT	GG	GG	GT	GG	GG	GT	GG	GG	NN	GG	GG	GG	GG	GG	GT	GG	GG	NN	GG	GG	GG	GT	GG	GG	GG	NN	GG	NN	NN	GG
AX-147229745	Aradu.A08	9360099	+	CTCCTGAACTGGATCTGAACTGGTATGAAGAGGCA[C/T]CATCAATGTGAATTGGACTATAGATTCCAGAACTA	T	C	CC	CC	CC	CC	CC	NN	CC	CC	CC	CC	CC	NN	CC	CC	CC	CC	CC	CT	CC	CC	CC	NN	CC	CC	CC	CC	CC	CC	CC	CC	CT	CC	CC	CC	CC	CC	CC	CC	CC	CC	CC	CT	CC
AX-147214597	Aradu.A02	82612730	+	TAACTATGGCTAGTGATGGCAGTGGAGAATTCAAA[C/T]TGGTATCACCAACAATAAACAATGAAGGAAGGCTA	T	C	TT	TT	TT	TT	TT	TT	TT	TT	TT	TT	TT	TT	TT	TT	TT	TT	TT	TT	TT	TT	TT	TT	TT	TT	TT	TT	TT	TT	TT	TT	TT	TT	TT	TT	TT	TT	TT	TT	TT	TT	TT	TT	TT
AX-176791387	Araip.B09	137078172	+	GGATTATGTAAGATGGCTGAAAAGCTTCCATTGTT[A/G]GAGGAACTTGAGATTACCCTTTGTCTCAATGTATC	A	G	AG	NN	AG	AG	AG	GG	NN	GG	GG	AG	NN	AG	NN	NN	GG	AG	GG	NN	NN	GG	GG	AG	AG	NN	GG	GG	NN	AG	NN	GG	NN	GG	GG	NN	NN	AG	NN	AG	AG	GG	GG	AG	NN
AX-147222444	Aradu.A05	42409271	+	TGAACAACTGCAGACTGAGTAATGAAGTTTACTAT[A/G]TCAGGTTTGCCTGGTTCTATGACGGGTACATTCCT	A	G	NN	AG	NN	GG	AG	AG	NN	NN	AG	AG	NN	GG	NN	NN	AA	AG	NN	AG	AG	AA	AG	NN	AG	AG	NN	NN	AG	AG	AG	AG	AG	AG	NN	NN	AG	AG	NN	NN	NN	NN	NN	NN	AG
AX-147229513	Aradu.A08	5901852	+	GGGTTTACATTTTCTTTTTCCTTATTTATAGGGAT[A/G]CTCATATTTCTGCTAATAAGAATGTGCTTATGGCT	A	G	GG	GG	GG	GG	GG	GG	GG	GG	GG	GG	GG	NN	GG	GG	GG	NN	GG	NN	GG	GG	GG	GG	GG	GG	GG	GG	GG	GG	GG	GG	NN	GG	GG	GG	AG	GG	NN	GG	GG	GG	GG	GG	GG
AX-147228882	Aradu.A07	72776639	+	TAAAGCAACAAATTTGTTAAAACCGAATGATATTA[A/G]GAACCAGAAAAATAAATGAACTGGAAGAAAATAAA	A	G	NN	NN	AA	NN	AA	AA	NN	NN	NN	AG	AA	AA	AA	AA	AA	AA	AA	AG	AA	NN	NN	AA	AA	AA	AG	AA	AA	AA	NN	AA	AA	AA	AA	NN	AA	AA	NN	AA	AA	NN	AA	AA	AA
AX-147257943	Araip.B08	22050327	+	CCAACTTGATCAAATGCCTGTGCAAGAGCAGATCC[A/G]CCTAATCGCCTCTTTCCTTTTGATAAATCAATGTG	A	G	GG	NN	NN	GG	GG	NN	GG	GG	AG	GG	GG	NN	GG	GG	GG	NN	GG	NN	GG	GG	GG	AG	GG	GG	GG	NN	GG	GG	GG	GG	GG	GG	GG	GG	AG	GG	GG	GG	GG	GG	GG	GG	GG
AX-147238825	Araip.B01	116162189	+	TGGGTTCTAAAGATGTGGGAACTCTCAAGAATCTA[A/G]ACCTGAATATTGCACCTGCTGGTTATTTTGATATA	A	G	AA	AA	AA	AA	AA	AA	AA	AA	AA	AA	AA	AA	AA	AA	AA	AA	AA	AA	AA	AA	AA	AA	AA	AA	AA	AA	AA	AA	AA	AA	AA	AA	AA	AA	AA	AA	AA	AA	AA	AA	AA	AA	AA
AX-147231272	Aradu.A08	40053900	+	ATGAGACATGGCAACCAACAGAAGAGAAAAATATT[C/T]CGACGCAGCCTAAAGAATATGTGATGTAACTTTAC	T	C	NN	CC	CC	NN	CC	CC	CT	CC	CC	NN	CT	CT	CT	CC	CC	CT	CC	NN	NN	CC	CC	CC	CC	CC	NN	CT	CC	CT	CC	CT	NN	NN	NN	CT	CT	CC	CC	NN	CT	CC	CC	CT	CC
AX-147261718	Araip.B09	129335816	+	GGGGTAATTTTCTTATCCTTCTTTTCATATTTCCC[G/T]TATGAGTTATGGAAGACTTGTACTAATGCTTAAAT	T	G	NN	TT	TT	TT	TT	TT	TT	GT	TT	TT	TT	NN	NN	TT	TT	NN	TT	NN	TT	TT	TT	TT	TT	TT	NN	NN	TT	NN	TT	TT	GT	TT	TT	TT	TT	TT	TT	TT	TT	NN	TT	GT	TT
AX-147256703	Araip.B07	123064389	+	TTACTGAGGAGTTTGTGCCGGCTTCCACGTGTTCT[C/T]GACATAATTCACCAATTCTATTGTGATAATGTCAA	T	C	TT	TT	TT	TT	TT	TT	TT	TT	TT	TT	TT	TT	TT	TT	TT	TT	TT	TT	TT	TT	TT	TT	TT	TT	TT	TT	TT	TT	TT	TT	TT	TT	TT	TT	TT	TT	TT	TT	TT	TT	TT	TT	TT
AX-147217403	Aradu.A03	112980588	+	GACGACGGGCCAACCGGCTCGAGGCCAGGGACAGA[C/T]GACACCTACGAAAGATGACCGTGAAACCGTTGAAG	T	C	TT	TT	TT	TT	TT	TT	TT	TT	TT	TT	TT	TT	TT	TT	TT	TT	TT	TT	TT	TT	TT	TT	TT	TT	TT	TT	TT	TT	TT	TT	TT	TT	TT	TT	TT	TT	TT	TT	TT	TT	TT	TT	TT
AX-147221183	Aradu.A04	119549779	+	TTGAAAACTTGAAGTGCATTTATATCTTTCTCTTG[A/C]AGAAGAATGGTAAGAAGGGTTGGGTCCCTATGCTT	A	C	AC	NN	AC	AC	CC	AC	AC	AA	AC	AC	AC	NN	AC	AA	AA	AA	AA	AA	AC	AA	AA	NN	AC	AC	AC	AA	AC	AC	AC	AC	AC	AC	AC	NN	AC	CC	NN	AA	AA	AA	NN	NN	AA
AX-147218059	Aradu.A03	126955659	+	CTCATTAAGAGTTAACAAATTTTGGTCCTCAAATT[A/G]AGCGTACAAGTTTACGAATTTACAAGGAAGATTAC	A	G	AA	AA	AA	AA	AA	AA	AA	AA	AA	AA	AA	AA	AA	AA	AA	AA	AA	AA	AA	AA	AA	AA	AA	AA	AA	AA	AA	AA	AA	AA	AA	AA	AA	AA	AA	AA	AA	AA	AA	AA	AA	NN	AA
AX-147216161	Aradu.A03	16870985	+	CAAAACTGTCCAAAAGCAGGCAAGCCTACCCGCCA[C/T]CAATCAAAACCAAAGCATCAGCCCAAAGTCGCAAC	T	C	CC	CC	CC	CC	CC	CC	CC	CC	CC	CC	CC	CC	CC	CC	CC	CC	CC	CC	CC	CC	CC	CC	CC	CC	CC	CC	CC	CC	CC	CC	CC	CC	CC	CC	CC	CC	CC	CC	CC	CC	CC	CC	CC
AX-147223280	Aradu.A05	93870041	+	GGGTTTCAGGTCAACTATGTGGTTTCTAAGGAGTG[C/T]ATGACATGCCTCGCAACTGATGGTGTTTGCGGCAG	T	C	CC	CC	CT	CC	CC	CC	CC	CC	CC	CT	CT	CT	CC	CC	CC	CT	CC	CC	CC	CC	NN	CC	CC	CC	CC	CC	CC	CC	CT	CC	NN	CC	CC	CC	CT	CC	CC	CT	CT	CC	CC	CC	CC
AX-147231563	Aradu.A08	43963182	+	TTGAAGCTAGGGTAATCAACGGTTTGCTGATTCGG[C/T]AAAGCCTGCATTCAACAAAACACGGAAATGGTGAA	T	C	TT	TT	TT	TT	TT	TT	TT	TT	TT	TT	TT	TT	TT	TT	TT	TT	TT	TT	TT	TT	TT	TT	TT	TT	TT	TT	TT	TT	TT	TT	TT	TT	TT	TT	TT	TT	TT	TT	TT	TT	TT	TT	TT
AX-176791388	Araip.B02	101399937	+	TTAAGGCAGTTGGCGTTTATTATCAAACATTGGAC[A/C]AAGTCAAGAGGAGTGAATGAAACTTATCATGGAAC	A	C	AA	AA	AA	CC	AA	AA	CC	CC	AA	AA	AA	AA	AA	AA	CC	CC	CC	CC	AA	CC	CC	CC	AA	AA	AA	CC	AA	AA	AA	AA	NN	CC	AA	CC	CC	NN	AA	CC	CC	CC	CC	AC	CC
AX-147237486	Araip.B01	1178547	+	TGAAGCCCACCAACCTGATCTTGAAGAAGGAGTGT[A/G]ATGGTGCCTGGGTCTGTGTGCCTCTTCAATCCAAG	A	G	GG	GG	GG	GG	GG	GG	GG	GG	GG	GG	GG	AG	GG	NN	GG	GG	GG	GG	GG	GG	GG	GG	GG	GG	GG	GG	GG	GG	GG	GG	GG	GG	GG	GG	GG	GG	GG	GG	GG	GG	GG	GG	GG
AX-147214086	Aradu.A02	71088076	+	CACGTAGCTTGACAATTTGACCTTGAGAGGCAAGA[C/T]TGCTGTGTCCGTTCTTGGTAGACCATTCAATGCTA	T	C	CC	CC	CC	TT	CC	CC	TT	TT	CC	NN	TT	CC	TT	CC	CT	TT	TT	NN	CC	CT	TT	TT	CC	CC	CC	TT	CC	TT	TT	CC	CT	TT	CC	TT	CC	TT	CC	TT	TT	TT	TT	TT	TT
AX-147243242	Araip.B03	4741431	+	TCAATATAATGTAATGAAGCTCTGTAATGATATTT[A/G]AGGAGGGTATAGCAGAGTCAGAAAGCCCTTTAAGC	A	G	AA	AA	AA	AA	AA	AA	AA	AA	AA	AA	AA	AA	AA	AA	AA	AA	AA	AA	AA	AA	AA	AA	AA	AA	AA	AA	AA	AA	AA	AA	AA	AA	AA	AA	AA	AA	AA	AA	AA	AA	AA	AA	AA
AX-147258835	Araip.B08	112204931	+	AGCCCTGCCGATGTACTAGTCGTAATACAGATCTG[A/C]ACATCAAGAATTAAATGCAGTTAGATCAATAGCAA	A	C	AA	AA	AA	AA	AA	AA	AA	AA	AA	AC	AA	AA	AA	AA	AA	AA	AA	AA	AA	AA	AA	AA	AA	AA	AA	AA	AA	AA	AA	AA	AA	AA	AA	AA	AA	AA	AA	AA	AA	AA	AA	AA	AA
AX-147265012	Araip.B10	131679815	+	TTAGAAGAGTTCAAAATTGCTGAGGAGGAAGGAAG[A/G]GACAAGGGTTTAAGGTTTAGGTTGTTTGATATTAC	A	G	GG	NN	GG	AG	GG	NN	GG	GG	GG	GG	GG	NN	GG	GG	GG	GG	GG	GG	GG	GG	GG	GG	GG	GG	GG	GG	GG	GG	GG	GG	GG	GG	GG	GG	NN	GG	GG	GG	GG	GG	GG	GG	GG
AX-147259528	Araip.B08	128907737	+	TTGTATTGATTTATACATATAAGAGTGCACCAGTT[C/T]TAGTAACATTAAATTTGGGACATCAGATATTTTTA	T	C	TT	TT	TT	TT	TT	TT	TT	TT	TT	TT	TT	TT	TT	TT	TT	TT	TT	TT	TT	TT	TT	TT	TT	TT	TT	TT	TT	TT	TT	TT	TT	TT	TT	TT	TT	TT	TT	TT	TT	TT	TT	TT	TT
AX-147230528	Aradu.A08	27105091	+	TCTCCAGTGATGTAGAAATCATTCTTGACAAATTG[A/G]GGGTGCTCCTTGAAAAATGCCTGTCATTGATGCAG	A	G	AG	AG	GG	GG	GG	GG	GG	AG	NN	GG	GG	AG	AG	GG	GG	AG	GG	GG	AG	GG	NN	GG	GG	GG	GG	NN	GG	AG	AG	NN	AG	GG	GG	GG	GG	GG	GG	NN	GG	GG	GG	GG	GG
AX-147237029	Aradu.A10	106628241	+	CCGCCGCTGAGAAAGGAAGTTGTCTACTACATGCT[A/G]GATGCCGATTCTCACAACTTCAGCATGAGAAAAGT	A	G	NN	GG	AG	GG	GG	NN	GG	NN	GG	AG	AG	AG	GG	NN	GG	NN	GG	AG	NN	AG	AG	NN	AG	GG	GG	AG	GG	NN	GG	AG	GG	GG	GG	GG	GG	GG	GG	GG	GG	GG	GG	NN	NN
AX-147231090	Aradu.A08	37586564	+	TCTGGCTTAGTTGCGGCTAGAAGAAGTATGTTGTC[C/T]GATGATCGGAGAGAAAGGTCTGGATCGTCGCAAGT	T	C	CC	CC	CC	CC	CC	CC	CC	CC	CC	CC	CC	CT	CC	CC	CC	CC	CC	CC	CC	CC	CC	CC	CC	CC	CC	CC	CC	CC	CC	CC	CC	CC	CC	CC	CC	CC	CC	CC	CC	CC	CC	CT	CC
AX-147256804	Araip.B07	124449262	+	TAAAGGAGAGCTAGTTACCTGGAGACTCCCACTAA[A/G]AAATTGGCTAAAAATGAATGTTGATGCAGCTTTTC	A	G	GG	GG	AG	AG	NN	AG	GG	NN	NN	GG	NN	GG	GG	GG	AA	NN	AG	AA	GG	AG	AG	AA	AG	GG	AG	AA	NN	GG	GG	NN	NN	AG	GG	GG	GG	AG	AG	AG	AG	AA	GG	AG	AA
AX-147215382	Aradu.A03	1569564	+	GAACAATCACAATCCGCCATCTCAATATACGAAAA[C/T]GACATATTCATTCAAATGGGCAACTTTTAACAAAA	T	C	TT	TT	TT	TT	TT	TT	TT	TT	TT	TT	TT	TT	TT	TT	TT	TT	TT	TT	TT	TT	TT	TT	TT	TT	TT	TT	TT	TT	TT	TT	TT	TT	TT	TT	TT	TT	TT	TT	TT	TT	TT	TT	TT
AX-147224255	Aradu.A06	2420480	+	TTGCTTTGTCTGCATCAGTTGTGCAAGCTTGGAAG[A/C]TGGAAAGCCACTTGTGGGTGTGCAAAGATGCCACC	A	C	NN	CC	AC	CC	CC	CC	CC	CC	CC	NN	NN	AC	NN	NN	NN	CC	CC	CC	NN	CC	AC	CC	CC	NN	AC	AC	NN	AC	CC	AC	CC	CC	NN	NN	CC	CC	AC	NN	CC	CC	AC	AC	CC
AX-147252803	Araip.B06	37768124	+	AGAAACGGGGAAGTGGGTAACGAAACGAGGATGAA[A/G]GGGTTAGGGTTTAAGGAGCGAGTTATGGTGTAGTA	A	G	GG	GG	GG	GG	GG	GG	GG	GG	GG	GG	GG	AG	GG	GG	GG	GG	GG	GG	GG	GG	GG	GG	GG	GG	GG	GG	GG	GG	GG	GG	NN	GG	GG	GG	GG	GG	GG	GG	GG	GG	GG	GG	GG
AX-147235853	Aradu.A10	39468282	+	TCAAGCTCTCGAATAGATCATTTTGAGCACTGTAT[C/T]ATAAGCTAATTATAAATTGCTTAGGGTTATAATTT	T	C	CC	CC	CC	CT	CC	CC	CC	CC	CC	NN	CC	CT	NN	CT	CC	CT	CC	NN	CC	CT	NN	CT	CC	CT	NN	NN	NN	CC	CT	CC	CC	CC	CC	CC	NN	CC	CT	CC	CC	CC	CT	NN	CC
AX-147216694	Aradu.A03	34993156	+	GTATGTTGATGACCTGGCATTTTACAATTAGATAA[G/T]TCTTTCATGGATTCAAACTGATTTAATCAATGTAT	T	G	GG	GG	GG	NN	GG	GG	GG	GT	GG	GT	GG	GT	NN	GT	GG	GG	GG	GT	NN	NN	GG	NN	GG	GG	GG	GG	NN	NN	NN	GT	GT	GG	NN	NN	GT	GG	NN	NN	GG	GG	GT	GT	GG
AX-147212670	Aradu.A02	2594599	+	CAAAGCTACCACCTTTGACCTCAGAACTTGAGGTG[A/G]ATTCAGCACCTTTTTCACCTGAACTTTGTGACACT	A	G	AA	AA	AG	NN	AA	AA	AA	AA	AA	AA	AA	NN	AA	AA	AA	AA	AA	AA	AA	AA	AA	AA	AA	AA	AA	AA	NN	NN	AA	AA	AA	AA	NN	AA	NN	AA	AA	AA	AA	AA	AA	AA	AG
AX-147224003	Aradu.A05	108923437	+	AGTAAACATGATTCATTGAAGAGTCGAGACATTTC[A/C]ATTTTCAGTGGGTATTACATGTTTTTCAGTTTACT	A	C	AA	NN	AA	AA	AA	AA	AA	AA	AA	AA	AA	AA	AA	AA	AA	AA	AA	AA	AA	AA	AA	AA	AA	AA	AA	AA	AA	AA	AA	AA	AA	AA	AA	AA	AA	AA	AA	AA	AA	AA	AA	AA	AA
AX-147262944	Araip.B10	1916443	+	CTTGTGGGATCAACTTTTCTTCACATTAAGACAAA[C/T]AAACTACAAATAATGTCTCAGCCGGGCCTAATAAT	T	C	TT	TT	TT	TT	TT	TT	TT	TT	TT	TT	TT	TT	TT	TT	TT	TT	TT	TT	TT	TT	TT	TT	TT	TT	TT	TT	TT	TT	TT	TT	TT	TT	TT	TT	TT	TT	TT	TT	TT	TT	TT	TT	TT
AX-176791389	Araip.B05	16114751	+	CAAAGAAAACAAGTCACCTTGGTTTCTCAAACATC[A/G]TTTCAGTCTCAATTCCAAAACATAAACAATCTGCA	A	G	AA	AA	AA	NN	NN	AA	AA	AA	NN	AA	AA	AA	AA	NN	AA	AA	NN	AG	AA	NN	AA	AG	AA	AA	AA	AA	AA	NN	AA	AA	AA	AA	AA	AA	AG	AA	AA	AA	AA	NN	AA	NN	AA
AX-147253469	Araip.B06	122337830	+	AGGCCAAGTAATGGAGAAAAATAAACAATTTGAAG[A/C]AGAGATCGCTGAGTTGAAGAAAGAGCTGGATAGAT	A	C	AA	AA	AA	AA	AA	AA	AA	AA	AA	AA	AA	AA	AA	AA	AA	AA	AA	AA	AA	AA	AA	AA	AA	AA	AA	AA	AA	AA	NN	AA	AA	NN	AA	AA	AA	AA	AA	AA	AA	AA	AA	AA	AA
AX-147232212	Aradu.A09	2001821	+	TTGGTAATTAGACTTGCTAACAATCTATGATACTT[C/T]AACAGGACAAGAACTTGATATTTTACGACGCATAG	T	C	TT	TT	TT	TT	TT	TT	TT	TT	TT	NN	TT	TT	TT	TT	TT	TT	TT	TT	TT	TT	TT	TT	TT	TT	TT	TT	TT	TT	TT	TT	TT	TT	TT	TT	TT	TT	TT	TT	TT	TT	CT	TT	TT
AX-147255759	Araip.B07	57869136	+	TTTGCTGAGTGTATTCCAGCCATATGTATCTTATT[C/T]CTGAGACAATGGTATCTCAGATATAAAGCAGGACA	T	C	NN	TT	TT	CT	TT	TT	TT	TT	TT	NN	TT	TT	TT	TT	TT	CT	TT	CT	TT	TT	TT	TT	TT	TT	TT	TT	TT	TT	TT	TT	TT	TT	TT	TT	TT	TT	TT	TT	TT	TT	TT	TT	TT
AX-147234393	Aradu.A09	114681560	+	TGATTTGATTCAGGTTGGACTAAATTAGAGGCCAT[C/T]GATTCCTTGATACGCAAAGCCGGCTACAATGGTGT	T	C	CC	CC	CC	CC	CC	CT	CC	CC	CC	CC	CC	CT	CT	CC	CC	CC	CC	NN	CC	CC	CC	CC	CC	CC	CC	CC	CC	CC	CC	CC	CC	CC	CC	CC	NN	CC	CC	CC	CC	CC	CC	CT	CC
AX-147260916	Araip.B09	32634012	+	GACCAACTAACTCACGTGTACACATTTATCCTCCG[C/T]CCAGATGCAACCTACAGCATCCTGATTGATAATGT	T	C	TT	TT	TT	TT	TT	TT	TT	TT	TT	TT	TT	TT	TT	TT	TT	TT	TT	TT	TT	TT	TT	TT	TT	TT	TT	TT	TT	TT	TT	TT	TT	TT	TT	TT	NN	TT	TT	TT	TT	TT	TT	TT	TT
AX-147264044	Araip.B10	54754560	+	TGTAGCTAAAACACACTACTTTATCTATTTGAGCC[G/T]CAGAGGATTGCAATTATGCAGTATTTTCACAATAT	T	G	TT	TT	TT	TT	TT	TT	TT	TT	TT	TT	TT	TT	TT	TT	TT	TT	TT	TT	TT	TT	TT	TT	TT	TT	TT	TT	TT	TT	TT	TT	TT	TT	NN	TT	TT	TT	TT	TT	TT	TT	TT	TT	TT
AX-147218118	Aradu.A03	127612693	+	AACTTTTCATCAAGAACAAAGCCGGGTGGTACATG[C/T]GAAGAATGTGGGAAACACTTACAAGATGAGCGGAA	T	C	NN	TT	TT	CT	TT	TT	TT	NN	TT	TT	TT	CT	CT	TT	TT	CT	TT	TT	TT	TT	TT	TT	TT	TT	TT	TT	TT	TT	TT	TT	TT	TT	TT	TT	NN	TT	TT	TT	TT	TT	TT	TT	TT
AX-147218110	Aradu.A03	127551382	+	CCAAGCATCCTACCACAACATGAGAGAAAATGCCT[G/T]GCATAGTCAAAGGTGTGGAATCCAATCAAATCTGA	T	G	NN	GG	NN	GT	GT	GT	NN	NN	GG	GT	GG	GT	NN	GG	GG	GG	GG	GG	GG	GG	GG	GG	GG	GG	GG	GG	GG	NN	GG	NN	GG	GG	NN	GG	GT	GG	GG	GG	GG	GG	GG	GG	GG
AX-147208984	Aradu.A01	6679617	+	CTACTACCATTCTCATTCCTTATGGTGGGAACTCA[C/T]ACTGATGTGTTTGCTATGAGTGAGATTGATTGGTC	T	C	TT	TT	TT	TT	TT	TT	TT	TT	TT	TT	TT	TT	TT	TT	TT	TT	TT	TT	TT	TT	TT	TT	TT	TT	TT	TT	TT	TT	TT	TT	TT	TT	TT	TT	TT	TT	TT	TT	TT	TT	TT	TT	TT
AX-147228754	Aradu.A07	70067527	+	CGCGCACGAGCCCTCTCCTTCTCTTCTTCTGATTT[C/T]GACGAAAAGCAGTAAGGACAAGAAACTCCATATTC	T	C	TT	TT	TT	TT	TT	NN	TT	TT	TT	CT	TT	TT	TT	TT	NN	NN	TT	NN	TT	TT	TT	TT	TT	TT	TT	TT	TT	TT	TT	TT	CT	TT	TT	TT	TT	TT	TT	TT	TT	TT	TT	TT	TT
AX-147211957	Aradu.A01	101203985	+	CTTGCTTATTTTAGGAAGGCCCTGGATGATCTTCA[A/G]GAAGGCCAGGTGTGTTTTCATTAACGTAGTATTTG	A	G	AA	AA	AA	AA	AA	AA	AA	AA	AA	AA	AA	AA	AA	AA	AA	AA	AA	AA	AA	AA	AA	AA	AA	AA	AA	AA	AA	AA	AA	AA	AA	AA	AA	AA	AA	AA	AA	AA	AA	AA	AA	AA	AA
AX-147227380	Aradu.A07	5325989	+	TTCATCTTCAAACTTGACATGTGAAATCATTTCAT[A/G]ATCATGATCTGCTGTTCTATGTCCTCGGCCACGAC	A	G	AA	AA	AA	AA	AA	AA	AA	AA	AA	AA	AA	AA	AA	AA	AA	AA	AA	AA	AA	AA	AA	AA	AA	AA	AA	AA	AA	AA	AA	AA	AA	AA	AA	AA	AA	AA	AA	AA	AA	AA	AA	AA	AA
AX-147250748	Araip.B05	138877435	+	CTGGATTTCAAATTACATAATGAGAGCAACTACCT[A/G]AGCTTGTTTTCCTTATTATGGCATTTGCCATCTTG	A	G	AA	AA	AA	AA	AA	AA	AA	AA	AA	AA	AA	AA	AA	AA	AA	AA	AA	AA	AA	AA	AA	AA	AA	AA	AA	AA	AA	AA	AA	AA	AA	AA	NN	AA	AA	AA	AA	AA	AA	AA	AA	AA	AA
AX-147214466	Aradu.A02	81067787	+	TATCACAAAATCTTATATACTACAAAATTCACAGG[C/T]CCAAGATACACATAAATCATTGAGTACCGCCGAGA	T	C	CC	CC	CC	CT	CC	CC	CT	NN	CC	CT	CC	CT	NN	CT	CC	CT	CC	CT	CT	CC	CT	CC	NN	NN	CC	CC	CC	NN	CC	CC	NN	CC	CC	CC	CC	CC	NN	NN	CT	CC	NN	CT	CC
AX-147248542	Araip.B04	126906350	+	TGAAGAATATAGGGGTGTTGCAAGGTGAAATACTC[C/T]TTATATATACAGTCTTTAATTATCAACACAGCACA	T	C	TT	TT	TT	TT	TT	NN	TT	TT	TT	TT	TT	TT	TT	TT	CT	CT	CT	CT	CT	CT	CT	CT	TT	TT	TT	CT	TT	TT	TT	TT	TT	TT	TT	TT	TT	TT	TT	CT	CT	CT	NN	CT	CT
AX-147229332	Aradu.A08	4301870	+	GCTGAAAGCTGGAATAGCAAACTAGAAATCCAGAC[A/G]GGAAGAATAAGGTCAAACAACAACAGTATATATTT	A	G	AA	AA	AA	AA	AA	AA	AA	AA	AA	AA	AA	AA	AA	AA	AA	AA	AA	AA	AA	AA	AA	AA	AA	AA	AA	AA	AA	AA	AA	AA	AA	AA	AA	AA	AA	AA	AA	AA	AA	AA	AA	AA	AA
AX-147243416	Araip.B03	7115003	+	ATTCTTTCTGTCCATTAATAAGTGTCGAATTGACA[A/G]AATTGGTATATCCAAAAAGCAGGATATCAAGTTTG	A	G	AA	AA	AA	AA	AA	AA	AA	AA	AA	AA	AA	AA	AA	AA	AA	AA	AA	AA	AA	AA	AA	AA	AA	AA	AA	AA	AA	AA	AA	AA	AA	AA	AA	AA	AA	AA	AA	AA	AA	AA	AA	AA	AA
AX-147264364	Araip.B10	112307281	+	TAGTGTCTTATGTGTTGTGGCCACAAAGTCGTGGT[A/G]CTACTATTATCTTATACAAGAGGCAGAGAGACTAA	A	G	AG	AA	NN	AA	AA	AG	AA	AA	AA	AG	NN	AA	NN	AA	AA	AA	AA	AG	AA	AA	AG	AA	AA	AA	AA	AA	AA	AA	AA	AA	AG	AG	AA	AA	AG	AA	AA	AA	AA	AA	AA	AG	AA
AX-176791390	Araip.B02	6696361	+	GACCCATACAAATTATCATGTTTATGAAGAACAAA[C/T]ATCATACCTTTATATCCTTGCGCAAAACAAGCTTT	T	C	NN	NN	TT	CT	TT	NN	NN	NN	TT	CT	TT	CT	NN	TT	TT	TT	TT	TT	CT	TT	TT	NN	TT	TT	TT	TT	TT	CT	TT	NN	TT	TT	TT	TT	CT	TT	TT	TT	NN	TT	TT	TT	TT
AX-147242250	Araip.B02	98370123	+	AGAAGTGGTTACAAGGGGAAGATTTTGCGCTTTGT[C/T]CTCCTAATTTTTGGATCAATTTCATGTGCTTCTCT	T	C	CC	CC	CC	CC	CC	CC	CC	CC	CC	NN	CC	CC	CC	CC	CC	CC	CC	CC	CC	CC	CC	CC	CC	CC	CC	CC	CC	CC	CC	CC	CC	CC	CC	CC	CC	CC	CC	CC	CC	CC	CC	CC	CC
AX-147210747	Aradu.A01	32400004	+	AATTTAATGGCAATACACCGTTCCTCTCCTGCTGA[C/T]TTAAAGAATGTATGTGTTTGCGCACATTGAAGGGC	T	C	TT	TT	TT	TT	TT	TT	TT	TT	TT	TT	TT	TT	TT	TT	TT	TT	TT	TT	TT	TT	TT	TT	TT	TT	TT	TT	TT	TT	TT	TT	TT	TT	TT	TT	TT	TT	TT	TT	TT	TT	TT	TT	TT
AX-147227375	Aradu.A07	5236879	+	TGAGTTCACGAGTGCTAAACAGCAATGGAAATAAA[A/C]ATTACCAATACTAAAAGAATTAGCTGCTGGAAATT	A	C	AA	AA	AA	AA	AA	AA	AA	AA	AA	AA	AA	AA	AA	AA	AA	AA	AA	AA	AA	AA	AA	AA	AA	AA	AA	AA	AA	AA	AA	AA	AA	AA	AA	AA	AA	AA	AA	AA	AA	AA	AA	AA	AA
AX-147259430	Araip.B08	127300911	+	GGGATTCATAAATAACTTTCATGTTTTTCAATTGG[A/G]GAGGGGTTAACATAAATGTAAGACTCGGTACACTT	A	G	NN	AA	AA	AA	AG	AG	NN	AA	AA	AA	NN	AA	AA	AA	AA	AG	AG	NN	AA	AG	AA	AA	NN	NN	AG	AG	AG	AG	AA	AA	AG	AA	AA	AG	NN	AA	NN	NN	AA	AA	AA	NN	AA
AX-147234541	Aradu.A09	116047255	+	GACAGTGGGTTTCTTGATACAACTCCCTCCCTAGC[C/T]GTTTCTTTGATAGGTGACGATTCTCTCATGCAGGT	T	C	CC	CC	CC	CC	CC	CC	CT	CC	CC	CC	NN	CT	CC	CC	CC	CC	CC	CC	CC	CC	CC	CC	CC	CC	CC	CC	CC	CC	CC	CC	CC	CC	CC	CC	CC	CC	CC	CC	CC	CC	CC	CT	CC
AX-147226542	Aradu.A06	108908069	+	GGAAGAGAAATTTGCTGAATGGCGTCCCAGACAAG[A/G]AGGGCAGAGAAGGTCACGCTCTAACAACAAAGTCA	A	G	AA	AA	AA	AA	AA	AA	AA	AA	AA	AA	AA	AA	AA	AA	AA	AA	AA	AA	AA	AA	AA	AA	AA	AA	AA	AA	AA	AA	AA	AA	AA	AA	AA	AA	AA	AA	AA	AA	AA	AA	AA	AA	AA
AX-147252624	Araip.B06	24341267	+	AGAGAAGAGTGTGTTTGATCAGATGCGTATGTCAC[A/G]AGCTTAGGAAGAGCGTCTTTTCCAACCGTCCTTAA	A	G	AA	AA	AA	AA	AA	AA	AA	AA	AA	AA	AA	AA	AA	AA	AA	AA	AA	AA	AA	AA	AA	AA	AA	AA	AA	AA	AA	AA	AA	AA	AA	AA	AA	AA	AA	AA	AA	AA	AA	AA	AA	AA	AA
AX-147262064	Araip.B09	140031628	+	TCTGCTAAAACTTCTCATATAATATTCAATTGGTA[C/T]ATGCTTAACCAAAGGAAACTCTTTATTCATTCATT	T	C	TT	TT	TT	TT	TT	TT	TT	TT	NN	TT	TT	NN	TT	NN	TT	TT	TT	TT	TT	NN	TT	TT	NN	NN	TT	TT	TT	NN	CT	TT	TT	TT	TT	TT	TT	TT	TT	TT	TT	TT	TT	TT	TT
AX-176791391	Araip.B04	2408253	+	GTAGGAGTTGTTGGCATGTCTAAATCCTTCAAAGG[C/T]CATTGCTGATAAGCTTCCAACATCTCTAAGGAAGA	T	C	CC	CC	CT	CC	CC	CC	CC	CC	CC	CC	CC	NN	CC	CC	CT	CC	CC	CT	CT	CT	CT	CT	CT	CC	CC	CT	CC	CC	CC	CC	CC	CC	CC	CC	CT	CC	CC	CC	CC	CT	CT	CT	CT
AX-147221052	Aradu.A04	117966332	+	AAGTAGGATTGAGCAGGGTATTTTGCTTCGAATAG[C/T]AACGCTTCTGCTGGGTATCCGATTGGACCTTCTGT	T	C	NN	TT	CT	NN	TT	NN	NN	CT	TT	CT	TT	NN	TT	TT	NN	CT	TT	CT	NN	NN	NN	CT	CT	NN	NN	TT	TT	TT	TT	TT	CC	NN	TT	CC	CT	NN	NN	TT	TT	TT	NN	CT	CT
AX-147229539	Aradu.A08	6247946	+	TTGGATTCATCGTGTTCAATACATATATCCAACAA[G/T]CAAAGAACTGAAATACCAAATCCAAACATAATAAT	T	G	GG	GT	GG	GG	GG	GG	GG	GT	GG	GG	GG	NN	GG	NN	GT	GG	GG	GG	GG	NN	GT	GG	GT	GG	GT	GG	GG	GG	NN	GG	GG	GG	GG	NN	GG	GG	NN	GG	GT	GG	GT	GG	GG
AX-147250684	Araip.B05	137264205	+	GGTAAAGAGCCTGTCAAAAGGGAACAACTCCAAAA[A/G]GGATCCTGTTTCTTCGTCAAATGTTAGAGACTCAA	A	G	AA	AA	AA	AA	AA	AA	AA	AA	AA	AA	AA	AA	AA	AA	AA	AA	AA	AA	AA	AA	AA	AA	AA	AA	AA	AA	AA	AA	AA	AA	AA	AA	AA	AA	AA	AA	AA	AA	AA	AA	AA	AA	AA
AX-147262874	Araip.B10	1195003	+	CACATTAACACAAATGGCATAAAAAAAAGCATATC[C/T]ATGACAAAATACCATACAGAAAAAAGAAATGTAGC	T	C	NN	TT	TT	CT	TT	CT	TT	NN	TT	NN	TT	CT	TT	TT	TT	CT	TT	CT	TT	TT	TT	NN	TT	TT	TT	TT	TT	TT	TT	TT	CT	TT	TT	TT	NN	TT	TT	TT	TT	TT	TT	CT	TT
AX-147241944	Araip.B02	92722486	+	AAAGCCAGGGAAGCCAACTGACCTTTCAAGAATGC[A/G]CCAGATACTGTTGAAGCTCAAGCATAATCCCCCTC	A	G	AA	AA	AA	AA	AA	AG	AA	AA	AA	AA	AA	AA	AA	AA	AA	AA	AA	AA	AA	AA	AA	AA	AA	AA	AA	AA	AA	AA	AA	AA	AA	AA	AA	AA	AA	AA	AA	AA	AA	AA	AA	AA	AA
AX-147244712	Araip.B03	74087765	+	AATGCTCAGAAATAATATATTAACTTGTATATCTA[C/T]GACGGACCAACCGAAGGCCTGAAATAAAACACCAT	T	C	TT	TT	TT	TT	TT	TT	TT	TT	TT	NN	TT	CT	TT	TT	TT	TT	TT	TT	TT	TT	TT	TT	TT	TT	TT	TT	TT	NN	TT	TT	TT	TT	TT	TT	TT	TT	TT	TT	NN	TT	TT	TT	TT
AX-147249695	Araip.B05	25495705	+	AGTGGATAACATTTGCATTGCAATTATGCAGATAG[C/T]AGACCGAAGCTGGTGGCAGGATCTGCTGAGGGATA	T	C	NN	CT	CT	TT	CT	CT	CT	CT	CT	CT	CT	CT	TT	CT	TT	TT	TT	TT	CT	TT	TT	TT	CT	CT	CT	TT	CT	CT	CT	CT	TT	CT	CT	TT	CT	TT	CT	TT	TT	TT	TT	TT	TT
AX-147262420	Araip.B09	144156174	+	CTATGTGGGCAAGCATATGGAGCCAAGAAGTATCA[C/T]ATGCTAGGAATCCACACACAAAGGGCAATGGTTGT	T	C	CC	CC	CC	CC	CC	CC	CC	CC	CC	CC	CC	CC	CC	CC	CC	CC	CC	CC	CC	CC	CC	CC	CC	CC	CC	CC	CC	CC	CC	CC	CC	CC	CC	CC	CC	CC	CC	CC	CC	CC	CC	CC	CC
AX-147242851	Araip.B02	108345227	+	AACAGTCTCGGAATCATTAAATGAACTACTGTAAT[G/T]GTTTTCCATGGAAAGAACTGGGGGAGGGTAAGTTT	T	G	TT	NN	TT	NN	NN	NN	NN	NN	TT	NN	TT	TT	TT	TT	NN	GG	NN	NN	TT	NN	NN	GG	TT	NN	TT	TT	NN	TT	TT	TT	NN	NN	TT	NN	NN	NN	NN	NN	NN	NN	NN	NN	NN
AX-147212728	Aradu.A02	2681968	+	TGCTGATGACTTGCTGGAACGTGTCTTAATCAGAG[A/C]AGAAATTCGCAACAAGGCACGCATTCGCGTTCCTC	A	C	AA	AA	AA	AA	AA	AA	AA	AA	AA	AA	AA	AA	AA	AA	AC	AA	AA	AA	AA	AC	AA	AA	AA	AA	AA	AA	AA	AA	AA	AA	AA	AA	AA	AA	AA	AA	AA	NN	AA	AC	AA	AA	AA
AX-147224057	Aradu.A05	109446126	+	GCTATAATAATATTTGCAGCCACAAGAACCAGAGG[A/C]ATTCTCGAGCTTATATAGACTTCAAGAGTCCTGAC	A	C	AA	AA	AA	NN	AA	AA	NN	NN	AA	AC	AA	AA	AA	AA	AC	NN	NN	AC	AA	CC	AA	NN	AA	AA	NN	AC	NN	AA	AA	NN	AC	NN	AA	AA	AC	AA	AA	NN	NN	AA	AA	AA	AC
AX-147237555	Araip.B01	1829960	+	ATAAGAATCCTGTCAAGTAAAGAGGAATCCGAAAA[G/T]ATCGTTCCGATAAAAAATTGCTACTAACCTCACCC	T	G	TT	TT	TT	TT	TT	TT	TT	TT	TT	TT	TT	TT	TT	TT	TT	TT	TT	TT	TT	TT	TT	TT	TT	TT	TT	TT	TT	TT	TT	TT	TT	TT	TT	TT	TT	TT	TT	TT	TT	TT	TT	TT	TT
AX-147254869	Araip.B07	7446821	+	TGCATATGGCAAGAACACAGTTTCAATGAGAGTCC[A/G]CACAACTGGCTGCATTGGGAAAAAAAAGTATAACA	A	G	AA	AA	AA	AA	AA	AA	AA	AA	AA	AA	AA	AA	AA	AA	AA	AA	AA	AA	AA	AA	AA	NN	AA	AA	AA	AA	AA	AA	AA	AA	AA	AA	AA	AA	AA	AA	AA	AA	AA	AA	AA	AA	AA
AX-176791392	Araip.B02	104833813	+	ACGAGCTCTGCAGTACAATGATCCCAAAAAAGTAT[A/G]TCTAGCACTTTTGGGACTGTATGAGAGGACTGAAC	A	G	AA	AA	AA	AA	AA	AA	AA	AA	AA	AA	AA	AA	AA	AA	AG	AA	AA	AA	AA	AA	AA	AA	AA	AA	AA	AA	AA	AA	AA	AA	AA	AA	AA	AA	AA	AA	AA	AA	AA	AA	AA	AA	AA
AX-147237975	Araip.B01	10806077	+	TTGTTTTTCATGTTCTGATCTCCATGTAGGCTGTA[C/T]TGGTGAGCACATATTTGCTTTCGAAAAATAGGACA	T	C	TT	TT	TT	TT	TT	TT	TT	TT	TT	TT	TT	TT	TT	TT	TT	TT	TT	TT	TT	TT	TT	TT	TT	TT	TT	TT	TT	TT	TT	TT	TT	TT	TT	TT	TT	TT	TT	TT	TT	TT	TT	TT	TT
AX-147240784	Araip.B02	10088446	+	GAAGGATTACCGACCTTCTCGTCGGAGGAGTGGTC[A/G]GCGATGAAGAGTAGCCGCATGATCTTCGTCCGGCC	A	G	AA	AA	AA	AA	AA	AA	AA	AA	AA	AA	AA	AA	AA	AA	AA	AA	AA	AA	AA	AA	AA	AA	AA	AA	AA	AA	AA	AA	AA	AA	AA	AA	AA	AA	AA	AA	AA	AA	AA	AA	AA	AA	AA
AX-147247793	Araip.B04	96087788	+	AGGAGGTTGTGAAAGCAAACACAGATAACCAATTT[A/G]TTGATCCGTTGCTGAAGAGTAAGATAGAAAAGCTA	A	G	NN	GG	GG	AG	GG	NN	AG	NN	GG	AG	NN	NN	GG	NN	GG	GG	GG	NN	GG	AG	AG	NN	NN	GG	GG	GG	NN	GG	GG	GG	GG	GG	NN	GG	GG	NN	NN	GG	NN	GG	GG	GG	GG
AX-147225104	Aradu.A06	16428344	+	TCTTTTGGTGAAGAATTCTGTAGACTCTTCAATTC[C/T]GAATCATTCATTTCCAATTCCTCCGGTTTTCTCGT	T	C	CC	CC	CC	CC	CC	NN	NN	CC	CC	CC	CC	CT	CC	CC	CC	CC	CC	NN	CC	NN	NN	CC	CC	CC	CC	CC	CC	CC	CC	CC	CT	CC	CC	NN	CT	CC	CC	CC	NN	CC	CC	CC	CC
AX-147232341	Aradu.A09	3505643	+	AATAAAATAAAACAATTTGAGTACTTAACACATTT[C/T]CAATACCTCTTTTTTTTGTTGCTTGAAGCTAAAGC	T	C	CT	TT	TT	NN	CT	NN	TT	TT	TT	TT	CT	TT	TT	TT	TT	TT	TT	NN	TT	NN	TT	TT	TT	TT	NN	TT	NN	NN	TT	TT	CT	NN	TT	TT	TT	CT	CT	TT	TT	TT	CT	TT	TT
AX-147255908	Araip.B07	92393377	+	GACAAGAGAAACGAAGCATTACCTAATCGGACCAA[G/T]ATGAAGATAGGAACTAGGAAGAAATTGCTTGCTTT	T	G	TT	TT	TT	TT	TT	TT	TT	TT	TT	TT	TT	TT	TT	TT	TT	TT	TT	TT	TT	TT	TT	TT	TT	TT	TT	TT	TT	TT	TT	TT	TT	TT	TT	TT	TT	TT	TT	TT	TT	TT	TT	TT	TT
AX-147215359	Aradu.A03	1347297	+	AATTAAGTGGGAAATTTGGTCAGCGATTTTGCTGT[A/G]TCACAAGGTGATCGTTCCCATACTGAAACAATTGT	A	G	GG	GG	GG	GG	GG	GG	GG	AG	AG	GG	AG	GG	GG	GG	GG	GG	GG	GG	GG	GG	AG	GG	GG	GG	GG	GG	GG	AG	AG	AG	GG	GG	GG	GG	AG	GG	GG	GG	GG	GG	GG	GG	GG
AX-147239375	Araip.B01	132049282	+	CTCTTCGAAATGGAGAATGGGCTGAGACTGTGAAT[C/T]ACTGAATATGTGATGTGAGACAAATTTTAATATTT	T	C	CC	CC	CC	CC	CC	CC	CC	CC	CC	CC	CC	CT	CC	CC	CC	CC	CC	CC	CC	CT	CC	CC	CC	CC	CC	CC	CC	CC	CC	CC	NN	CC	CC	CC	CT	CC	CC	CC	CC	NN	CC	CT	CC
AX-147262445	Araip.B09	144381186	+	AACAGCAAAGTCATGAAGTTCATCATCTTGCCTAA[C/T]GAAGAAGTTGACACGTCACGGATCCCTCGGAGGTT	T	C	CC	NN	CC	CC	CC	CC	CC	CC	CC	CC	CC	CC	CC	CC	CC	CT	CC	NN	CC	CC	CC	NN	NN	CC	CC	CC	CC	CC	NN	CC	CC	CC	CC	CC	CC	CC	CC	CC	CC	CC	CC	CC	CC
AX-147230493	Aradu.A08	26279671	+	TCCATCCATCTTGGCTATAACAAGTGAGTCAATAC[C/T]GCGAAGATGTTTTGCAAGTTTGTTGTATATTGGTT	T	C	CC	CC	CC	NN	CC	CC	CC	CT	CC	CC	CC	CT	CC	CC	CC	CT	CC	CC	CC	CC	CC	CC	CC	CC	NN	CC	CC	CC	CC	CC	CC	CC	NN	CC	CT	CC	CC	CC	NN	CC	CC	CT	CC
AX-147232763	Aradu.A09	10763009	+	CTCGACTAATCAATAATTGCGCCTAATGTAAGGTT[A/C]AAGCCAACTCACCAAAAGCTTATGAATTGTCTTGA	A	C	NN	AC	CC	NN	AC	AC	CC	AC	AC	CC	CC	NN	NN	NN	NN	NN	CC	NN	AC	CC	CC	CC	NN	NN	CC	CC	AC	NN	CC	CC	CC	AC	NN	CC	CC	NN	CC	CC	AC	CC	NN	NN	CC
AX-147223533	Aradu.A05	101084410	+	GACCTCTTTTCACCATCAAGTTCGGCGCTACAAAG[A/G]CCATAGTACTCAGCAACTGGGAAATGGCCAAAGAG	A	G	AA	AA	AA	AA	AA	AA	AA	AA	AA	AA	AA	AA	AA	AA	AA	AA	AA	AA	AA	AA	AA	AA	AA	AA	AA	AA	AA	AA	AA	AA	AA	AA	AA	AA	AA	AA	AA	AA	AA	AA	AA	AA	AA
AX-147245332	Araip.B03	121286373	+	CTCGCCATGGATCTCTCCAAGAAGCGTAAAACGGA[A/C]CAGAACGGCGACGCTGATTCCTCGCCTTCACAACA	A	C	CC	NN	CC	NN	CC	CC	CC	NN	CC	CC	CC	NN	CC	NN	AC	AA	AC	AA	CC	AA	NN	AC	CC	CC	CC	AA	CC	CC	CC	CC	CC	AA	CC	AA	CC	CC	CC	AA	AA	AA	NN	AA	AA
AX-147220134	Aradu.A04	74357243	+	GGCAGTACAGGTATGACAAACAGGAGCACCCAAAA[A/G]CACCACCTATGCTTCAAAGAAATGCTTATGTTAAA	A	G	NN	GG	GG	AG	GG	GG	GG	GG	GG	GG	GG	AG	GG	NN	GG	AA	AA	AA	AG	GG	AA	AA	GG	GG	GG	NN	GG	GG	GG	GG	GG	GG	NN	GG	GG	GG	GG	AA	AA	GG	AA	AG	AA
AX-147241724	Araip.B02	85769581	+	GCCCCATGTTACATTCATGCAAATAGAGTTTAATA[G/T]AAGTCATAATCAAAATGAAAACAAACTCGTGCAGA	T	G	TT	TT	TT	TT	TT	TT	TT	TT	TT	TT	TT	TT	TT	TT	TT	TT	TT	TT	TT	TT	TT	TT	TT	TT	TT	TT	TT	TT	TT	TT	NN	TT	TT	TT	TT	TT	TT	TT	TT	TT	TT	TT	TT
AX-147260631	Araip.B09	18563648	+	CTTAGTCTATGATTATACTATAGGCTAAAGTGCAT[G/T]TCATGTTTGTACCTGCAATTTCTGGCCTTGCAGCA	T	G	TT	TT	NN	TT	TT	TT	TT	TT	TT	TT	TT	TT	TT	TT	TT	TT	TT	TT	TT	TT	TT	TT	TT	TT	TT	TT	TT	TT	TT	TT	TT	TT	TT	TT	TT	TT	TT	TT	TT	TT	TT	TT	TT
AX-147251034	Araip.B05	143721873	+	ACATAGAAAACCAACCAAATAAGTTTGGAAATATT[C/T]CATGCGATATAGTACACTGAGATGCATGTAGTGTG	T	C	CT	CT	CC	CC	CC	CC	CC	CC	CC	CC	CC	CC	CC	CC	CC	CC	CC	NN	NN	CC	CC	NN	CC	CC	CC	CC	NN	CC	CC	CC	CT	CC	CC	NN	NN	CC	CC	CC	CC	NN	NN	NN	CC
AX-176791393	Araip.B08	64672862	+	ATTGTGAAAGTCTTTCCGGTTCCAGTCTGCCCATA[C/T]GCAAAAATGCAAACATTGTATCCATCTAGAACTGA	T	C	CC	CC	CC	CC	CC	CC	CC	CC	CC	CC	CC	CC	CC	CC	CC	CC	CC	CC	CC	CC	CC	CC	CC	CC	CC	CC	CC	CC	CC	CC	CC	CC	CC	CC	CC	CC	CC	CC	CC	CC	CC	CC	CC
AX-147256953	Araip.B08	602445	+	CTTCCAAAAGAGCAGACAGTTCGGACTCTTCGGCC[A/G]CAATGCCGGAGGCAATCATGTCGGCATCAACTTCA	A	G	AG	AG	NN	GG	AG	AG	GG	GG	AG	AG	AG	AG	GG	AG	GG	GG	GG	GG	AG	GG	NN	GG	AG	AG	AG	GG	AG	AG	AG	GG	GG	GG	AG	AG	AG	GG	AG	GG	GG	GG	GG	GG	GG
AX-147260121	Araip.B09	8371448	+	AGAAATCTGTGTCCAAATATCACAACCTTTTACAA[A/G]CTGATCATCGTATTTGTATATCTCGATTCCCTCGT	A	G	AA	AA	AA	AA	AA	AA	AA	AA	AA	AA	AA	AA	AA	AA	AA	AA	AA	AA	AA	AA	AA	AA	AA	AA	AA	AA	AA	AA	AA	AA	AA	AA	AA	AA	AA	AA	AA	NN	AA	AA	AA	AA	AA
AX-147243670	Araip.B03	11855292	+	TCTTCAAAGGACTCGGGCTCTGGATCCCTCTCTGG[C/T]GACAACTCCTTTTTCTCTATCTTGCAGCTCTCCCA	T	C	CC	CC	CC	CC	CC	NN	CC	CC	CT	CC	CC	CT	CC	CC	CC	CC	CC	CC	CC	CC	CC	CT	CC	CC	CC	CC	CC	NN	CC	CC	CC	CC	CC	CC	CC	CC	CC	CC	NN	CC	CC	CC	CC
AX-147207845	Aradu.A01	1318390	+	AACCTGCAGTTTGATTCATAAGTGACATTACATAT[A/G]CATCCAGGTCGACCTACAAGTAAAAAACAAAGAAG	A	G	AA	AA	AA	AA	AA	AA	AA	AA	AA	AA	AA	AA	AA	AA	AA	AA	AA	AA	AA	AA	AA	AA	AA	AA	AA	AA	AA	AA	AA	AA	AA	AA	AA	AA	AA	AA	AA	AA	AA	AA	AA	AA	AA
AX-176791394	Araip.B10	16391568	+	AGTTTGCTGTTTACTTGTGTGTCCATATCTGATAT[A/C]CAAGAATGCTTTGCTTTCTTATTTTCTGACTTCCA	A	C	CC	CC	CC	CC	CC	CC	CC	CC	CC	CC	CC	AC	CC	CC	CC	AC	CC	CC	CC	CC	CC	CC	CC	CC	CC	CC	CC	CC	CC	CC	AC	CC	CC	CC	CC	CC	CC	CC	CC	CC	CC	CC	CC
AX-176791395	Araip.B04	128595098	+	AACTGATCAATAAAAAATGGCCAACACAAGAAGGA[C/T]ACTCCACTATATACACCTTCAATAGTAGAATTCCA	T	C	TT	TT	TT	TT	TT	TT	TT	CT	TT	TT	TT	TT	TT	TT	TT	CT	TT	TT	TT	TT	CT	TT	TT	TT	TT	CT	TT	TT	CT	TT	TT	TT	TT	TT	TT	TT	TT	CT	CT	TT	TT	TT	TT
AX-147219474	Aradu.A04	11355810	+	AGAAAGAGGTTAGTGTGTTGAAGTTGAAGAAATGA[C/T]CGGAATGCAGTGCTGTCTATAGAGTTGAGGAAGAA	T	C	TT	TT	TT	TT	TT	TT	NN	TT	TT	TT	TT	TT	TT	TT	TT	TT	TT	TT	TT	TT	TT	TT	TT	TT	TT	TT	TT	TT	TT	TT	CT	TT	TT	TT	TT	TT	TT	TT	TT	TT	TT	TT	TT
AX-147213312	Aradu.A02	9764665	+	AATAATAACAATAATGGTGGTGGCTCCCAAACAGG[A/G]ACAGATGATAGTCCACCAATTTCTCCTTCTCAGGA	A	G	GG	GG	GG	AA	GG	GG	AA	GG	NN	AG	AG	GG	NN	AG	NN	AA	NN	AG	GG	GG	AA	AA	GG	NN	GG	AA	GG	AG	AA	GG	AA	GG	GG	AA	GG	NN	GG	NN	AG	NN	NN	GG	NN
AX-147258883	Araip.B08	113633453	+	GAAATGTTGTGCTGCAAAGATGCCTTGATACTCTG[C/T]TCTTTTGTGACATTCCTGTTACTCTGCCATAAAGC	T	C	CC	CC	CC	CC	CC	CC	CC	CC	CC	CC	CC	CT	CC	CC	CC	CC	CC	CC	CC	CC	CC	CC	NN	CC	CC	CC	CC	CC	CC	CC	CC	CC	CC	CC	NN	CC	CC	CC	CC	CC	CC	CC	CC
AX-147256080	Araip.B07	105633980	+	TGCACACCATATGTGGACTCTATAATGCATATATC[A/C]GGGGAGAACTGGGGGGTCTCGGCAGCTCGAAGATG	A	C	AA	AA	AC	AC	AA	AA	AA	AA	AA	NN	AA	AC	AA	AA	AC	NN	AC	NN	AC	AC	AC	NN	AA	AA	AA	AC	AA	AA	AA	AA	AC	AA	AA	AA	AC	AA	AA	AC	AC	AC	AC	AC	AC
AX-147226037	Aradu.A06	100317242	+	CTTTTGATTGATTTGCTTCAAGAATCTTACCACCA[A/G]GTAGCTGGCTGAGAACAAGCAGATTTGTCGTCTAT	A	G	GG	NN	GG	AG	GG	AG	GG	NN	GG	AG	NN	NN	NN	NN	NN	AG	NN	NN	GG	NN	GG	NN	GG	GG	GG	GG	GG	NN	GG	GG	GG	GG	NN	GG	GG	GG	GG	GG	GG	GG	GG	AG	GG
AX-147217239	Aradu.A03	104000367	+	GAGAAAATTAAGTTCTTGTCCTCGTTTATTTGGCA[A/G]GTTTGGTGCTTAAAATACAAGAACACTTTACAGAT	A	G	GG	NN	GG	GG	NN	AG	AG	GG	AG	GG	GG	GG	GG	GG	GG	GG	AG	GG	AG	AG	GG	GG	GG	GG	NN	GG	NN	NN	AG	GG	GG	AG	AG	GG	AG	GG	GG	AG	GG	NN	AG	AG	AG
AX-147211846	Aradu.A01	96848733	+	GCTTGCTGCAGAACAGTAAGGGCACTTCCATCTGA[A/G]TGAGGACTTAGGCCTAAAACAAGGTCAGGTCTTGA	A	G	AA	AA	AA	AG	AA	AA	AA	AA	AA	AA	AA	AA	AA	AA	AA	AG	AG	AG	AA	AA	AA	AG	AA	AA	AA	AA	AA	AA	AA	AA	NN	AA	AA	AG	AA	AA	AA	AG	AA	AA	AA	AG	AG
AX-147249195	Araip.B05	10774687	+	ATGCCATCAAAGTTTACCGAATCATCAACCTGTGA[A/G]CAAAATATGGACAAGCTCCATATCTTTATTGACTA	A	G	AA	AA	AA	AA	AA	AA	AA	AA	AA	AA	AA	AA	AA	AA	AA	AA	AA	AA	AA	AA	AA	AA	AA	AA	AA	AA	AA	AA	AA	AA	AA	AA	AA	AA	AA	AA	AA	AA	AA	AA	AA	AA	AA
AX-147235354	Aradu.A10	6681679	+	AATATATGCTTCTTTAGAGGTTAAATCATGTCCAC[A/G]TATACCTTGCATTTTATTTTTACCTTGATTCAGTG	A	G	AA	AA	AA	AA	AA	AA	AA	AA	AA	AA	AA	AA	AA	AA	AA	AA	AA	AA	AA	AA	AA	AA	AA	AA	AA	AA	AA	AA	AA	AA	AA	AA	AA	AA	AA	AA	AA	AA	AA	AA	AA	AA	AA
AX-147209734	Aradu.A01	10355299	+	TCTCATCTTCCAGGAGCAATGGGGTGATGCATCAC[C/T]GGTAGAATCAGGGTCTGATATTGATGATTGTTGCT	T	C	CC	CC	CC	CC	CC	CC	CC	CC	CC	CC	CC	CC	CC	CC	CC	CC	CC	CC	CC	CC	CC	CC	CC	CC	CC	CC	CC	CC	CC	CC	CC	CC	CC	CC	CC	CC	CC	CC	CC	CC	CC	CC	CC
AX-147227944	Aradu.A07	18840346	+	TCACAGCAATGTCTACCTGATGATTTGGGGTATGA[C/T]ATGACATCAATCATTAAGGAAGCTATAAATGAACA	T	C	TT	TT	TT	TT	TT	TT	TT	TT	TT	TT	TT	TT	TT	TT	TT	TT	TT	TT	TT	TT	TT	TT	TT	TT	TT	TT	TT	TT	TT	TT	TT	TT	TT	TT	NN	TT	TT	TT	TT	TT	TT	TT	TT
AX-147219643	Aradu.A04	18243674	+	TCAGTATGGAAAGAAACATCACCAGCGCCGTCACA[G/T]AGAAGCAAAGTGCCAGCAACGACGCGACCAAAAAC	T	G	TT	TT	TT	TT	TT	TT	TT	TT	TT	TT	TT	TT	TT	TT	TT	TT	TT	TT	TT	TT	TT	TT	TT	TT	TT	TT	TT	TT	TT	TT	TT	TT	TT	TT	TT	TT	TT	TT	TT	TT	TT	TT	TT
AX-147256413	Araip.B07	116532475	+	AAAGACCAAATTGAATTTAGTCGATTTTGTGTATA[A/C]TCAAATGTCAACATATTTATCAAGTGTTGCTGACA	A	C	AA	AA	AA	AA	AA	AA	AA	AA	AA	AA	AA	AA	AA	AA	AA	AA	AA	AA	AA	AA	AA	AA	AA	AA	AA	AA	AA	AA	AA	AA	AA	AA	AA	AA	AA	AA	AA	AA	AA	AA	AA	AA	AA
AX-147221639	Aradu.A05	7050426	+	GGGCTTAGGGTTCCGGTTGAGATGTCATGGCTCAA[A/C]TGTTGCCAGTTAAGCTGGAGGAAGTGGATGGCCCT	A	C	NN	NN	AC	NN	NN	NN	NN	NN	NN	AC	AC	NN	AC	AC	CC	NN	CC	NN	CC	NN	NN	NN	NN	NN	NN	NN	NN	AC	AC	NN	AA	NN	NN	NN	NN	NN	NN	NN	CC	NN	NN	CC	NN
AX-147243031	Araip.B03	2064362	+	TTTCATCTACAAAATGCCTGCACAATGAAGAACTC[A/G]GTGAATAGTACAGAAAAGAATCAAAAGACAAATTT	A	G	AA	AA	AA	AA	AA	AA	AA	AG	AG	AA	AG	AA	AA	AA	AA	AA	AA	AA	AA	AA	AA	AA	AA	AA	AA	AA	AA	AG	AG	AG	AA	AA	AG	AA	AG	AA	AA	AA	AA	AA	AA	AA	AA
AX-147215524	Aradu.A03	3171382	+	CGTGGAAATGCTTCGAATCTTATTAGGCATGGTAG[G/T]TCACCTGCTGGACTCTTTTCGAACCTGAACCTTGA	T	G	TT	TT	TT	GG	TT	TT	GG	GG	GG	TT	GG	TT	TT	TT	GG	GG	GG	GG	TT	GG	GG	GG	TT	TT	TT	GG	TT	GG	GG	GG	GG	GG	TT	GG	TT	GG	TT	GG	NN	GG	GG	GG	GG
AX-147265134	Araip.B10	132785375	+	ACCACCACAGCAGTGCTGAAGAAAGTTCTCCAAAG[C/T]AATGCACTTCTCCACCAAGTTGCCACCTCTTCAAG	T	C	CT	CC	CC	CC	CC	NN	CC	CC	CC	CT	CC	CT	CC	CC	CC	CC	CC	CC	CC	CC	CC	CC	CC	CC	NN	CC	CC	NN	CC	CC	CC	CC	CC	CC	CC	CC	CC	CC	CC	CC	CC	NN	CC
AX-147226048	Aradu.A06	100487020	+	TTCTTGGCCTGATGGCAGTATTTTGTATACTCGGT[A/G]GTCCCATGTGTTATGAGATGGTAAGTGTAGACCAC	A	G	GG	GG	GG	GG	GG	GG	GG	GG	GG	GG	GG	GG	GG	GG	GG	GG	GG	GG	AG	GG	GG	GG	GG	GG	GG	GG	GG	GG	GG	GG	GG	GG	GG	GG	GG	GG	GG	GG	GG	GG	GG	GG	GG
AX-147228342	Aradu.A07	45945092	+	TTGGTATACCTTGATGCCATAACACCAAGGACTTT[C/T]GACACAACATATTACACAAACCTTATGAGGAAGGT	T	C	TT	TT	TT	TT	TT	TT	TT	TT	TT	TT	TT	TT	TT	TT	TT	TT	TT	TT	TT	TT	TT	TT	TT	TT	TT	TT	TT	TT	TT	TT	TT	TT	TT	TT	TT	TT	TT	TT	TT	TT	TT	TT	TT
AX-176791396	Araip.B05	115781562	+	GTGGAAGAGGACCCTAGATACAAATAAGAAAATCA[C/T]TAGGCTGTGAGTTCATCACAACATTTTTTACTCTA	T	C	CC	CC	NN	CC	CC	CC	CC	NN	NN	NN	CC	CT	CC	CT	CC	CC	CC	CC	CT	CC	CC	CT	NN	CC	CC	NN	CC	NN	CC	NN	CC	NN	CT	CC	CT	NN	CC	CT	CT	CC	CT	NN	NN
AX-147231626	Aradu.A08	44714792	+	GGCCCTTCTAGAACTTGTCATATGCATCAAACAAC[A/G]GAAGGTAAAACGGATTGAGTGGCAACAAGGAAAAG	A	G	AA	AA	AA	AA	AA	AA	AA	AA	AA	AA	AA	AA	AA	AA	AA	AA	AA	AA	AA	AA	AA	AA	AA	AA	AA	AA	AA	AA	AA	AA	AA	AA	AA	AA	AA	AA	AA	AA	AA	AA	AA	AA	AA
AX-147247742	Araip.B04	83847194	+	GACCATATTTATGTAAGCAATGGAATGTATAGTTT[A/C]TGTTACTGTGTTAGTCATATGTTGTATTTTGAGTT	A	C	AA	AA	NN	AC	AA	AA	AA	NN	AA	AA	AA	NN	AA	AA	AC	AA	AC	AC	AA	AC	AC	NN	AA	AA	AA	NN	AA	AA	AA	AA	AC	NN	AA	AA	AA	AA	AA	AC	AC	AC	AC	AA	AC
AX-147239343	Araip.B01	131262744	+	CATTTTCCTTCTGTGAAATACATTGAATATGCTGT[A/C]CAAGTTGAAGACTACACCCTCACCAAGGCAAATAA	A	C	AA	NN	CC	CC	AA	AA	NN	NN	CC	NN	CC	AC	CC	NN	CC	CC	CC	CC	CC	CC	CC	CC	AA	AA	AA	CC	AA	AC	CC	AA	CC	AA	AA	CC	CC	AA	AA	CC	CC	CC	CC	CC	CC
AX-147209811	Aradu.A01	10532610	+	GGTTGGTAAGACCGATCCAAAAGGATGTTTTTCGA[C/T]TTGAGGTTTCCATGGATGATTGGTTTGTCTAGTCC	T	C	CC	CC	CC	CC	CC	CC	CC	CC	CC	CC	CC	CC	CC	CC	CC	CC	CC	CC	CC	CC	CC	CC	CC	CC	CC	CC	CC	CC	CC	CC	CC	CC	CC	CC	CC	CC	CC	CC	CC	CC	CC	CC	CC
AX-147235051	Aradu.A10	3066686	+	CGCAACCGGGTGATAAAATGTGAAGCCAGATCAAG[C/T]ACAGAATCGACATAGGCCTGCATAATATTGAAATG	T	C	CC	CC	CC	CC	CC	CC	CC	CC	CC	CC	CC	CT	CC	CC	CC	CC	CC	CC	CC	CC	CC	CC	CC	CC	CC	CC	CC	CC	CC	CC	CC	CC	CC	CC	CC	CC	CC	CC	CC	CC	CC	CC	CC
AX-147207641	Aradu.A01	280183	+	CGGTCGAGCGCTTCAAGTTGATGAACACTAAGAGT[C/T]GCTGCACAGAACTCGTCAAAATCCATCCTTCTAAA	T	C	CC	CC	CC	CC	CC	CC	CC	CC	CC	CC	CC	CT	CC	CC	CC	CC	CC	CC	CC	CC	CC	CC	NN	CC	CC	CC	CC	CC	CC	CC	CC	CC	CC	CC	CC	CC	CC	CC	CC	CC	CC	CC	CC
AX-147252527	Araip.B06	20751384	+	AATGCTGCACTGCATCACCCCTCATCAGATATATG[C/T]TAACATGCTGCCTACCAATGCTGTGCAAACTAGCG	T	C	CC	CT	CC	NN	CC	CT	CC	NN	CC	CC	CC	CT	CC	CC	CC	CC	CC	CC	CC	CC	CC	CC	NN	CC	NN	CC	NN	CC	CC	CC	NN	CC	CC	CC	CC	CC	CC	CC	CC	CT	NN	CC	CC
AX-147209923	Aradu.A01	11203914	+	AACTTGTGCATTGTGATCACAGCCATCATCTCTGC[A/G]GGCAACTCATTGAAATAAGGAGCATGGCTCAACCT	A	G	GG	GG	GG	GG	GG	GG	GG	GG	GG	GG	GG	GG	GG	GG	GG	GG	GG	GG	GG	GG	GG	GG	GG	GG	GG	GG	GG	GG	GG	GG	GG	GG	GG	GG	GG	GG	GG	GG	GG	GG	GG	GG	GG
AX-147234287	Aradu.A09	113247372	+	AAAAGGGATATGTGTGACTAAGACGCTGATTCCTT[A/G]GCAATCTTCTCTGCCTTTGCAATGACCTCTTCAAT	A	G	AA	AA	AA	AA	AA	AA	AA	AA	AA	AA	AA	AA	AA	AA	AA	AA	AA	AA	AA	AA	AA	AA	AA	AA	AA	AA	AA	AA	AA	AA	AA	AA	AA	AA	AA	AA	AA	AA	AA	AA	AA	AA	AA
AX-147258671	Araip.B08	105505388	+	GTGCACTTCTTGCAGGTAAAAGAGATAAGAAGATG[C/T]TTTCGGATGGTTGATGGGACTCTTTGCTACGATGT	T	C	CC	CC	NN	NN	CC	CC	CC	NN	CC	CC	NN	NN	CC	NN	CT	CC	CC	CC	CC	NN	CC	CC	CC	CC	CC	NN	CC	CT	CC	CC	CC	CC	NN	CC	CC	CC	NN	CC	CC	CC	NN	CT	CC
AX-147219175	Aradu.A04	4333710	+	ATGCTGAACAACAAAATATTCAACATGAGATTCTC[A/G]GAACCTGTATTACGCAATTAATTGTAGGCCTGTTT	A	G	GG	GG	GG	GG	GG	GG	GG	GG	GG	GG	GG	GG	GG	GG	GG	GG	GG	GG	GG	GG	GG	GG	GG	GG	GG	GG	GG	GG	GG	GG	GG	GG	GG	GG	GG	GG	GG	GG	GG	GG	GG	GG	GG
AX-147222175	Aradu.A05	21158070	+	ACCTGGCGCGCTATCCTCTCCAATCGTAATACTTC[C/T]ATGGTCATTCAGAAACACTGTTAATCGTCTTTTCG	T	C	NN	NN	CC	CC	CC	CC	CC	CC	CC	CT	CC	CC	CC	CC	CC	CC	CC	CC	CC	CC	CT	CC	CC	CC	CC	CC	CC	CC	NN	CC	CC	CC	CC	NN	CT	CC	CC	CC	CC	CC	CT	CC	CC
AX-147223780	Aradu.A05	105764065	+	AGAAACAATGTGAGGGCAAGCTTTCTCAAGCTTGG[C/T]TTTTGCATCATCAATTACATAGAATGAGTGAACCG	T	C	CT	CT	CC	CC	CT	NN	CT	CC	CT	CT	NN	CC	CC	NN	CC	CC	CC	NN	CC	NN	CT	CC	CC	CT	NN	CC	NN	CC	CT	CT	CC	CT	NN	CT	CC	CT	NN	CC	CC	CC	CC	CC	NN
AX-147253136	Araip.B06	107858637	+	TATAGCCATTGAACTGCTATGGCAACATGGAACCC[A/G]ACTGCTAATAATTGGAGCCAACAGCAGTGCCAATC	A	G	GG	GG	GG	NN	GG	GG	GG	GG	GG	AG	GG	AG	GG	GG	GG	GG	GG	GG	GG	GG	GG	GG	GG	GG	GG	AG	GG	GG	GG	GG	NN	GG	GG	GG	GG	GG	GG	GG	GG	GG	GG	AG	GG
AX-147225930	Aradu.A06	97826728	+	CATTACTAAGGTTTTCCTATCAACACAAAGAAAGT[C/T]GATCTTCCTTTCAAGTTCAATAACAGCAATAATAG	T	C	TT	TT	TT	TT	TT	TT	TT	TT	TT	TT	TT	TT	TT	TT	TT	TT	TT	TT	TT	TT	TT	TT	TT	TT	TT	TT	TT	TT	TT	TT	TT	TT	TT	TT	TT	TT	TT	TT	TT	TT	TT	TT	TT
AX-147252963	Araip.B06	87676700	+	GAATCTTTCATTTTCATATTTGCATATTGCTTCCT[G/T]AAAGATTGGAGGAGGATTATGTGTACTTTTGTATC	T	G	GT	NN	NN	TT	NN	NN	NN	GT	NN	NN	NN	GT	NN	GT	NN	GT	NN	NN	NN	NN	NN	NN	NN	GT	GT	NN	GT	GT	NN	GT	GT	NN	GT	NN	NN	NN	GT	NN	TT	NN	GT	TT	NN
AX-147220849	Aradu.A04	113829688	+	GCAATCTAAAATGTTAGTTTGTTTTCCATGTCAAT[A/G]TGGCATTGGTGTTGGGTATTGGCATAATCTTGTGG	A	G	NN	GG	GG	NN	GG	GG	AG	AG	GG	GG	GG	GG	GG	NN	AG	GG	GG	GG	GG	NN	GG	GG	GG	GG	GG	GG	NN	GG	AG	NN	AG	GG	GG	GG	AG	NN	GG	GG	GG	GG	AG	GG	GG
AX-147218328	Aradu.A03	129972804	+	GCTTTGATTTGCAAAGTGGTTTCCTTGTTTCTTAA[A/G]TCACATGCACATTTTCTTTTCTTGCAGTGATGGAT	A	G	AA	AA	AA	AG	AA	AA	AA	AA	AA	AA	AA	AA	AA	AA	AA	AG	AG	AG	AA	AA	AA	AG	AA	AA	AA	AA	AA	AA	AA	AA	AG	AG	AA	AG	AA	AA	AA	AG	AA	AA	AA	AA	AG
AX-147230051	Aradu.A08	15042560	+	TACCATTAGAACTAACTTTTCATAGAAGATTCCTT[C/T]TTAAAACCAAAAGCACATTCCCACTTTTGTGCCAA	T	C	NN	TT	TT	TT	TT	TT	TT	TT	TT	TT	TT	TT	TT	TT	TT	TT	TT	TT	TT	TT	TT	TT	NN	TT	TT	TT	TT	TT	TT	TT	CT	TT	TT	TT	NN	TT	TT	TT	TT	TT	CT	TT	TT
AX-147218394	Aradu.A03	130811361	+	CTCAATCTAAGATCAGGGTTACATGCCCCATCTAG[A/C]GGAGGCTTAGACAGATGCCTGCTGTAATCAAAGAC	A	C	CC	CC	CC	AC	NN	CC	CC	AC	CC	CC	NN	AC	NN	AC	CC	CC	CC	CC	CC	CC	CC	CC	CC	CC	CC	AC	CC	AC	CC	CC	CC	CC	NN	CC	NN	NN	NN	NN	AC	CC	AC	AC	CC
AX-147222497	Aradu.A05	50577511	+	ATACACACATAAATAAAGAGAAATGGATGAAACTC[A/G]TGAAACATGACAGAGAGCTACAAATATCATTTAGC	A	G	AA	AA	AA	AA	AA	AA	AA	AA	AA	AA	AA	AA	AA	AA	AA	AA	AA	AA	AA	AA	AA	AA	AA	AA	AA	AA	AA	AA	AA	AA	AA	AA	AA	AA	AA	AA	AA	AA	AA	AA	AA	AA	AA
AX-147209007	Aradu.A01	6797918	+	GGAAGAACACAAGAAGGTGTTGGTTTGGAAGGTTT[A/G]ATGATCACAACATCCTTCATCTCAAGTGAGAGTGT	A	G	AA	AA	AA	AA	AA	AA	AA	AA	AA	AA	AA	AA	AA	AA	AA	AA	AA	AA	AA	AA	AA	AA	AA	AA	AA	AA	AA	AA	AA	AA	AA	AA	AA	AA	AA	AA	AA	AA	AA	AA	AA	AA	AA
AX-147257948	Araip.B08	22330778	+	CTGTATGATACAATCCAGTGCTAATTTGTGAAACA[C/T]GGTGAGTTTTTAAGGTATCCAAGATTCTTGGCTTC	T	C	TT	TT	TT	TT	TT	TT	TT	TT	TT	TT	TT	TT	TT	TT	TT	TT	TT	TT	TT	TT	TT	TT	TT	TT	TT	TT	TT	TT	TT	TT	TT	TT	TT	TT	TT	TT	TT	TT	TT	TT	TT	TT	TT
AX-147216140	Aradu.A03	16185290	+	CTTATTCTTGTTATTCGTTCCGATTGCATTTATTT[A/G]TGGCGGCATATCCCCATTTTCGTGAAATTTGGAGG	A	G	AA	AA	AA	AA	AA	AG	AA	NN	NN	AA	AA	AA	AA	AA	GG	GG	NN	NN	AA	AA	NN	NN	AA	AA	AG	NN	AA	NN	AA	AA	GG	AA	AA	AA	AG	AA	AA	NN	NN	GG	AG	NN	NN
AX-147246831	Araip.B04	5424759	+	AAACCTTCTAGAGGCGAACCGGAAGTGAATCCTTC[A/G]GCTTCAATGCAGGCCGAAATCAAGCCATGAACTTC	A	G	AG	AG	NN	GG	AG	NN	NN	AG	AG	AG	AG	AG	GG	NN	NN	GG	GG	GG	AG	GG	GG	GG	AG	AG	AG	GG	AG	AG	AG	AG	NN	AG	AG	NN	GG	GG	NN	GG	GG	GG	GG	GG	GG
AX-147227424	Aradu.A07	5797715	+	AGTTCTTTGTTCAAAACTTGATTGAATTGAGACTC[A/G]CTAACACCATCCCTACATAAAACAGAAAAAATAAC	A	G	NN	GG	GG	NN	GG	NN	GG	GG	GG	NN	GG	NN	GG	GG	GG	GG	GG	GG	NN	GG	GG	GG	GG	GG	GG	GG	GG	GG	GG	GG	NN	GG	GG	GG	NN	GG	GG	NN	GG	NN	GG	GG	GG
AX-147214919	Aradu.A02	87343254	+	TTTATTGTTATCTTTCAGGGCCTATTTTATTTGGT[A/G]AGTGACAAATTATCACTTTGTGAATATATAAAACA	A	G	AG	GG	GG	AG	AG	NN	AG	GG	GG	AG	GG	AG	GG	GG	GG	GG	GG	NN	GG	GG	GG	GG	NN	GG	NN	NN	NN	NN	GG	GG	NN	GG	GG	GG	NN	GG	GG	NN	GG	GG	NN	AG	GG
AX-147229346	Aradu.A08	4440864	+	ATATGAATTGAACAGATTGGTGGATTGGACAGAAG[C/T]TGGCAAAGACCACCGGGTGTGGCTGCCAAACTCAT	T	C	CC	CC	CC	CC	CC	CC	CC	CC	CC	CC	CC	CT	CC	CC	CC	CC	CC	CC	CC	CC	CC	CC	CC	CT	CC	CC	CC	CC	CC	CC	CC	CC	CC	CC	CC	CC	CC	CC	CC	CC	NN	CT	CC
AX-147227930	Aradu.A07	17768688	+	GAAGACAACGTCCTTTACATTGTCGAGAACATTAA[C/T]GTTGCTGGTAACTCCTAATAACATGCTTCTTCTTC	T	C	CC	CC	NN	CC	CT	CC	CC	CC	CC	CC	CC	CC	NN	CC	CC	CC	CC	CT	NN	CC	CT	CT	CT	NN	NN	CT	CC	CC	CT	NN	CC	CT	NN	CC	NN	CC	CC	CC	NN	CT	CT	CC	CC
AX-176791397	Aradu.A08	6513837	+	GCCCTCTGACTCCTCTTCAAAAATTGATGAAAAGA[C/T]GCTACCGGTGGAACATGTCGAAGACAAGCAACCTT	T	C	TT	TT	TT	TT	TT	TT	TT	TT	TT	TT	TT	TT	TT	TT	TT	TT	TT	TT	TT	TT	TT	TT	TT	TT	TT	TT	TT	TT	TT	TT	TT	TT	TT	TT	TT	TT	TT	TT	TT	TT	TT	TT	TT
AX-147240348	Araip.B02	2697968	+	TCTAACGGTAGTGGAAAGAGTAGTAGTGCGTTGTC[A/G]TCTTCGACTTTTTCGCTTCCTGCGCCGGATAAGGT	A	G	AA	AA	AA	AA	AA	AA	AA	AA	AA	AA	AA	AA	AA	AA	AA	AA	AA	AA	AA	AA	AA	AA	AA	AA	AA	AA	AA	AA	AA	AA	AA	AA	AA	AA	AA	AA	AA	AA	AA	AA	AA	AA	AA
AX-147235060	Aradu.A10	3254600	+	TACACATCAAGCTTGACTCAGAGCCTTTCTCTTGC[A/G]CTAGATGAATTCTACAAGAATTTGAGATCAGTTGG	A	G	AA	AA	AA	AA	AA	AA	AA	AA	AA	AA	AA	AA	AA	AA	AA	AA	AA	AA	AA	AA	AA	AA	AA	AA	AA	AA	AA	AA	AA	AA	AA	AA	AA	AA	AA	AA	AA	AA	AA	AA	AA	AG	AA
AX-147251419	Araip.B05	149231290	+	GCTAGATGTCCCCTTTCTGTAACAGATTGATTGTC[A/C]CCACCTGCATAAAATGGGTTCACAGAGCTGCTATC	A	C	CC	CC	CC	CC	CC	CC	CC	CC	CC	CC	CC	AC	CC	CC	CC	CC	CC	CC	CC	CC	CC	CC	CC	CC	CC	CC	CC	CC	CC	CC	CC	CC	CC	CC	CC	CC	CC	CC	CC	CC	CC	AC	CC
AX-147253280	Araip.B06	116097571	+	ATGATGGAGAGAAATCAGAAAATATTATAAAATGC[G/T]GTACTGCTGCATATGTGAACCACAGAGAATTTTCC	T	G	GG	GG	GG	GG	GG	GG	GG	GG	GG	GT	GG	GT	GG	GG	TT	GG	GG	GG	GG	TT	GG	GG	GG	GG	GG	GG	GG	GG	GG	GG	GG	GG	GG	GG	GG	GG	GG	GG	GG	TT	GG	TT	GG
AX-147221330	Aradu.A04	121041531	+	ATCTTCTAACTTCGATATTTAGGATTCAACAACTG[C/T]TTCTAGTTTGCGATGTTGCTTCAATACATTGATCA	T	C	CC	CC	CT	CC	CC	CC	CC	CC	CC	CC	CC	CC	CC	CC	CT	CT	CT	CT	TT	CT	CT	CT	CC	CC	CC	CT	CC	CC	CC	CC	CC	CC	CT	CT	CC	CC	CC	CT	CT	CT	CT	CT	CT
AX-147255234	Araip.B07	20384477	+	GGTGTTCCAGTAATTATTGGACAATTCTTCTTTCT[G/T]GCATTGGCAAATGTTCTGTCAATGTTGGTGTCATT	T	G	TT	TT	TT	TT	TT	TT	TT	TT	TT	NN	TT	TT	TT	TT	TT	TT	TT	TT	TT	TT	TT	TT	TT	NN	TT	TT	TT	TT	TT	TT	NN	TT	TT	TT	TT	TT	TT	TT	TT	TT	TT	TT	TT
AX-147241152	Araip.B02	24748745	+	TGTGTGCAATTTCCACGTTAGAAGATCCTGTTTTG[A/C]ATTGATTTTAATTTGTGGCCTCTTTCTTCGGTTGA	A	C	AA	AA	AA	AA	AA	AA	AA	AA	AA	AA	AA	AA	AA	AA	AA	AA	AA	AA	AA	AA	AA	AA	AA	AA	AA	AA	AA	AA	AA	AA	AA	AA	AA	AA	AA	AA	AA	AA	AA	AA	AA	AA	AA
AX-147252835	Araip.B06	43944501	+	AAGAGAATAGGAGAGAAAGAGAAAGGGGGAAAATG[A/G]CACGCAGCATAACGTACATAACTGGATCGCAGCTT	A	G	GG	GG	GG	GG	GG	GG	GG	GG	GG	GG	GG	NN	GG	GG	AG	GG	GG	GG	GG	AG	GG	GG	GG	GG	GG	GG	GG	GG	GG	GG	GG	GG	GG	GG	GG	GG	GG	GG	GG	AG	GG	AG	GG
AX-147262904	Araip.B10	1619022	+	CAACAAAAGAGGCAGATTTTCCCGCACATGTACGG[A/C]TTCTGAGGCCAATTTGCAGGATGATCATCATTCAA	A	C	AA	AA	AA	AA	AA	AA	AA	AA	AA	AA	AA	AA	AA	AA	AA	AA	AA	AA	AA	NN	AA	AA	AA	AA	AA	AA	AA	AA	AA	AA	AA	AA	AA	AA	AA	AA	AA	AA	AA	AA	AA	NN	AA
AX-147245844	Araip.B03	129238500	+	AACACAGAGAAGCACCACCTGCCACCTGATCCATG[G/T]CAAGGAAGTGTTCAAGTACTCTTTGCACACAGTCA	T	G	TT	TT	TT	TT	TT	TT	TT	TT	TT	TT	TT	TT	TT	TT	TT	TT	TT	TT	TT	TT	TT	TT	TT	TT	TT	TT	TT	TT	TT	TT	TT	TT	TT	TT	TT	TT	TT	TT	TT	TT	TT	TT	TT
AX-147256777	Araip.B07	124147377	+	ACTTCTTTATCTTCGTCACCTATTTTATCCAGAAT[G/T]ACTAGATATAAATGAGCATATCCGAAATGGGCTGA	T	G	NN	TT	TT	GT	TT	GT	TT	NN	TT	NN	TT	GT	NN	NN	NN	TT	TT	GT	TT	TT	TT	TT	NN	TT	TT	TT	TT	GT	TT	TT	TT	NN	GT	TT	TT	TT	TT	TT	NN	NN	TT	TT	TT
AX-147214650	Aradu.A02	83349129	+	AAAACAACTATGCTACACAACTATAATGGTTAGAA[C/T]AGAAGACTAAATAAAAAATGAGACCAAATCTTCTA	T	C	TT	TT	TT	TT	TT	TT	TT	TT	TT	TT	TT	TT	TT	TT	TT	TT	TT	TT	TT	TT	TT	TT	TT	TT	TT	TT	TT	TT	TT	TT	TT	TT	TT	TT	TT	TT	TT	TT	TT	TT	TT	TT	TT
AX-147253718	Araip.B06	127661104	+	GGCACCCTTCTTAACACAATTAACACTGTCTAAAA[C/T]AGACAAAGACTCGACATTATGAAATAGAGAGGCAC	T	C	CC	NN	CC	CC	CC	CC	CC	CC	CC	CC	CC	CC	CC	CC	CC	CT	CT	CT	CC	CC	CT	CT	CC	NN	CC	CT	CC	CC	CC	CC	CC	CC	CC	CC	CC	CC	CC	NN	NN	CC	CT	CC	CT
AX-147220886	Aradu.A04	114530561	+	AGATACACATAAAGTAAGCCCTATCTCTATCCTTG[C/T]GTATGTAATTTCTCTCCCTTGTCATGGATTCACCA	T	C	TT	TT	TT	TT	TT	TT	TT	TT	TT	TT	TT	TT	TT	TT	TT	TT	TT	TT	TT	TT	TT	TT	TT	TT	TT	TT	TT	TT	TT	TT	TT	TT	TT	TT	TT	TT	TT	TT	TT	TT	TT	TT	TT
AX-176791398	Araip.B05	142672638	+	TTATCTCTAAAGCTGCTTTGGCTTGTGAACTTGTT[A/C]ATCTGGGTTTTTTTTCCGGCTCCTATCATATTCAG	A	C	AA	AA	AA	AA	AA	AA	AA	AA	AA	AA	AA	AA	AA	AA	AA	AA	AA	AA	AA	AA	AA	AA	AA	AA	AA	AA	AA	AA	AA	AA	AA	AA	AA	AA	AA	AA	AA	AA	AA	AA	AA	AA	AA
AX-147259401	Araip.B08	126668369	+	GTGCCACTTAACATGCCATATCCGCAAATTTTGAC[A/G]CTGTTAGCAACGGAAGAACTAATGTGACAATCTTA	A	G	GG	GG	NN	GG	GG	GG	GG	GG	GG	GG	GG	GG	GG	GG	GG	AA	AA	AA	GG	GG	AA	NN	GG	GG	GG	AA	GG	GG	GG	GG	GG	AG	GG	AA	GG	NN	GG	AA	GG	GG	NN	NN	AA
AX-147210899	Aradu.A01	36775841	+	TTGGCATTTGGTCTGATAGTTCTTTTGTGACCCAT[A/G]TACCTCCTGTTATATATATAGCAAATGAAATCAAT	A	G	AA	AA	AA	AA	AA	AA	AA	AA	AA	AA	AA	AA	AA	AA	AA	AA	AA	AA	AA	AA	AA	AA	AA	AA	AA	AA	AA	AA	AA	AA	AA	AA	AA	AA	AA	AA	AA	AA	AA	AA	AA	AA	AA
AX-147212078	Aradu.A01	105776390	+	AAATCATTTACTGATTTGGGATGACTTGAAATTTC[A/G]CGTGTTGCGTGAACGTCTTCCTTTTTAAAACTTAG	A	G	GG	GG	GG	GG	GG	GG	GG	GG	GG	GG	GG	GG	GG	GG	GG	GG	GG	GG	GG	GG	GG	GG	GG	GG	GG	GG	GG	GG	GG	GG	GG	GG	GG	GG	GG	GG	GG	GG	GG	GG	GG	GG	GG
AX-147263596	Araip.B10	14954598	+	CTACGAATCTAGAACATGTTACTTCAACCACATCA[C/T]TCACAATGTTTCCTGCATTTCTCCTTGTTACTTTC	T	C	CC	CC	CC	CC	CC	CC	CC	CC	CC	CC	CC	CC	CC	CC	CT	CC	CC	CC	CC	CT	CC	CC	CC	CC	CC	CC	CC	CC	CC	CC	CC	CC	CC	CC	CC	CC	CC	CC	CC	CC	CC	CC	CC
AX-147231177	Aradu.A08	38565960	+	AACAAGGGTAACTAATGGAGGAAAGTGTTGAAGTA[G/T]AGAGATTTTAAATGCCATTAATGCAAGATGTAGAC	T	G	NN	GG	NN	GT	GG	GG	GG	GG	GG	GG	GG	GT	GG	GG	GG	NN	GG	GG	GG	GG	GG	GG	GG	GG	GG	NN	GG	GT	GG	GG	GG	GG	GG	GG	NN	GG	GG	GT	NN	GG	GG	NN	GG
AX-147232400	Aradu.A09	4197209	+	AACTTGACAATTAAAAACTTCGGTTTCCTGTACAG[A/G]TATTGAGCTTCCAAAAAAGACCCTGAAAGCAGTGT	A	G	AG	AG	AG	AG	AG	AG	AG	AG	GG	AG	AG	AG	AG	AG	GG	GG	GG	GG	AG	GG	GG	GG	AG	AG	AG	GG	AG	AG	AG	AG	NN	AG	AG	AG	NN	NN	AG	GG	GG	GG	GG	GG	GG
AX-147236939	Aradu.A10	105656627	+	TTACTCTCCAATGGAACACAACATTGTTTTTCTGT[C/T]AAAAGAAAATGTGAACTTGTATAACTTCTAATTTC	T	C	CC	CC	CC	CC	CC	CC	CC	CC	CC	CC	CC	CC	CC	CC	CC	CC	CC	CC	CC	CC	CC	CC	CC	CC	CC	CC	CC	CC	CC	CC	CC	CC	CC	CC	CC	CC	CC	CC	CC	CC	CC	CC	CC
AX-147228367	Aradu.A07	47375767	+	GTTTGATTGGTTGTATTGTTATTCTCTTTACGTCC[G/T]TATTTGTTCTCCCTCCTTTTTCCTAATAAATTGGA	T	G	GG	GG	GG	GG	GG	GG	GG	GG	GG	GG	GG	GT	GG	GG	GG	GG	GG	GG	GG	GG	GG	GG	GG	GG	GG	GG	GG	GG	GG	GG	GG	GG	GG	GG	GG	GG	GG	GG	GG	GG	GG	GG	GG
AX-147245103	Araip.B03	115441827	+	CATTAACGCAACCCATGAAGATTATCTCTATTTCT[G/T]TAACAACTATGCATGGAATGAAATGAATAATAAGA	T	G	GG	GG	GG	GG	GG	GG	GG	GG	GG	GG	GG	GG	GG	GG	GG	GG	GG	GG	GG	GG	GG	GG	GG	GG	GG	GG	GG	GG	GG	GG	GG	GG	GG	GG	GG	GG	GG	GG	GG	GG	GG	GG	GG
AX-176791399	Araip.B01	2103096	+	CGTGTTTTGGCTTGGAATTCATGTTTTTTCCATTG[G/T]CCTAGAAAATCAAATGGGCTGAAAATGTGTGTGTA	T	G	GG	GG	GG	GG	GG	GG	GG	GG	GG	GG	GG	GG	GG	GG	GG	GG	GG	GG	GG	GG	GG	GG	GG	GG	GG	GG	GG	GG	GG	GG	GG	GG	GG	GG	GG	GG	GG	GG	GG	GG	GG	GG	GG
AX-147236128	Aradu.A10	74599617	+	AGGATTTCGTTATGTCCAACAGAGCCTTTGCATCA[A/G]CTACTTGTTCTCTTGGTTTTGTAACTGGAATTAGA	A	G	AG	GG	NN	GG	GG	GG	GG	GG	GG	GG	GG	NN	NN	GG	GG	GG	GG	GG	NN	NN	GG	NN	GG	NN	GG	GG	AG	AG	AG	GG	NN	GG	GG	GG	GG	GG	GG	GG	GG	GG	AG	AG	NN
AX-147238549	Araip.B01	60304260	+	CTTATGTTATGTTTAAAAGGCTTCCTTCAACTTGC[C/T]TTTGGTCTAAGAATATGGTGTGAAGGATAACAATT	T	C	TT	TT	TT	TT	TT	TT	TT	TT	TT	TT	TT	TT	TT	TT	TT	TT	TT	TT	TT	TT	TT	TT	TT	TT	TT	TT	TT	TT	TT	TT	TT	TT	TT	TT	TT	TT	TT	TT	TT	TT	TT	TT	TT
AX-147242558	Araip.B02	103778794	+	CGAAAGGGTGAATATCAAAATGGAACACAGCAAGT[G/T]AATTCCAGACATCCCACGATTAATGGACACAAATC	T	G	TT	TT	TT	TT	TT	TT	TT	TT	TT	TT	TT	TT	TT	TT	TT	TT	TT	TT	TT	TT	TT	TT	TT	TT	TT	TT	TT	TT	TT	TT	TT	TT	TT	TT	TT	TT	TT	TT	TT	TT	TT	TT	TT
AX-147215644	Aradu.A03	5001631	+	TTTCTAACCTAGGTAGCCTTCAACTTTTGCAGCTC[A/G]TGTTGGCTTAAATCTTCTGAGGACAGAACGCTACT	A	G	AA	AA	AA	AA	AA	AA	AA	AA	AA	AA	AA	AA	AA	AA	AA	AA	AA	AA	AA	AA	AA	AA	AA	AA	AA	AA	AA	AA	AA	AA	AA	AA	AA	AA	AA	AA	AA	AA	AA	AA	AA	AA	AA
AX-147236746	Aradu.A10	102457628	+	TTGGCAATAACTTTGGTACATAAGATAATGCTTGT[A/G]GTTCAAGATCGGGTGTGGAGTTACAAAGCCACCAC	A	G	AA	AA	AA	AA	AA	NN	AA	AA	AA	NN	AA	AA	AG	AA	AA	NN	AG	NN	AA	NN	NN	NN	AA	NN	AA	NN	AA	AA	AA	AA	AA	NN	NN	AA	NN	AA	AA	AG	NN	AA	AG	NN	AG
AX-147237440	Araip.B01	605062	+	TGTCTCTGTATGTCCAACATCACATTTTCTTTCAT[A/G]CATTGAAATTCATGAAGTGATGCTAACTTCAAACT	A	G	AA	AA	AA	AA	AA	AA	AA	AA	AA	AA	AA	AA	AA	AA	AA	AA	AA	AA	AA	AA	AA	AA	AA	AA	AA	AA	AA	AA	AA	AA	AA	AA	AA	AA	AA	AA	AA	AA	AA	AA	AA	AA	AA
AX-147236670	Aradu.A10	101180717	+	ATTGGAAAAGGCGGGCAGATAGTACAGAGCATACG[C/T]AGTGATACTGGTGCACAGATTCGTATATTGAAGGA	T	C	TT	TT	TT	TT	TT	TT	TT	TT	TT	TT	TT	TT	TT	TT	TT	TT	TT	TT	TT	TT	TT	TT	TT	TT	TT	TT	TT	TT	TT	TT	NN	TT	TT	TT	TT	TT	TT	TT	TT	TT	TT	TT	TT
AX-147220500	Aradu.A04	104172441	+	GAATGCAAATTTGTAGAAATATGAGGCCTAGAACT[C/T]GGTGTTGATGGCCTTGAGCTTTGTGTTGATGTTCT	T	C	TT	TT	TT	TT	TT	TT	TT	TT	TT	TT	TT	TT	TT	TT	TT	TT	TT	TT	TT	TT	TT	TT	TT	TT	TT	TT	TT	TT	TT	TT	TT	TT	TT	TT	TT	TT	TT	TT	TT	TT	TT	TT	TT
AX-147208056	Aradu.A01	2040283	+	TGAATGTTCAAATCCAAAATTCCATGTGCTTGATA[A/G]GTTGGTCCTCCTGAAATATATTAAAACAACATAGA	A	G	GG	GG	AG	GG	GG	GG	GG	AG	GG	GG	GG	AG	GG	NN	GG	GG	GG	GG	GG	AG	GG	GG	GG	GG	GG	GG	GG	NN	GG	NN	NN	AG	AG	GG	GG	GG	NN	AG	AG	NN	NN	GG	GG
AX-147248467	Araip.B04	125216296	+	TCATCTATGGTGTGAGTTCCTTTACAAATGAAAGT[C/T]CTGTTGAAATTAAGTGCCGAAATGAGTTGTTGGTT	T	C	TT	TT	TT	TT	TT	TT	TT	TT	TT	TT	TT	TT	TT	TT	TT	TT	TT	TT	TT	TT	TT	TT	TT	TT	TT	TT	TT	TT	TT	TT	TT	TT	TT	TT	TT	TT	TT	TT	TT	TT	TT	TT	TT
AX-147254568	Araip.B07	3025087	+	GTCTATTGGCCTTTTATAGACCATCACTGGATCCA[A/G]AAATTGATCAGATGATCAGAGTTTCAGGTTTCGGA	A	G	GG	GG	GG	GG	GG	NN	GG	GG	NN	GG	GG	GG	GG	GG	GG	NN	AG	GG	GG	GG	AG	AG	NN	NN	GG	AG	GG	GG	GG	GG	NN	GG	GG	GG	GG	GG	GG	AG	GG	GG	GG	GG	AG
AX-147215423	Aradu.A03	1954749	+	GATACAAAGATTTTTGCCACATATAATAAAGCATG[C/T]CATCATGGAATTGATTACACTAGAGAGTTCAATTT	T	C	CC	CC	CC	CT	CC	CT	NN	CT	CC	NN	CC	CT	CT	CC	CC	CT	CC	CC	CC	CC	CC	CC	NN	CC	CC	NN	CC	CT	CC	NN	CT	CC	CC	CC	CT	CC	NN	CC	CC	CC	CT	NN	CC
AX-147261313	Araip.B09	102419381	+	TCACATCAAGAGCAATGAGCATGTAATGTTTATGT[C/T]TATACTTCATACCATAATAATCAAGATGTATAATG	T	C	CC	NN	CC	CC	NN	NN	CC	CC	CC	CC	NN	CC	CC	CC	CC	CC	CT	CT	NN	NN	CC	CC	CC	CT	CC	CC	NN	CC	CC	CC	NN	CC	CC	NN	NN	CC	CC	CC	CC	CC	CC	NN	CC
AX-147256579	Araip.B07	120739249	+	CTGACGAGTTTTGTAGCATGAAATGAGTGGATGAA[G/T]GGCTGAAGTGGAGCTTGTCGCGCGTGACGGAAACA	T	G	GG	GG	GG	GG	GG	GG	GG	GG	GG	GG	GG	GT	GG	GG	GG	GT	GG	GG	GG	GG	NN	GG	GG	GG	GG	GG	GG	GG	GG	GG	GG	GG	GG	GG	GG	GG	GG	GG	GG	GG	GG	GG	GG
AX-147212511	Aradu.A02	1556477	+	AGAAGAAGGGAGTTCAATCATGGAAAATGCTCTTA[A/G]GAGAATTAGTGGTGAAACATGGTTTAATAATAATA	A	G	GG	GG	AG	GG	NN	NN	AG	GG	AG	NN	GG	GG	GG	GG	GG	GG	GG	GG	GG	GG	NN	GG	GG	GG	GG	AG	GG	GG	GG	NN	NN	GG	GG	GG	NN	NN	GG	AG	NN	GG	NN	GG	AG
AX-147221337	Aradu.A04	121114840	+	TCAAAGAAACTGGTTTTGTTGCACTTTGTGTATAG[C/T]TCAGTAAGAAGTCCACTTAGGAACGATTTCACCTG	T	C	CC	CC	CT	CC	CC	CC	CC	CC	CC	CC	CC	CC	CC	CC	CT	CT	CT	CT	TT	CT	CT	CT	CC	CC	CC	CT	CC	CC	CC	CC	NN	CC	CT	CT	CC	CC	CC	CT	CT	CT	CT	CT	CT
AX-147226888	Aradu.A07	937362	+	ACCCTACTCAAACCATAGTTGAATCCAGGAAGTGG[A/G]CTGCGATTCGGTCCTGGCGATAACTCCTTAGGTAC	A	G	AG	NN	AA	NN	AA	NN	AA	AA	NN	NN	AA	AA	AA	AA	GG	GG	GG	GG	GG	GG	GG	GG	AA	AG	AA	GG	AA	NN	AA	NN	AA	AA	AA	AA	AG	AA	NN	GG	GG	GG	GG	GG	GG
AX-176791400	Aradu.A04	121236330	+	TGTGATCCGGTAACTGTATATCAATTCACAACAAA[C/T]ATCACTTAATGACACAAATGATTAATAGTGAATTC	T	C	CT	CT	TT	CT	CT	TT	CT	CT	CT	CT	CT	CT	CT	CT	TT	TT	TT	TT	TT	TT	TT	TT	CT	CT	CT	NN	CT	CT	CT	CT	CT	CT	TT	TT	CT	CT	CT	TT	TT	TT	TT	TT	TT
AX-147216512	Aradu.A03	27813965	+	TCTTAAACAAGCCGATGCACCAGTAGCAAGTTGCA[C/T]AGTTCAAGCTCTGACATCGACATTTTCATATAACC	T	C	CC	CC	CC	CC	CC	CC	CC	CC	CC	CC	CC	CT	CC	CC	CC	CC	CC	CC	CC	CC	CC	CC	CC	CC	CC	CC	CC	CC	CC	CC	CC	CC	CC	CC	CC	CC	CC	CC	CC	CC	CC	CT	CC
AX-147229449	Aradu.A08	5203466	+	GGCCACTCCATCCCTAGCTTGCTTAATATAATGTA[C/T]GACACTAATTTTGTTTTTGTGTATTATAAGGATCT	T	C	TT	TT	TT	TT	TT	TT	TT	TT	TT	TT	TT	TT	TT	TT	TT	TT	TT	TT	TT	TT	TT	TT	TT	TT	TT	TT	TT	TT	TT	TT	TT	TT	TT	TT	TT	TT	TT	TT	TT	TT	TT	TT	TT
AX-147244354	Araip.B03	32004125	+	ATGCCCAAAGCCCAACATCAAGCATTATGCACTTG[C/T]TGTTATATTCAAGGAGAATTCTTCTCTCCCCTTAA	T	C	CT	NN	CT	CT	CC	NN	CT	CT	CT	CC	CT	CT	NN	CT	CT	CT	CC	NN	CC	CC	CC	CC	CC	CC	NN	NN	CC	CT	NN	NN	CC	CT	CC	CT	CT	CC	CT	NN	NN	CC	CT	CC	CC
AX-147235161	Aradu.A10	4280094	+	GCAAGTGGTGATGAGAATTGAAATAAATTTGTGGG[A/G]GCTTGAAAATGAAAATGGGATCTGTATAAATGATG	A	G	AA	AA	AA	AA	AA	AA	AA	AA	AA	AA	AA	AA	AA	AA	AG	AA	AA	NN	AA	AG	AA	AA	AA	AA	AA	AA	AA	AA	AA	AA	AA	AA	AA	AA	AA	AA	AA	AA	AA	AG	AA	AG	AA
AX-147260966	Araip.B09	36911893	+	AAGGCGGAGAAGAGGATGAGGGTGTCGATGATCAA[A/G]CTGTCAAAGTAGTTGATATTGTTGATACTTTTAGG	A	G	GG	GG	GG	GG	GG	GG	GG	GG	GG	GG	GG	AG	GG	GG	GG	GG	GG	GG	GG	GG	GG	GG	GG	GG	GG	GG	GG	GG	GG	GG	GG	GG	GG	GG	GG	GG	GG	GG	GG	GG	GG	GG	GG
AX-147226312	Aradu.A06	105269669	+	TTTATTTTCCAAATAGCTCACCAACGGGGTCCGAG[G/T]ATACTTTCCCAGCTTGAAAAGCCTGAGCTGAAGCC	T	G	GG	GG	GG	GG	GG	GG	GG	GG	GG	GG	GG	GG	GG	GG	NN	TT	TT	NN	TT	TT	NN	TT	GG	GG	GG	NN	GG	GG	GG	GG	GG	GG	TT	GG	GG	GG	GG	NN	TT	TT	TT	TT	TT
AX-147258053	Araip.B08	26234223	+	GTTGATGTTAGACTACTAGTATATCAAGTCATGGT[A/G]TGTTGTGTGCTATTTTCATGGAGATTTTGATTAAT	A	G	AA	AA	AA	AA	AA	AA	AA	AA	AA	AA	AA	AA	AA	AA	AA	AA	AA	AA	AA	AA	AA	AA	AA	AA	AA	AA	AA	AA	AA	AA	AA	AA	AA	AA	AA	AA	AA	AA	AA	AA	AA	AA	AA
AX-147231945	Aradu.A08	48460914	+	CTACGATCATTCCTGAGAATTTAAAGTAGGTAATA[C/T]CTTCTTTTTGTTTGAGTTGATGAAAATTTTCTACT	T	C	TT	TT	TT	CT	CT	TT	CT	TT	TT	CT	TT	TT	TT	TT	TT	TT	TT	TT	NN	TT	TT	TT	NN	NN	TT	TT	NN	TT	NN	TT	CT	CT	NN	TT	TT	TT	NN	TT	TT	NN	TT	NN	TT
AX-147220281	Aradu.A04	88065835	+	ATTCAAAATCAGATTGCACAGTGGATTATATCATA[A/C]ATTATTACTTCATTTTGAGATCCGTCCTCTGTGTG	A	C	AA	AA	AA	AA	AA	AA	AA	AA	AA	AA	AA	AA	AA	AA	AA	AA	AA	AA	AA	AA	AA	AA	AA	AA	AA	AA	AA	AA	AA	AA	AA	AA	AA	AA	AA	AA	AA	AA	AA	AA	AA	AA	AA
AX-147217543	Aradu.A03	117320353	+	CCAACTCCTTAGTTTAAAATGTTAGATCATTAAAT[A/G]TTTAAATATCCATAGTTCTATACATAATGGAGAAA	A	G	AA	GG	NN	NN	NN	NN	AG	NN	NN	NN	GG	GG	AG	AG	AA	AA	AA	AG	NN	AA	AA	AA	GG	GG	GG	AA	AG	GG	AG	NN	GG	AA	AA	AA	GG	GG	AG	AA	NN	AA	AA	NN	AG
AX-147221201	Aradu.A04	119665090	+	TGGAGCTGTTTCAGAAAATGATGCTTGAGGCAAGC[A/G]ATTCAGTTCCCAATTCAGTTACAATGGTTAGTGTG	A	G	GG	GG	GG	GG	AG	GG	GG	GG	GG	GG	GG	GG	AG	GG	GG	GG	GG	GG	GG	GG	GG	GG	GG	GG	GG	GG	GG	GG	GG	AG	GG	GG	GG	GG	GG	AG	GG	GG	GG	GG	GG	GG	GG
AX-147243811	Araip.B03	13994594	+	ACATTATGCACAAATCCGCATCTGATTAATTTGTT[C/T]CTATTAGCACAGTTCACCTGTTTATACTTTCTATT	T	C	TT	TT	TT	TT	TT	TT	TT	TT	TT	TT	TT	TT	TT	TT	TT	TT	TT	TT	TT	TT	TT	TT	TT	TT	TT	TT	TT	TT	TT	TT	TT	TT	TT	TT	TT	TT	TT	TT	TT	TT	TT	TT	TT
AX-147211289	Aradu.A01	54777254	+	CCATCTGGAGAGATGGCAAGATAAAGAACTCTATA[C/T]GTATGACCTGTAAGAGTTGCTAACTGCAGCAAAAG	T	C	TT	TT	TT	TT	TT	TT	TT	TT	TT	TT	TT	TT	TT	TT	TT	TT	TT	TT	TT	TT	TT	TT	TT	TT	TT	TT	TT	TT	TT	TT	TT	TT	TT	TT	TT	TT	TT	TT	TT	TT	TT	TT	TT
AX-147220994	Aradu.A04	116823366	+	CAAGAATAATTCATCGTCTGTTGATAGTTCATGAC[A/C]GACATATATAAACATGCAGTAACGGAGACAATGAT	A	C	CC	CC	CC	CC	NN	CC	CC	CC	CC	CC	CC	AC	NN	NN	CC	AC	NN	AC	CC	CC	CC	CC	AC	CC	CC	CC	CC	CC	CC	CC	AC	CC	CC	CC	NN	CC	CC	CC	CC	CC	CC	NN	CC
AX-176791401	Araip.B07	123301554	+	TCATGAGTTCTTGAAAGTCCAAGGTTCCCTTTTTA[A/G]CACTCTCCTCATGTCAGCTTTCTTTTGAAAGAAGA	A	G	AG	AA	GG	AG	AA	AA	AA	AA	AA	AA	AA	NN	AA	AA	GG	GG	GG	GG	GG	GG	GG	GG	AA	AA	AA	GG	AA	AA	AA	AA	AA	AA	AA	NN	AG	AA	AA	AG	GG	GG	GG	GG	GG
AX-147253628	Araip.B06	125800770	+	AAAACAACACTTGGATACTTCCAAGTAATGGCAGA[C/T]CCCGTCTCAACCTGCGTCCACGATATCTTCGACCT	T	C	TT	TT	TT	TT	TT	TT	TT	TT	TT	TT	TT	TT	TT	TT	TT	TT	TT	TT	TT	TT	TT	TT	TT	TT	TT	TT	TT	TT	TT	TT	TT	TT	TT	TT	TT	TT	TT	TT	TT	TT	TT	TT	TT
AX-147251762	Araip.B06	3275121	+	GAATTCAAATGACATGTTTTTTCCGCACTCATCTA[A/G]TGTTTCATGGAATAAGAGAGTTGTGAAGGGAAAGG	A	G	GG	GG	GG	GG	GG	GG	GG	GG	GG	GG	GG	GG	GG	GG	GG	AA	AA	AA	GG	GG	AA	AA	GG	GG	NN	AA	GG	GG	GG	GG	GG	GG	AG	GG	GG	GG	GG	AA	AA	GG	AA	GG	AA
AX-147234110	Aradu.A09	111327326	+	CCACCCCCATTATTTTCAAAATGCCTCCTTCTCAT[A/C]ATGTCCACGTCCATAGCATCATCATATTGATCAGA	A	C	CC	CC	CC	CC	CC	CC	CC	CC	CC	CC	CC	CC	CC	CC	CC	CC	CC	CC	CC	CC	CC	CC	CC	CC	CC	CC	CC	CC	CC	CC	CC	CC	CC	CC	CC	CC	CC	CC	CC	CC	CC	CC	CC
AX-147228337	Aradu.A07	45889743	+	GAACTTACCTCATATGCGCATTGAAGCTTCTTAAA[C/T]GATTCACTTGCCAATGGACTACCCATATTTTTATC	T	C	NN	CC	NN	NN	CC	CT	CC	NN	CC	CT	CC	NN	CT	CC	CC	NN	CC	CC	CC	CT	CC	CC	NN	CC	NN	NN	CC	NN	NN	CC	CC	CC	CT	CC	CC	CC	CC	NN	CC	NN	CT	CT	CC
AX-147210652	Aradu.A01	29757221	+	ACACTCACCAACCGGAATGTGAAATATATGCGTAT[C/T]GGAGTGCCATCTTTCGATCAATGCGTTGATCAATA	T	C	NN	CC	CC	TT	NN	CC	CC	CC	NN	NN	NN	NN	NN	CC	CC	CT	TT	TT	CC	TT	TT	TT	CC	CC	NN	NN	CC	CC	NN	CC	NN	CC	CC	TT	CC	CC	CC	TT	CT	NN	TT	TT	NN
AX-147262553	Araip.B09	145097017	+	ACTAGGTCATCAGCATCTGTTTCATAGAAAGAGCT[G/T]ATCTTCTTGCCACTTATAATCTCCAAAACAAGGAC	T	G	GG	GG	GG	GG	GG	GG	GG	GG	GG	GG	GG	GT	GG	GG	GG	GG	GG	GG	GG	GG	GG	GG	GG	GG	GG	GG	GG	GG	GG	GG	GG	GG	GG	GG	GG	GG	GG	GG	GG	GG	GG	GG	GG
AX-147261519	Araip.B09	120580023	+	CAATTCAATATAATACAATTTTGGTTGATCATAAA[A/G]AAGGATGTGGATTTTTTCGACGAATTTGATTTGTA	A	G	GG	GG	GG	GG	GG	GG	AG	NN	NN	GG	GG	NN	AG	NN	GG	AG	GG	AG	GG	AG	GG	NN	GG	GG	AG	GG	NN	NN	GG	GG	GG	GG	GG	GG	GG	NN	GG	NN	GG	AG	GG	NN	GG
AX-147219271	Aradu.A04	6719566	+	CCCAACTGCAACCTCACGTATGGGTCACTCAACCC[A/G]TTAGGATCCGTCGGTGGCAAGTTCTTTGCCTCAAT	A	G	NN	AG	GG	GG	GG	GG	GG	NN	GG	NN	GG	GG	GG	NN	NN	GG	GG	AG	GG	NN	GG	GG	GG	GG	GG	GG	GG	NN	AG	GG	GG	GG	GG	AG	GG	NN	NN	GG	GG	NN	GG	GG	GG
AX-147225266	Aradu.A06	23348752	+	ACACAGATGTCAACCCCATAATAACAATCCTGTAC[C/T]ACAGGATCATACGATTGCATCACTACATCTATCCA	T	C	NN	NN	CC	TT	CC	TT	CC	CC	CC	NN	CC	CT	TT	NN	TT	TT	TT	TT	TT	TT	TT	TT	NN	CC	NN	TT	CC	NN	NN	NN	CT	CC	CC	TT	NN	TT	NN	TT	TT	TT	TT	TT	TT
AX-147254511	Araip.B07	2290071	+	CCACCATCCCCTATTTGCGTGAACTAAATGTCATG[C/T]ATGTATGAGAAACCCAAATATATCAATCTGTCCAA	T	C	TT	TT	TT	TT	TT	TT	TT	TT	TT	TT	TT	TT	TT	TT	TT	TT	TT	TT	TT	TT	TT	TT	TT	TT	TT	TT	TT	TT	TT	TT	TT	TT	TT	TT	TT	TT	TT	TT	TT	TT	NN	TT	TT
AX-147234119	Aradu.A09	111416057	+	TCCTCCTCTATGTTCTTTAAGAATCTAATTTCATT[C/T]CCAATCCCATGTGATTTACATTGAATTTTTGTTCA	T	C	CT	CT	CT	CT	CT	CT	NN	CT	CT	CC	CT	NN	CT	CT	CT	NN	CC	CT	CT	CT	CT	NN	CT	CT	CT	CC	NN	TT	TT	TT	CT	CT	TT	NN	CT	CT	TT	CC	NN	CT	CT	CC	CC
AX-147219283	Aradu.A04	7061646	+	GTCAAGTCATATCTTGACAATGGCTGCTTTGACAA[A/G]GCTTATGAGCTCTTCCTTGAGATGCCAGAGAGAAA	A	G	GG	GG	NN	NN	GG	AG	GG	GG	GG	GG	GG	AG	GG	NN	GG	GG	GG	GG	GG	NN	AG	NN	NN	GG	GG	GG	GG	NN	GG	GG	GG	GG	NN	NN	AG	GG	GG	GG	GG	GG	NN	GG	GG
AX-147240521	Araip.B02	5882922	+	TTCATGGCAGCTTCCTTTCTCTGTTGCAACATTGC[C/T]TTCACTTCTTCAACTGTGTGAGGACGTTCATCCCA	T	C	TT	TT	TT	TT	TT	TT	TT	TT	TT	TT	TT	TT	TT	TT	TT	TT	TT	TT	TT	TT	TT	TT	TT	TT	TT	TT	TT	TT	TT	TT	TT	TT	TT	TT	TT	TT	TT	TT	TT	TT	TT	TT	TT
AX-147227206	Aradu.A07	3647743	+	TGATAAACATTCCAAAATATCATGGAAAAGCAAAT[G/T]AAGTAAATTAACAATGTAGATCAACTCCTCTCCAG	T	G	GG	NN	GG	GG	GG	GG	NN	GG	GG	GG	NN	GG	GG	GG	GG	NN	GT	GG	GG	NN	GG	GT	GG	GG	GG	GG	GG	GG	NN	GG	GG	GG	GG	GG	GG	GG	GG	GT	GT	GG	GG	GG	GT
AX-147261962	Araip.B09	137987524	+	AGAATCAAAACAACCATTTGCAGTAGTAATAGTAC[A/G]AAAGATGTAAACGCAACATATTTAACGGTATTTTC	A	G	NN	NN	GG	GG	GG	GG	AG	NN	GG	GG	GG	AG	AG	NN	AG	AG	GG	GG	GG	GG	GG	AG	NN	GG	NN	GG	GG	AG	GG	NN	AG	GG	NN	GG	GG	GG	NN	GG	AG	GG	AG	AG	GG
AX-147247140	Araip.B04	12861383	+	TTTCTAAACTTTAAAGGAGGAATTCCTGAAAAATT[G/T]TATGTTCAGCCAAGATATTAGAAGAAAAGGGAACT	T	G	TT	TT	TT	TT	TT	TT	TT	TT	TT	TT	TT	TT	TT	TT	TT	TT	TT	TT	TT	TT	TT	TT	TT	TT	TT	TT	TT	TT	TT	TT	TT	TT	TT	TT	TT	TT	TT	TT	TT	TT	TT	GT	TT
AX-147248328	Araip.B04	121585266	+	CTTCTTCCAACCATCAAGTGAAGATTGAGCTCGGG[C/T]AAACTGCTTTGGAGAGGAAGAATTCAAATTATGCA	T	C	CC	CC	CC	CC	CC	CC	CC	CC	CC	CC	CC	CC	NN	NN	CC	CC	CC	CC	CC	NN	CC	CC	CT	CC	NN	CC	CC	CT	CC	NN	CT	CC	NN	NN	CC	CC	CC	CC	CC	CC	CC	CC	CT
AX-147237610	Araip.B01	2453789	+	GTTGTGGTGGTTGAGTTTCTGAGGTGTGGAGGCAC[A/G]TACGACATCGTTTCGAGGTTCCTCGCGTTGAGAAA	A	G	AA	AA	AA	AA	AA	AA	AA	AA	AA	AA	AA	AA	AA	AA	AA	AA	AA	AA	AA	AA	AA	AA	AA	AA	AA	AA	AA	AA	AA	AA	AA	AA	AA	AA	AA	AA	AA	AA	AA	AA	AA	AA	AA
AX-147209170	Aradu.A01	7836220	+	TATGGACATGTACATGAAATGCTTTAAGCCTGAAA[A/C]TGCAATTAGCCTCTTCAACAGAATGCCAGAGAAGG	A	C	AA	AA	AA	AA	AA	AA	AA	AA	AA	AA	AA	AA	AA	AA	AA	AA	AA	AA	AA	AA	AA	AA	AA	AA	AA	AA	AA	AA	AA	AA	AA	AA	AA	AA	AA	AA	AA	AA	AA	AA	AA	AA	AA
AX-176791402	Araip.B03	120586771	+	CTATGCTAACCAATTTCTCTCCACAAATATTTAAG[A/C]ACAAATAGGATCTAGCTTTAGATTGATTTATTTGT	A	C	AA	AA	AA	AA	AA	AA	AA	AA	AA	AA	AA	AA	AA	AA	AA	AA	AA	AA	AA	AA	AA	AA	AA	AA	AA	AA	AA	AA	AA	AA	AC	AA	AA	NN	AA	AA	AA	AA	AA	AA	NN	NN	AA
AX-147224846	Aradu.A06	11126701	+	AATGCACACTCAATTTCAACAGTTTTCATATGACC[A/G]TCATATCCTAACCACAAGCATTAATAACAATGAGC	A	G	NN	NN	GG	AG	GG	AG	NN	AG	GG	GG	AG	AG	AG	AG	GG	NN	GG	GG	GG	NN	NN	NN	GG	AG	NN	GG	GG	AG	GG	AG	AG	NN	GG	GG	NN	NN	GG	NN	NN	GG	NN	AG	GG
AX-147223896	Aradu.A05	107413945	+	GTTGGGATTGTTATTCTTGCTACTCACAAGTTCAC[C/T]CTCAACACTTGAAAATCCCTTGGCATTATAAGCAT	T	C	CC	CC	CC	CC	NN	NN	CC	CC	CC	CC	CC	CT	CT	CC	NN	CC	CC	CC	CC	CC	CT	CC	CC	NN	CC	CC	CC	CT	CC	CC	CC	CC	CC	CC	NN	CC	NN	CC	CC	CC	NN	CC	CT
AX-147251780	Araip.B06	3441356	+	GCTATCATACTAGCACAAGACATAAGTCCAGCTAA[G/T]CATGACCATCTCTATATACTAATTCTACCTATTGA	T	G	GG	GG	GG	GT	GG	GT	GG	GG	GG	NN	GG	GG	GG	GG	GG	GG	GG	GT	GG	GG	GG	NN	GG	GG	GG	GG	GG	GG	GG	GG	GG	GG	GG	GG	GG	GT	GG	GG	GG	GG	GT	GG	GT
AX-147213995	Aradu.A02	67418390	+	GCGACCAACATCATCAAAATCCACCAAACCCACCA[G/T]CACTACCCATCATTGGACACCTTCACCTAATCTCT	T	G	TT	TT	TT	TT	TT	TT	GT	GT	TT	NN	GT	TT	GT	TT	GT	GG	GG	GT	NN	GT	GG	GG	TT	NN	TT	GG	NN	GT	GT	TT	GT	GT	TT	NN	TT	GT	TT	GG	GG	NN	GG	NN	GG
AX-147254523	Araip.B07	2681096	+	TTTTTAGGGATTTGTCTTGGACTTCAACTACTTTT[C/T]GAATCCAGTGAGGAGAATGGACCAGGTCAGCTATA	T	C	TT	TT	TT	TT	TT	TT	TT	TT	TT	TT	TT	TT	TT	TT	TT	TT	TT	CT	TT	TT	TT	TT	TT	TT	TT	TT	TT	TT	TT	TT	TT	TT	TT	TT	TT	TT	TT	TT	TT	TT	TT	TT	TT
AX-147232921	Aradu.A09	15066407	+	TGAAGAATGTACTGGTTGTCACTCTAATTTTCAAA[G/T]AATTCAAAGTATATTTTATCTCATGTGATCTTTTT	T	G	NN	TT	TT	TT	TT	TT	TT	TT	TT	TT	TT	TT	TT	TT	TT	TT	TT	TT	TT	TT	TT	TT	TT	TT	TT	TT	TT	TT	TT	TT	TT	TT	TT	TT	TT	TT	TT	TT	TT	TT	TT	TT	TT
AX-147265285	Araip.B10	133934268	+	GTTAGGGATAACATTTCGTGGAATACTATGATTAC[C/T]GGTTATGCCCAGGATGGAGATATGCTGCAAGCCAG	T	C	TT	TT	TT	TT	TT	TT	TT	TT	TT	TT	TT	TT	TT	TT	TT	TT	TT	TT	TT	TT	TT	TT	TT	TT	TT	TT	TT	TT	TT	TT	TT	TT	TT	TT	TT	TT	TT	TT	TT	TT	TT	TT	TT
AX-147239558	Araip.B01	135235192	+	GTTCATGACATTATGAGAAGGGACTGCAAAAAAGA[C/T]CCAAGTACCTATCCAAATGCTCTGCTAGCAAAGGT	T	C	NN	CC	CC	CC	CC	CC	CC	CC	CC	CC	CC	NN	NN	CC	CC	CC	CC	CC	CC	CC	CT	CC	CC	CC	CC	CC	CC	CC	CC	CC	NN	CC	NN	CC	CT	CC	CC	NN	NN	CC	CC	CC	CT
AX-147216380	Aradu.A03	24640457	+	TACCGCTTATATTTGTTGAGTCTGTAAGGCGGGGT[A/G]GCAGTAAAAATAGCAATGTAATTCCCATTTGATTG	A	G	GG	GG	NN	GG	GG	GG	GG	GG	GG	GG	GG	AG	GG	GG	GG	NN	GG	GG	GG	GG	GG	GG	NN	GG	GG	GG	GG	NN	GG	GG	GG	NN	GG	NN	GG	GG	GG	GG	GG	GG	GG	AG	GG
AX-147250057	Araip.B05	106441239	+	TGCAGTACCATTTGAATTGCATTTCGTTGAGACTG[A/G]TTCAAGCTCTGTGGAGCAAATAAGATAAATAAAGG	A	G	AA	AA	AA	AA	AA	AA	AA	AA	AA	AA	AA	AA	AA	AA	AA	AA	AA	AA	AA	AA	AA	AA	AA	AA	AA	AA	AA	AA	AA	AA	AA	AA	AA	AA	AA	AA	AA	AA	AA	AA	AA	AA	AA
AX-147251301	Araip.B05	147877555	+	GAGGTCATTATATTTTTCAATGAACAATTTGAGCA[A/G]GGAGCTTTCATTGATAATTCACCACTTATCTGGCT	A	G	NN	GG	GG	GG	GG	GG	GG	GG	GG	NN	NN	AG	NN	GG	GG	NN	GG	AG	GG	GG	GG	GG	GG	GG	GG	GG	GG	AG	GG	GG	NN	GG	GG	GG	GG	NN	GG	GG	NN	GG	NN	AG	NN
AX-147259121	Araip.B08	120912083	+	CCGGCCTTGCTCGTCCTGAGTTCCGGCTGGCCTAA[A/C]GAGTCCTGATGCAATCCCTTGACAATCTTGTTGAA	A	C	CC	CC	CC	CC	CC	NN	CC	CC	CC	CC	CC	AC	CC	CC	CC	CC	CC	CC	CC	CC	CC	CC	CC	CC	CC	CC	CC	CC	CC	CC	CC	CC	CC	CC	NN	CC	CC	AC	CC	CC	CC	CC	CC
AX-147256010	Araip.B07	102296689	+	TTTTGCTGATTTACTCGTTCAAATGTATTACATTT[A/C]TGGCCTGTCAAACAAAGACAATAGTTTATTCATAT	A	C	CC	CC	CC	CC	CC	CC	CC	CC	CC	CC	CC	CC	CC	CC	CC	CC	CC	CC	CC	CC	CC	CC	CC	CC	CC	CC	CC	CC	CC	CC	CC	CC	CC	CC	CC	CC	CC	CC	CC	CC	CC	CC	CC
AX-147252896	Araip.B06	70244267	+	TATTCATCAGGCAAAGATATGTTGATGTCTGGGGA[C/T]GGCCTATGATCCGAAAAATCTTCAGTATCATTCCA	T	C	CC	CC	CC	TT	NN	CC	CC	CC	CC	CC	CC	TT	TT	CC	CC	TT	TT	TT	CC	CC	TT	TT	CC	NN	CC	TT	CC	CC	CC	CC	TT	CC	CC	CC	CC	TT	CC	TT	TT	CC	NN	CC	TT
AX-147208419	Aradu.A01	3648316	+	TATGCTTCGCCTTTTACAGTTAAGAAAATGGGTGA[A/G]GCTCAGGTGAATAGGAACCAGCAGATGAACCAAAC	A	G	GG	GG	GG	GG	GG	GG	GG	GG	GG	GG	GG	AG	GG	GG	GG	GG	GG	GG	GG	GG	GG	GG	GG	GG	GG	GG	GG	GG	GG	GG	GG	GG	GG	GG	GG	GG	GG	GG	GG	GG	GG	GG	GG
AX-147231969	Aradu.A08	48699021	+	AGCACGGTTTCCATATATAAACATCCATAAGTTTC[A/C]CAAAACATAGACAAGGTGAAAGCAAGAACCGGAGT	A	C	NN	AA	AA	AA	AA	AA	AC	AA	NN	NN	AA	AA	AA	AA	AA	AC	AA	AA	AA	AA	AA	AA	AA	AA	AA	AA	AA	AA	AA	NN	AC	NN	AA	AA	AA	NN	AA	AA	AA	AA	NN	AC	AA
AX-147252198	Araip.B06	11622918	+	AAAGTAGAGTAAATAATAATTAGTAGTAATAAGAG[A/G]CTTAATTGTCATGCAGCAGATGGAGCTGAAACAAA	A	G	GG	GG	GG	GG	GG	GG	GG	GG	GG	GG	GG	GG	GG	GG	GG	GG	GG	GG	GG	GG	GG	GG	GG	GG	GG	GG	GG	GG	GG	GG	GG	GG	GG	GG	GG	GG	GG	GG	GG	GG	GG	NN	GG
AX-147213310	Aradu.A02	9728355	+	ATTCTTGGTAGAAAATATGGAGGACAAAGTTGTCA[C/T]TTGGGATTTAAAAATGACAAGTTTGTCCCCTCACC	T	C	TT	TT	TT	TT	TT	TT	TT	TT	TT	TT	TT	TT	TT	TT	TT	TT	TT	TT	TT	TT	TT	TT	TT	TT	TT	TT	TT	TT	TT	TT	TT	TT	TT	TT	TT	TT	TT	TT	TT	TT	TT	TT	TT
AX-147258494	Araip.B08	92419476	+	GCACTTTCTCCTTAAGTGGTACGGGAGCAGATCTT[C/T]GGTGAGCATGAGCACAACTATGCACAAGGGCAACC	T	C	TT	TT	TT	TT	TT	TT	TT	TT	TT	TT	TT	TT	CC	TT	CC	NN	CC	CC	TT	CC	CC	CC	TT	TT	TT	NN	TT	TT	TT	TT	TT	TT	TT	TT	TT	TT	TT	CC	CC	CC	CC	NN	CC
AX-176791403	Aradu.A10	104900820	+	CGATTAGTTGCTGCAATGACAACCACTCTCATCTC[A/G]GATTCAAATCCATCCATTTCTGTGAGCAACTATAC	A	G	GG	GG	GG	GG	GG	GG	GG	GG	GG	GG	GG	GG	GG	GG	GG	GG	GG	GG	GG	GG	GG	GG	GG	GG	GG	GG	GG	GG	GG	GG	GG	GG	GG	GG	GG	GG	GG	GG	GG	GG	GG	GG	GG
AX-147212801	Aradu.A02	3194945	+	TGGATTCCACCGGAGTATACAAGAACGAGAAACAA[A/G]GAAGCGAAAAGTGGTTCTATAGCTGAGGCGAAGGG	A	G	GG	GG	GG	GG	GG	GG	GG	GG	NN	GG	GG	GG	GG	GG	GG	GG	GG	GG	GG	GG	GG	GG	GG	GG	GG	GG	GG	GG	GG	GG	GG	GG	GG	GG	GG	GG	GG	GG	GG	GG	GG	AG	GG
AX-147245966	Araip.B03	130622484	+	GATATTTGGTCCACACACATAGATCTCTTGCATCG[C/T]AATCATCCTCCACCACATGGTGAATATGCCAACAA	T	C	TT	TT	TT	TT	TT	TT	TT	TT	TT	TT	TT	TT	TT	TT	TT	TT	TT	TT	TT	TT	TT	TT	TT	TT	TT	TT	TT	TT	TT	TT	TT	TT	TT	TT	TT	TT	TT	TT	TT	TT	TT	TT	TT
AX-147235204	Aradu.A10	4951877	+	TTCTCAATCTCATCTTCTGAGAGCCCACCAGATGA[C/T]CGGATTGTGATTTGTTGTTCTTTACCGGTTGCCTT	T	C	TT	TT	TT	TT	TT	TT	TT	TT	TT	TT	TT	TT	TT	TT	TT	TT	TT	TT	TT	TT	TT	TT	TT	TT	TT	TT	TT	TT	TT	TT	TT	TT	TT	TT	TT	TT	TT	TT	TT	TT	TT	TT	TT
AX-147234324	Aradu.A09	113636594	+	AATAGGACAGGAGGAAGGTGTGGCTTCAATTTAAC[C/T]ATATTCACTTTCCAGTGTTACTGCACCGATCGAAT	T	C	NN	CC	CC	CC	CC	CC	CC	CC	CT	CT	CT	CT	CC	CC	CT	NN	CC	CC	CT	CT	CC	CC	CC	CC	CC	CC	CC	CC	CT	CC	CC	CC	CC	CC	CT	CC	CC	CC	CT	CT	CC	CT	CC
AX-147221778	Aradu.A05	10249771	+	TTAACTAGCACTAATATTCAAACTTTGTATGGTAG[A/G]ATAATAAGATTAACCAATATTGAATATAATTTTGC	A	G	GG	GG	GG	GG	GG	GG	GG	GG	GG	GG	GG	GG	GG	GG	AG	GG	GG	GG	GG	AG	GG	GG	GG	GG	GG	GG	GG	GG	GG	GG	GG	GG	GG	GG	GG	GG	GG	GG	GG	AG	GG	GG	GG
AX-147265590	Araip.B10	135903911	+	AGCAGGACCTTGGTATTCACCTGAACAAAATTCCA[C/T]GTTAAGAGCAATTTAGGAAAGTTATCATAAACAGA	T	C	NN	TT	TT	TT	TT	NN	NN	TT	TT	NN	NN	TT	TT	TT	TT	TT	TT	TT	TT	TT	TT	TT	TT	NN	TT	NN	TT	TT	TT	TT	TT	TT	TT	TT	TT	TT	TT	TT	TT	TT	TT	NN	TT
AX-147217827	Aradu.A03	123236093	+	ATTCTGGTTTATCCTTTTATGTCCAATGGCTCTCT[A/G]CAAGATAGACTATATGGTAAGTACCCAATGATCAT	A	G	GG	NN	GG	GG	GG	GG	GG	NN	GG	NN	GG	GG	GG	GG	GG	GG	NN	GG	GG	AG	AG	GG	NN	AG	GG	GG	GG	NN	NN	GG	AG	AG	NN	NN	GG	GG	NN	GG	GG	GG	GG	GG	GG
AX-147253456	Araip.B06	121814302	+	AACGGTTATGCTTCTTTTTGGAGCTTGCAATTTGC[A/G]GAGTTGAACAAAAGAGGGAACAAAACAGTGCTCAA	A	G	GG	GG	GG	GG	GG	GG	GG	GG	GG	GG	GG	NN	NN	GG	GG	GG	GG	GG	GG	GG	GG	GG	GG	GG	GG	GG	GG	NN	GG	GG	GG	GG	GG	GG	GG	GG	GG	GG	GG	GG	GG	GG	GG
AX-147257511	Araip.B08	7405260	+	TCTTCAAAAGGAAGGTCTTCATCAACATATGAGAT[A/G]GTTATCTGAAAATTTTCCTAAATGTTAATAGTTAC	A	G	AA	AA	AA	AA	AA	AA	AA	AA	AA	AA	AA	AA	AA	AA	AA	AA	AA	AA	AA	AA	AA	AA	AA	AA	AA	AA	AA	AA	AA	AA	AA	AA	AA	AA	AA	AA	AA	AA	AA	AA	AA	AA	AA
AX-147249597	Araip.B05	21418717	+	TAACTACGGCCCCGTTGATGGAACAACAAGAAGGC[A/G]AGGCTCCATTGTCCTCATTGTTGGCTTTGATGGCT	A	G	GG	GG	GG	GG	GG	GG	GG	GG	GG	GG	GG	GG	GG	GG	GG	GG	GG	GG	GG	GG	GG	GG	GG	GG	GG	GG	GG	GG	GG	GG	GG	GG	GG	GG	GG	GG	GG	GG	GG	GG	GG	GG	GG
AX-147251085	Araip.B05	144353467	+	ATATCTGAAACTTCAATTGTGTTTTGCACATTGTA[A/G]TAGTAGGCTAGTAGCTACATTGAAGCAAATATGAA	A	G	GG	NN	GG	NN	AG	GG	AG	NN	NN	NN	AG	AG	GG	AG	GG	AG	GG	NN	GG	AG	GG	GG	GG	GG	AG	NN	GG	GG	GG	GG	AG	GG	GG	AG	GG	NN	NN	NN	GG	GG	GG	GG	GG
AX-147209077	Aradu.A01	7260675	+	CGATTGCTTTCGTAGTTAAGCGAATGATCTTTCTC[A/G]AGCAGTTTTGCCATTAACCCACTTTTGTAATTCTC	A	G	NN	GG	GG	GG	GG	GG	GG	GG	NN	AG	GG	AG	GG	GG	GG	NN	GG	GG	GG	GG	GG	GG	AG	GG	GG	GG	GG	GG	GG	GG	GG	GG	GG	GG	GG	GG	GG	GG	GG	GG	GG	GG	GG
AX-176791404	Araip.B07	102291963	+	CCATACATCTTGAATTTTGTATAGAACATCTGTGT[C/T]TCGGACTCATACACAGTATGATTGACTCCTCTAGA	T	C	TT	TT	TT	CC	TT	TT	CC	CC	CC	CC	TT	TT	TT	TT	CC	CC	CC	CC	CC	CC	CC	CC	TT	TT	TT	CC	TT	CC	CC	TT	CC	CC	CC	TT	CC	CC	TT	CC	CC	CC	CC	CT	CC
AX-147246725	Araip.B04	4199539	+	TCTTCTAAGCAGAGCATGGAAATGAAGAAAAGGTG[C/T]ATGGCTTCTTCTTTGGGGACCACGCTCAGCCTCTG	T	C	TT	TT	TT	TT	TT	TT	TT	TT	TT	TT	TT	TT	TT	TT	TT	TT	TT	TT	TT	TT	TT	TT	TT	TT	TT	TT	TT	TT	TT	TT	TT	TT	TT	TT	TT	TT	TT	TT	TT	TT	TT	TT	TT
AX-147228729	Aradu.A07	68857997	+	CCGTTGTTCTCTTCTCAGAAACAAGTAATTGGAAG[A/C]ATCAACGAGAAAGCTTCGGCTTTAGCCACGTGTCT	A	C	CC	CC	CC	AC	CC	CC	CC	CC	CC	CC	CC	CC	CC	CC	CC	CC	CC	CC	CC	CC	CC	CC	CC	CC	CC	CC	CC	CC	CC	CC	CC	CC	CC	CC	CC	CC	CC	CC	CC	CC	CC	CC	CC
AX-176791405	Araip.B09	129439439	+	GGTGACTCGTCCTTAAATTCAAGCCTAACTCAAGC[A/G]AAGTCTAGACGTTCCAAGCTTTTCTCAGGCCCTCT	A	G	GG	GG	GG	AG	GG	GG	GG	GG	GG	AG	NN	AG	GG	GG	NN	NN	GG	GG	AG	NN	NN	NN	GG	GG	GG	AG	GG	AG	GG	GG	AG	GG	NN	AG	GG	GG	GG	NN	NN	NN	GG	GG	GG
AX-147231689	Aradu.A08	45482292	+	GTTAGATCATCTGTGCCGCCTTCAGAATTGTCATC[A/C]CGTCCAATTCTTGGAGTTCCTAGATCAGATGGCTC	A	C	NN	CC	CC	AC	CC	CC	CC	NN	CC	NN	CC	AC	NN	CC	CC	CC	CC	NN	CC	CC	CC	CC	AC	CC	CC	CC	CC	NN	CC	CC	CC	CC	CC	CC	CC	CC	CC	CC	CC	CC	CC	CC	CC
AX-147258807	Araip.B08	111722660	+	AGCAACCAAACAGTGTCACCTTTTTTAACCCTTTG[C/T]TTGGCTTCCAGGTACGCAAGTTCATACCACAATGA	T	C	TT	TT	TT	TT	TT	TT	TT	TT	TT	TT	TT	TT	TT	TT	TT	TT	TT	TT	TT	TT	TT	TT	TT	TT	TT	TT	TT	TT	TT	TT	TT	TT	TT	TT	TT	TT	TT	TT	TT	TT	TT	TT	TT
AX-147226904	Aradu.A07	1094298	+	GGAAGGGAATGCAACAATCAGGATAACAGCAATTA[C/T]TATGGCAACACCATCATGCCAACCATATTTAGGTC	T	C	CC	CC	CC	CC	CC	CC	CC	CC	CC	CC	CC	CT	CC	CC	CC	CC	NN	CC	CC	CC	CC	CC	CC	CC	CC	NN	CC	NN	CC	CC	CC	CC	CC	CC	CC	CC	CC	CC	NN	CC	CC	CC	CC
AX-147264967	Araip.B10	131018581	+	AATGTTCCGTGTAACGAGAGCGACATTGTTCCGAA[G/T]TGATACGCACAAATGATGAAGTATAAGGAATACAC	T	G	TT	TT	TT	TT	TT	TT	TT	TT	TT	TT	TT	TT	TT	TT	TT	TT	TT	TT	TT	TT	TT	TT	TT	TT	TT	TT	TT	TT	TT	TT	TT	TT	TT	TT	TT	TT	TT	TT	TT	TT	TT	TT	TT
AX-147246991	Araip.B04	8596426	+	GGATAAAAATGTCTTTGTTTTTCTTTGATCCTGCA[A/G]TAAGAATCCTACTGCTAGTATTGGAATAGAATAAT	A	G	AG	AA	AA	AG	AA	AA	AA	NN	NN	NN	AA	AG	NN	AG	AA	AA	AA	AG	NN	AG	NN	NN	AA	AA	AA	AA	AA	AA	AA	NN	NN	AA	AA	AG	AA	AA	AA	AA	AG	AA	NN	NN	AA
AX-147229827	Aradu.A08	11227996	+	TTGTGTGAAGCGAGTCCTGCATCTCCATTGTTCTG[C/T]GTTGTTGCTGCTGCAGAATGAAAAATGTTGAATCC	T	C	TT	TT	TT	TT	TT	TT	TT	TT	TT	TT	TT	TT	TT	TT	TT	TT	TT	TT	CT	TT	TT	TT	TT	TT	TT	TT	TT	TT	TT	TT	TT	TT	TT	TT	TT	TT	TT	TT	TT	TT	TT	TT	TT
AX-147232080	Aradu.A09	609074	+	TCAACGACCGTGGCAACCGGCAAAATGATACATGG[A/G]TGGGGCAAGTTACATACAATGAGAACCATAGTGTT	A	G	AA	AA	AA	AA	AA	AA	AA	AA	AA	AA	AA	AA	AA	AA	AA	AA	AA	AA	AA	AA	AA	AA	AA	AA	AA	AA	AA	AA	AA	AA	AA	AA	AA	AA	AA	AA	AA	AA	AA	AA	AA	AA	AA
AX-147215990	Aradu.A03	11921233	+	ACGACGATACAGAGCACAACGACGACCTTGAGTGC[A/G]GGACAGTGAGTGAGCGAGACCAGAGACGAGAGAGC	A	G	GG	GG	GG	GG	GG	GG	GG	GG	GG	GG	GG	AG	GG	GG	GG	GG	GG	GG	GG	GG	GG	GG	GG	GG	GG	GG	GG	GG	GG	GG	NN	GG	GG	GG	GG	GG	GG	GG	GG	GG	GG	GG	GG
AX-147226168	Aradu.A06	102990924	+	GAAGTTAGCAGTATCAAACTCTCAACCTAGAAACT[C/T]CATACTTGACCCTAAAACAACCTAGGTTTTTTCCC	T	C	CC	NN	CC	CC	CC	CC	CC	CC	CC	CC	CC	CC	CC	CC	CC	CC	CC	CC	CC	CT	CC	CC	CT	CC	CC	CC	NN	NN	CC	CC	NN	NN	CC	CT	NN	CC	CC	CC	CC	CC	CC	CT	NN
AX-147226461	Aradu.A06	107669597	+	CCATCACAAGCGAGCACCATAAATTCATCTTCGTC[A/G]CAAAGATCAACCTATAAAAAAAGTCAACCAATATA	A	G	GG	GG	AG	NN	GG	GG	GG	AG	GG	AG	NN	NN	AG	AG	GG	GG	NN	GG	AG	NN	GG	AG	GG	GG	GG	GG	GG	NN	GG	GG	GG	GG	NN	GG	NN	NN	GG	GG	GG	AG	GG	NN	GG
AX-147252289	Araip.B06	13664789	+	ATGGCTGCTCTAGGATTCGTCCCTCCATTCACGAC[C/T]CCCAAACACGTCACCCCTGGCCGCGCCTGCACCAT	T	C	TT	TT	TT	TT	TT	TT	TT	TT	TT	TT	TT	TT	TT	TT	TT	TT	TT	TT	TT	TT	TT	TT	TT	TT	TT	TT	TT	TT	TT	TT	TT	TT	TT	TT	TT	TT	TT	TT	TT	TT	TT	TT	TT
AX-147255844	Araip.B07	69641594	+	AGATACAATTTGTCCCTAAAATCAATAAGCTTCTT[C/T]TCACGTGGATGTAACTTCAGACTTAGATCACTTTT	T	C	TT	TT	TT	TT	TT	TT	TT	TT	TT	TT	TT	TT	TT	TT	TT	TT	TT	TT	TT	TT	TT	TT	TT	TT	TT	TT	TT	TT	TT	TT	TT	TT	TT	TT	TT	TT	TT	TT	TT	TT	TT	TT	TT
AX-147210868	Aradu.A01	36142331	+	GGATCTAATGTTCAAGGGCTAGAAACAACTGCAAC[A/G]TTTGATCCAAAAACAGATGAGTTTGTAATTCATAG	A	G	AG	AG	AG	GG	AG	AG	GG	NN	GG	NN	AG	GG	AG	NN	GG	AG	GG	NN	GG	AG	AG	GG	GG	NN	AG	NN	GG	NN	NN	NN	AG	GG	NN	NN	NN	AG	GG	NN	AG	AG	GG	AG	NN
AX-147260211	Araip.B09	10376197	+	AATCGCTTTCACCACTTCAAATATGGAGCATGCTC[A/G]TGTAATGATTATTGGTAACATAATAACTGCAATTC	A	G	NN	NN	AA	AA	NN	NN	AA	AA	AA	AA	AA	AA	AA	NN	AA	AA	AA	NN	AA	AA	AA	AA	AA	AA	AA	AA	AA	AA	AA	AA	NN	AA	AA	AA	AG	AA	AA	AA	AA	AA	AA	AG	AA
AX-147232431	Aradu.A09	4656815	+	CACTTGAATATGTTCGAATCTTAAATATCATGGTA[C/T]TAATCGCAATGTTAAATAATTTGTAAATACCGTCT	T	C	NN	TT	TT	CT	TT	CT	TT	TT	NN	NN	TT	TT	TT	TT	TT	TT	NN	TT	CT	TT	TT	TT	TT	CT	TT	CT	TT	TT	TT	TT	CT	CT	TT	TT	TT	TT	TT	NN	TT	TT	NN	CT	CT
AX-147227226	Aradu.A07	3689105	+	TTAAATCAATGGCAATCTTTCATATGCATGCTTCA[C/T]TCACACCATCCTCATGCCGCATTCACTCAAGACAA	T	C	NN	CC	CC	CC	CC	CC	CC	CC	CC	CC	CC	CT	CC	CC	CC	CC	CC	CC	CC	CC	CC	CC	CC	CC	CC	CC	CC	CC	CC	CC	CC	CC	CC	CC	CC	CC	CC	CC	CC	CC	CC	CC	CC
AX-147216854	Aradu.A03	40459495	+	TAAGCTTATCATATGTCCTAAGAGCACATGTTAAC[G/T]AAACTCTAATTTTTAACCTAGTTCATTAAATAGAC	T	G	TT	TT	GT	NN	TT	TT	GT	TT	TT	GT	TT	TT	TT	TT	TT	GT	TT	TT	TT	TT	GT	TT	TT	TT	TT	TT	TT	TT	TT	TT	GT	TT	TT	TT	GT	TT	TT	TT	GT	TT	TT	GT	NN
AX-147223914	Aradu.A05	107686860	+	TCGTTTTTACGAGAACGGGTTTCATGGGCATCCTA[C/T]TGAGCCACTATCGACCTTCTGGGACCATATTCGCC	T	C	TT	TT	TT	TT	TT	TT	TT	TT	TT	TT	TT	TT	TT	TT	TT	TT	TT	TT	TT	TT	TT	TT	TT	TT	TT	TT	TT	TT	TT	TT	TT	TT	TT	TT	TT	TT	TT	TT	TT	TT	TT	TT	TT
AX-147215190	Aradu.A02	91666407	+	ACATCCTTTGCTTCAGGAATCACCTCATTCAAACC[A/G]TTGATGGTCGAATTGACACCATTTGACTCAGGAAC	A	G	AA	AA	AA	AA	AA	AA	AA	AA	AA	AA	AA	AA	AA	AA	AA	AA	AG	AA	AA	AA	AG	AG	AA	AA	AA	AA	AA	AA	AA	AA	AA	AA	AA	AA	AA	AA	AA	AA	AG	AA	AA	AA	AG
AX-176791406	Araip.B01	10756818	+	CACGATCTATAGACCTTTGTGCTGAAGAAGCCATT[C/T]ATATTTACAAGATCACTAGCTTTTACCACTGTGGT	T	C	TT	TT	TT	TT	TT	TT	TT	TT	TT	TT	TT	TT	TT	TT	TT	TT	TT	TT	TT	TT	TT	TT	TT	TT	TT	TT	TT	TT	TT	TT	TT	TT	TT	TT	TT	TT	TT	TT	TT	TT	TT	TT	TT
AX-147260307	Araip.B09	11475110	+	GTTAGGCTTGCGGCAACGTAAATTTTGTCACATCC[A/C]TATTCATGGCCACGATGTTTGACATTTTTGGATCC	A	C	CC	CC	CC	CC	CC	CC	CC	CC	CC	CC	CC	CC	CC	CC	CC	CC	CC	CC	CC	CC	NN	CC	CC	CC	CC	CC	CC	CC	CC	CC	CC	CC	CC	CC	CC	CC	CC	CC	CC	CC	CC	AC	CC
AX-176791407	Aradu.A09	111961149	+	CAGTTACAAGACTAAAGATTTGAAATCCAACCTTT[C/T]CTAATGTATAAGGTAAAAGCACAAATTGGACACCA	T	C	CC	CC	NN	CC	CC	CC	CC	CC	CC	CC	CC	CC	CC	CC	CT	CC	CC	NN	CC	CT	NN	NN	NN	CC	CC	CC	CC	CC	CC	CC	CC	CC	CC	NN	NN	CC	CC	CC	CC	NN	CC	CT	CC
AX-147226939	Aradu.A07	1368453	+	GCTATTGTTGCTGAGTATTATAATTCATGTTGTGG[C/T]AGTTTGTTAGGGTTACTGTTTAGGAAGCCGTTTTC	T	C	TT	TT	TT	TT	TT	TT	TT	TT	TT	TT	TT	TT	TT	TT	TT	TT	TT	TT	TT	TT	TT	TT	TT	TT	TT	TT	TT	TT	TT	TT	TT	TT	TT	TT	TT	TT	TT	TT	TT	TT	TT	NN	TT
AX-147216862	Aradu.A03	40588220	+	CACTCGTTTCCACACTTTACCATCCAATTGAGATC[C/T]ATTAGAGTCATAGGCTTTATACATATCAAACCTTA	T	C	CC	CC	NN	CC	CC	CC	CC	CC	CC	CC	CC	CC	CC	CC	CC	CC	NN	CC	CC	CC	NN	CC	CC	CC	CC	CC	CC	CC	CC	CC	CC	CC	NN	CC	CC	CC	CC	CC	CC	CC	CT	NN	CC
AX-147239817	Araip.B02	425792	+	TGACAAACACTATAGCTGAGGCGCAATCACAATCT[C/T]TTGGTGGACCTCTTGTTGGTATTTCTGTGGGGAAA	T	C	TT	TT	TT	TT	TT	TT	TT	TT	TT	TT	TT	TT	TT	TT	TT	TT	TT	TT	TT	TT	TT	TT	TT	TT	TT	TT	TT	TT	TT	TT	TT	TT	TT	TT	TT	TT	TT	TT	TT	TT	TT	TT	TT
AX-147265162	Araip.B10	133048287	+	AATTTCATATATACTTACAGACACACATCATTGCA[C/T]GCCATGAATACTAAACCACTATGCAAACTGGGAAG	T	C	CC	CC	CC	CC	CC	CC	CC	CC	CC	CC	CC	CC	CC	CC	CC	CC	CC	CC	CC	CC	CC	CC	CC	CC	CC	CC	CC	CC	CC	CC	CC	CC	CC	CC	CC	CC	CC	CC	CC	CC	CC	CC	CC
AX-147224063	Aradu.A06	71043	+	GTGCCAAATATATTGGATCGGAGGGAGTATTATTT[A/G]ATCCACTGCAAATGGGTTACCAGGAGATTGCACCT	A	G	AG	NN	AA	AA	NN	NN	AA	AA	AA	AA	AA	NN	NN	AA	AA	AA	NN	AG	AA	AA	NN	AA	AA	AA	AA	AA	AA	AA	AA	AA	AG	NN	NN	AA	NN	AA	AA	AA	AA	AA	NN	AA	AA
AX-176791408	Aradu.A06	7308962	+	TAAACATGTAAGTTATAAGTGGCTTCGATTCATCT[A/G]AAATAAGTGTAAAGTGTGTCAACCCATTTAAGAAA	A	G	GG	GG	GG	NN	GG	GG	GG	GG	GG	AG	GG	NN	GG	GG	GG	GG	GG	GG	NN	GG	GG	GG	NN	NN	GG	GG	GG	AG	GG	GG	AG	GG	NN	GG	NN	GG	GG	GG	GG	GG	NN	AG	GG
AX-147219205	Aradu.A04	4902080	+	ACATGTCTCCAAATATTTTGTGAAACAGAGCACTA[G/T]CATATCTGTTCAGTAATATATCTCTAGTAAGAGTC	T	G	GG	GG	GG	GG	GG	GG	GG	GG	GG	GG	GG	GG	GG	GG	GT	GG	GG	GG	GG	GT	GG	GG	GG	GG	GG	GG	GG	GG	GG	GG	GG	GG	GG	GG	GT	GG	GG	GG	GG	GT	GG	GT	GG
AX-176791409	Araip.B03	23886796	+	TGCTTTGATTCTAAAGTGATTTCAATATTTTCCTT[A/C]ATTTTGCAGGCAGATAGTTATGAAAAAATATTTTC	A	C	AA	AA	AA	AA	AA	AA	AA	AA	AA	AA	AA	AA	AA	AA	AA	AA	AA	AA	AA	AA	AA	AA	AA	AA	AA	AA	AA	AA	AA	AA	AA	AA	AA	AA	AA	AA	AA	AA	AA	AA	AA	AA	AA
AX-147223283	Aradu.A05	93958623	+	TCACCTTATCCAGGTCCACTAAATTATCCAGATCA[G/T]GGTGCTAAGAGTATGTGTTCTTCCTACTTTTATTT	T	G	GG	GG	GG	NN	GG	GG	GT	NN	GT	NN	GG	GT	GG	GG	GG	GG	GG	GG	GG	GG	GG	GG	GG	GT	GG	GG	GG	GT	GG	GT	NN	GG	GG	GG	GG	GG	GG	NN	NN	GG	GG	GG	GG
AX-147246609	Araip.B04	2443982	+	TTGACAGGCTCAATACCGGAGAGTTTGACGAGTTT[A/G]GCTCAGCTCGAGGTTCTGGATGTTTCTAATAACAA	A	G	GG	GG	GG	AG	GG	GG	GG	AG	GG	GG	GG	AG	GG	GG	GG	GG	GG	GG	GG	GG	GG	GG	GG	GG	GG	GG	GG	GG	GG	GG	GG	GG	GG	GG	GG	GG	GG	GG	GG	GG	GG	GG	GG
AX-147230834	Aradu.A08	32965399	+	ACTTTCACAGCTAGCTCCTTTACTGGCCTTAAGGT[A/G]TTCATCATGATGTTGTTTTTTGAGGTCACTATAGT	A	G	GG	GG	GG	GG	GG	NN	GG	AG	GG	GG	GG	NN	GG	GG	GG	GG	GG	AG	GG	GG	GG	GG	GG	GG	GG	NN	GG	AG	GG	GG	GG	GG	GG	GG	AG	GG	GG	GG	GG	GG	GG	GG	GG
AX-147240139	Araip.B02	1838208	+	AATAATATAAAACTAAGGAGCATGGATCTGCATAT[A/C]AATCATGGTCTTATGTTAATAATATAAGTTAAAAT	A	C	CC	CC	NN	AA	CC	NN	AA	AA	CC	AC	AA	NN	AA	CC	AA	AA	AA	AA	CC	NN	AA	AA	CC	CC	CC	AA	CC	AA	AA	CC	AA	AA	CC	AA	NN	AA	CC	AA	AA	NN	AA	AA	AA
AX-147219533	Aradu.A04	13742724	+	AAGTAAGATGTCCTGTACAAGCAGCACCTTGTAAA[G/T]TGTAAACATATCTTTTCCCTAAGATCTTGTTTCCT	T	G	TT	TT	NN	TT	TT	NN	TT	TT	TT	TT	TT	TT	TT	TT	TT	NN	TT	TT	NN	TT	TT	TT	TT	TT	TT	NN	TT	TT	TT	TT	TT	TT	TT	TT	TT	TT	TT	TT	TT	TT	TT	NN	TT
AX-147256629	Araip.B07	121936875	+	CAACCGCCGCAAGCAGTATAAGCAAACATCCCAAT[C/T]ACAAGAACCCACCAGGACAAATTGAGAGCAATGGC	T	C	NN	CC	CC	CC	CC	CC	CC	NN	CC	CT	CC	CT	CC	CC	CC	NN	CC	CT	NN	CC	CC	NN	CC	CC	NN	CC	CC	NN	CC	CT	CC	CT	CC	CC	CC	CC	CC	CC	CC	CC	NN	CT	NN
AX-147242994	Araip.B03	1844786	+	GTTGCTCTTGCAGTTTCATACTTCCATTGCAATGT[C/T]CATGTAGATTTGGATATGTTGGTATTGGATATTCT	T	C	TT	TT	TT	TT	TT	TT	TT	TT	TT	TT	TT	TT	TT	TT	TT	TT	TT	TT	TT	TT	TT	TT	TT	TT	TT	TT	TT	TT	TT	TT	TT	TT	TT	TT	TT	TT	TT	TT	TT	TT	TT	TT	TT
AX-147261245	Araip.B09	88160229	+	AATTTGCGTTCAGAACTAGAAGAAGATGTTAAAGA[C/T]GAGTGTACGAAACTTGGTCCTCTGGACTCGGTCAA	T	C	NN	CC	CC	CT	CC	NN	CC	NN	NN	CC	CC	NN	NN	CT	CC	CC	CC	CC	NN	CC	CC	NN	CC	CC	CC	CC	CC	NN	CC	CC	CC	CC	CT	CC	CC	CC	NN	CC	CC	CC	CC	NN	CC
AX-147237943	Araip.B01	9657890	+	TAAGCGTGAAACACGGATCTCAGAAAATGCATGTG[A/G]TATGTGACCGACTAGTGAATGAGCAACAATGTGAG	A	G	AA	AA	AA	AA	AA	AA	AA	AA	AA	AA	AA	AA	AA	AA	AA	AA	AA	AA	AA	AA	AA	AA	AA	AA	AA	AA	AA	AA	AA	AA	AA	AA	AA	AA	AA	AA	AA	AA	AA	AA	AA	AA	AA
AX-147235399	Aradu.A10	7680960	+	GCCGTCATTGGAGCTGCCGTTGTGTCACTGCACTA[C/T]TTGGTCCAGTCAGAAAGCCTATGGTAATTTTAAGT	T	C	CC	CC	CC	CC	CC	CC	CC	CC	CC	CC	CC	CC	CC	CC	CC	CC	CC	CC	CC	CC	CC	CC	CC	CC	CC	CC	CC	CC	CC	CC	CC	CC	CC	CC	CC	CC	CC	CC	CC	CC	CC	CC	CC
AX-147213619	Aradu.A02	28330711	+	CAGTTCACATTCCAAATCTAGTTTCTGTTCTTGCT[C/T]TGTTAGATAGAGCTCACGGAACTTGTCAACTTCCT	T	C	TT	TT	TT	TT	TT	TT	TT	TT	TT	TT	TT	TT	TT	TT	TT	TT	TT	TT	TT	TT	TT	TT	TT	TT	TT	TT	TT	TT	TT	TT	TT	TT	TT	TT	TT	TT	TT	TT	TT	TT	TT	TT	TT
AX-147234109	Aradu.A09	111326889	+	CATTTAAATCTTGTTTCTCAATAGGTTTTGCTTCC[A/G]AGTAAGATGAAGGGTGTATCAGAACATTCTTCTTG	A	G	AA	AA	AA	AA	NN	NN	AA	AA	NN	AA	AA	AA	AA	AA	AA	AA	AA	AG	AA	AA	AA	AA	AA	AA	NN	AA	AA	AA	AA	NN	AA	AG	AA	AA	AA	AA	AA	AA	AA	NN	AA	AA	NN
AX-147242580	Araip.B02	103980876	+	AGAGCATCGTGAGGTTCTAGAAGCTTCTTAGCCAT[G/T]GTTATAGCTCTATGGAGATCCTCTTCGCTTGTCTT	T	G	GG	GG	NN	NN	GG	GG	GG	NN	GG	GT	GG	GT	GT	GG	GG	GG	GG	GT	GG	GG	GG	GG	NN	GG	GG	GG	GG	GG	GG	GG	GG	GG	GG	GG	NN	GG	GG	GG	GG	GG	GT	NN	GG
AX-147212230	Aradu.A02	550659	+	ACTGCTGGTGTTGCAATTGCTGGACTTCTAGGTGC[C/T]GTAAGAGCACAAGGGAGGCCAATGATTGACTTCCC	T	C	CT	TT	CT	TT	NN	TT	TT	TT	NN	TT	TT	TT	CT	TT	NN	NN	NN	CT	TT	TT	TT	CT	TT	TT	TT	CT	NN	TT	TT	TT	CT	TT	TT	NN	TT	TT	TT	TT	NN	TT	CT	CT	NN
AX-147233034	Aradu.A09	19152263	+	TCCCCTCATTTGAATTCACTGCACATGGAGAGACA[A/G]AGAGTGGCACACTGCAGTAGGTTATAAACCTAAGC	A	G	AA	AA	AA	GG	NN	AG	AA	AA	AA	AA	NN	AA	AA	AA	GG	GG	GG	NN	AA	GG	GG	GG	AA	AA	AA	GG	NN	AA	AA	AA	GG	AA	AA	AA	AA	NN	AA	GG	GG	GG	GG	GG	GG
AX-147227207	Aradu.A07	3647838	+	AGATGTTTAAAGAAATCGCATATTCAACATGGAAC[A/G]ATATGATGGAACCATGGAACTGTTAATTAGCATCC	A	G	GG	GG	GG	GG	GG	GG	GG	GG	GG	GG	GG	AG	NN	GG	GG	AG	NN	AG	GG	GG	AG	AG	GG	GG	GG	NN	GG	GG	GG	GG	GG	GG	GG	GG	GG	GG	GG	AG	AG	GG	AG	GG	AG
AX-147233664	Aradu.A09	93935639	+	CAAAGATGGGTTCTCCTTCTGTGCTGTTAACTGGA[A/C]TCAAGAGCTTCAAGCATGTGTGCTTCTTTGTTTCC	A	C	AA	AA	AA	AA	AA	AA	AA	AA	AA	AA	AA	AA	AA	AA	AA	AC	AC	AC	AA	AA	AC	AC	AA	AA	AA	AC	AA	AA	AA	AA	AA	AA	AA	AA	AA	AA	AA	AC	AC	AC	AC	AC	AC
AX-147252629	Araip.B06	24430633	+	GTAGCCATCTGGTTAACAAGTACAAGAAGAAGGAA[C/T]TGCCTAAAGAATCTGCACAAAGTAGAGACATATAT	T	C	CC	CC	CC	CC	NN	CT	CC	CC	CC	CC	CC	CC	CT	CC	CC	CC	NN	NN	CC	NN	CT	NN	CC	CC	CC	CC	CC	CC	CC	NN	NN	NN	CC	NN	NN	NN	CC	CC	NN	CC	CT	CC	CC
AX-147224260	Aradu.A06	2556274	+	ATATCACATTCTATCATTTCATTTTGGCTATTGAT[G/T]GTGGAAAAAGAATGTTTTTCGATGTTGAAAGGTTA	T	G	NN	TT	TT	TT	TT	TT	TT	NN	TT	TT	TT	GT	TT	NN	TT	TT	NN	TT	NN	TT	TT	NN	TT	TT	TT	TT	TT	GT	TT	TT	TT	NN	TT	TT	TT	NN	TT	TT	NN	TT	TT	TT	GT
AX-147216169	Aradu.A03	17386539	+	AAGGAGAAAGGGGTAATGGACCGCATTCTCCATTC[C/T]AATGCTCCCAAGATGAGTCCTTCCATTCTTTGCAT	T	C	TT	TT	TT	TT	TT	CC	TT	TT	TT	NN	TT	TT	TT	NN	TT	TT	TT	TT	NN	TT	TT	TT	TT	TT	TT	TT	TT	TT	TT	TT	TT	TT	TT	TT	TT	TT	TT	TT	TT	TT	TT	TT	TT
AX-147222552	Aradu.A05	57681063	+	TTTGTATGTATGCTAGATGATTATGGATTATGATG[A/G]TATCATGTTTGAGCGCCCTCCTCTGTTTTATTCTT	A	G	NN	GG	AA	AA	GG	GG	NN	AG	GG	NN	GG	NN	AA	GG	AG	AA	AA	AA	AA	AA	AA	AA	GG	GG	GG	AA	GG	NN	GG	GG	AA	GG	AA	AA	AG	AA	NN	AA	AA	AA	AA	AA	AA
AX-147260948	Araip.B09	35783631	+	CGTCGACAAGGTGGTAGCTGTCTTAAAGGAAGTAC[C/T]CTGCAAGACACTGTTTCATTTAGCTGGAATGATTT	T	C	CT	CC	NN	NN	CC	CT	CT	NN	CC	CC	NN	CT	CC	NN	CC	CC	CC	CC	CT	CC	CC	CC	CC	CC	NN	CC	CC	NN	CC	CC	CC	CC	CC	CC	CC	CC	CC	CC	NN	CC	CC	CC	CC
AX-147232078	Aradu.A09	550898	+	ACAAATTTATCGAACAGAAGAAAAAAGAAGCGGAA[C/T]GTGTTGTTAAAGAAAATAATCATATTGGTGTTGGT	T	C	CC	CC	CC	NN	CC	CC	CC	CC	CC	CT	CC	NN	CC	CC	CC	CC	CC	CC	NN	CC	CC	CC	CC	NN	CC	CT	CC	CC	CC	CC	NN	CC	NN	CC	NN	CC	NN	CC	CC	CC	NN	NN	CC
AX-147225087	Aradu.A06	15970887	+	AAGAGTGCATCGTAACAGTAAAATGGAAAGTAAAC[C/T]AAATGTCTTAAGAACATTTTTGGCTATGTAAAGGC	T	C	CT	CC	CC	TT	CC	TT	CC	CC	CC	CC	CC	NN	TT	CC	TT	TT	TT	TT	TT	TT	TT	TT	CC	CC	CC	TT	CC	NN	CC	CC	TT	CC	CC	TT	CC	TT	CC	TT	TT	TT	TT	TT	TT
AX-147217373	Aradu.A03	111622873	+	AAAGTTCACCAGATAAGGCGTCACTGGCTTTGGGA[A/G]TAATTCCATTAGCCTGTTAGGATGAATCAAGTCAT	A	G	NN	AA	AA	AG	AA	AA	AA	NN	AA	AA	AA	AG	NN	NN	AA	AA	AA	NN	AA	AA	AA	AG	AG	AA	AA	AA	NN	AA	AA	NN	AA	AA	NN	AA	AA	NN	AA	AA	AA	AA	NN	AA	AA
AX-147231178	Aradu.A08	38583960	+	ACAACAGTAGTGATTAAAGCTAACATACAAACAAA[C/T]TTTGCTACTTCTCTTTTATCCTTTTTCAATCTTCT	T	C	CC	CC	CC	CC	CC	CT	NN	CC	CC	CC	CC	CC	CC	CC	CC	CC	CC	CC	CC	CC	CC	CC	CC	CC	CC	CC	CC	CC	CC	CC	CC	CC	CC	CC	NN	CC	CC	CC	CC	CC	CC	CC	CC
AX-147257178	Araip.B08	2454730	+	CTGGGATGCAAGTCCATGCTCAAAAAACTGCAACA[G/T]ATCAATGGTCACTCACAAGATCAGAAAAAGAATCA	T	G	TT	TT	TT	TT	TT	TT	TT	TT	TT	TT	TT	TT	TT	TT	TT	TT	TT	TT	TT	TT	TT	TT	TT	TT	TT	TT	TT	TT	TT	TT	TT	TT	TT	TT	TT	TT	TT	TT	TT	TT	TT	TT	TT
AX-147243021	Araip.B03	2002905	+	TTTCACATATCTTCTAACCAACCTCCACTGGTGCA[C/T]TAATTCCTAATTTTATCATGTGATGTCTAGCATAT	T	C	TT	TT	TT	TT	TT	TT	TT	TT	TT	TT	TT	TT	NN	TT	TT	TT	TT	TT	TT	TT	TT	TT	TT	TT	TT	TT	TT	TT	TT	TT	NN	TT	TT	TT	TT	TT	TT	TT	TT	TT	TT	TT	TT
AX-147239229	Araip.B01	129329429	+	CAGTTAGAAATCTTTGAGTAAATATACAAAAATTG[A/G]TATGTATGAACATTATGCCACTTACCACTACAGAT	A	G	GG	GG	NN	AG	GG	NN	NN	GG	GG	GG	GG	AG	GG	GG	GG	AG	NN	GG	GG	GG	GG	GG	GG	GG	GG	GG	GG	AG	GG	GG	AG	GG	GG	GG	GG	GG	GG	GG	GG	GG	GG	GG	GG
AX-147213317	Aradu.A02	9782639	+	AACTACTACTCACTGATGAAGGGGACAAAGATGAG[A/G]ACGATGTAGAGTGCCAAACCAGCACCGGTGCCGGC	A	G	GG	GG	GG	GG	GG	GG	GG	GG	GG	GG	GG	AG	GG	GG	GG	GG	GG	GG	GG	GG	GG	GG	GG	GG	GG	GG	GG	GG	GG	GG	GG	GG	GG	GG	GG	GG	GG	GG	GG	GG	GG	GG	GG
AX-147218984	Aradu.A04	2308469	+	TTAACAATCCGACCCGACCCGCGCTGCGACTGAGC[A/C]TCAGAGCAAATGCTTCTACGTCGTCGTTCGATGCG	A	C	AA	AA	AA	AA	AA	AA	AA	AA	AA	AA	AA	AA	AA	AA	AA	AA	AA	AA	AA	AA	AA	AA	AA	AA	AA	AA	AA	AA	AA	AA	AA	AA	AA	AA	AA	AA	AA	AA	AA	AA	AA	AA	AA
AX-147253823	Araip.B06	129412979	+	TAAGTAAAAGTAATAGCTTCTAAGATCATAAACGA[A/G]TATCTTAACCGCAGAGCACAACATGGTAGTCAGCT	A	G	AA	AA	AA	AA	AA	AA	AA	AA	AA	AA	AA	AA	AA	AA	AA	AA	AA	AA	AA	AA	AA	AA	AA	AA	AA	AA	AA	AA	AA	AA	AA	AA	AA	AA	AA	AA	AA	AA	AA	AA	AA	AA	AA
AX-147248642	Araip.B04	128716994	+	CAGTTTCCATTTTTGAGAATCATCAGTTTTCAGAA[A/G]GTCTATCCGTCCGCCATTAACAACATAGATGGAAT	A	G	AA	AA	AA	AA	AA	AA	AA	AG	AA	AA	AA	AA	AA	AA	AA	AA	AA	AA	AA	AA	AA	AA	AA	AA	AA	AA	AA	AG	AG	AA	AA	AA	AA	AA	AA	AA	AA	AA	AA	AA	AA	AA	AA
AX-147249148	Araip.B05	9242960	+	GAGTTAGGTGGAATTTCATCATGTCTCCAAATTGA[A/G]GATTGTGAAGATGTTGAAATATATGTTGAAACTGT	A	G	AG	AG	NN	GG	AG	NN	AG	NN	NN	AG	NN	AG	NN	NN	NN	AG	GG	AG	AG	AG	AG	NN	GG	GG	NN	GG	NN	NN	GG	GG	AG	GG	GG	NN	NN	NN	NN	NN	NN	NN	NN	GG	NN
AX-147261829	Araip.B09	133529076	+	ACCTGTTGAACAATTTGCTCCCGCACATGTTTGTG[A/G]TACTCTGGTGAGCGATAGAGTTGATCTGACAAAGA	A	G	AA	AA	AA	AA	AA	AA	AA	AA	AA	AA	AA	AA	AA	AA	AA	AA	AA	AA	AA	AA	AA	NN	AA	AA	AA	AA	AA	AA	AA	AA	AA	AA	AA	AA	NN	AA	AA	AA	AA	AA	AA	AA	AA
AX-147225662	Aradu.A06	83183757	+	GGTTCAACCAAGACTGTGCTTACATCTTCAAGTTT[A/G]ACCGATGAGAATTCCTTCTCACAACCAAAGAAGGT	A	G	AA	AA	AA	AA	AA	AA	AA	AA	AA	AA	AA	AA	AA	AA	AA	AA	AA	AA	AA	AA	AA	AA	AA	AA	AA	AA	AA	AA	AA	AA	AA	AA	AA	AA	NN	AA	AA	AA	AA	AA	AA	AA	AA
AX-147252269	Araip.B06	13214406	+	CAAGATTCTTGTCAGTTGAGCAGGTTTCCTTAGCT[A/G]CACTTACTTCAGTTAATTCCATGTGTTTATCCTTC	A	G	AG	NN	AG	AG	GG	GG	GG	NN	GG	GG	NN	AG	NN	GG	GG	GG	GG	NN	GG	NN	AG	AG	AG	GG	GG	GG	AG	NN	GG	GG	NN	GG	NN	GG	GG	GG	GG	GG	GG	NN	GG	AG	GG
AX-147216048	Aradu.A03	13165005	+	TAAAAATAAATTAAAATAACACATACAGCTTTTTG[A/C]TTGACTCCAGAAACAGAACAATAAGAAAATTATAG	A	C	CC	CC	CC	CC	CC	NN	NN	CC	CC	CC	CC	CC	CC	CC	CC	CC	CC	CC	CC	CC	CC	CC	CC	CC	CC	CC	NN	CC	CC	CC	CC	CC	CC	CC	CC	CC	CC	NN	CC	CC	CC	CC	CC
AX-147226602	Aradu.A06	109500386	+	TGGATTACGCTGCAGAAGAACTCCTTTTCATGAAG[A/C]GTGATTCTATCAAAAGCAGTTTGAACAATTACAGG	A	C	AA	AA	AA	AA	AA	AA	AA	AA	AA	AA	AA	AA	AA	AA	AA	AA	AA	AA	AA	AA	AA	AA	AA	AA	AA	AA	AA	AA	AA	AA	AA	AA	AA	AA	AA	AA	AA	AA	AA	AA	AA	AA	AA
AX-147251436	Araip.B05	149423114	+	GACTCTGTGAACCGAGACAAGAACGTTCTAATGCT[C/T]CTGCTACCTTCTTGCTTCACCAGCACCACAACCGA	T	C	TT	TT	TT	TT	TT	TT	TT	TT	TT	TT	TT	TT	TT	TT	CT	TT	TT	TT	TT	CT	TT	TT	TT	TT	TT	TT	TT	TT	TT	TT	TT	TT	TT	TT	TT	TT	TT	TT	TT	NN	TT	NN	TT
AX-147219587	Aradu.A04	15848695	+	GCCGTCAGCGCTCCATGATACACGGCAAACGGATA[C/T]ATTCGAGTCCTTGGCATACGCAGCCTATACAACCG	T	C	TT	TT	TT	TT	TT	TT	NN	TT	TT	TT	TT	TT	TT	TT	TT	TT	TT	NN	TT	TT	TT	TT	TT	TT	TT	TT	TT	TT	TT	TT	TT	TT	TT	TT	NN	TT	TT	TT	TT	TT	TT	CT	TT
AX-147257389	Araip.B08	5070815	+	TTTGGGTAGGGTTTCCTTAATACTTTGGGTTGGCT[A/G]GAAGTGGAACTAACACTGAATTATTATAAACCTTT	A	G	AA	AA	AA	AA	AA	AA	AA	AA	AA	AA	AA	AA	AA	AA	AA	AA	AA	AA	AA	AA	AA	AA	AA	AA	AA	AA	AA	AA	AA	AA	AA	AA	AA	AA	AA	AA	AA	AA	AA	AA	AA	AA	AA
AX-147219661	Aradu.A04	20001734	+	TGGCAGCATAAAGCATACTCCTAAGTAAAATCAAA[C/T]AACTGATTTAGAACATGATTCTAGAATAAAAATAA	T	C	TT	TT	TT	NN	TT	TT	TT	TT	TT	TT	TT	CT	NN	TT	TT	NN	TT	TT	NN	TT	TT	NN	TT	TT	NN	TT	TT	TT	TT	TT	CT	TT	NN	TT	TT	TT	NN	TT	NN	TT	TT	TT	NN
AX-147230382	Aradu.A08	24241147	+	GAGACCTTCTTCTACTCTTTTTCAAGTCCCCACGA[A/G]CTGACAGTTGCTTTTGGCTCGAAGAGGAAGCTGCA	A	G	GG	GG	GG	GG	GG	GG	NN	NN	GG	GG	GG	AG	GG	GG	AG	NN	GG	GG	GG	NN	AG	NN	GG	GG	GG	GG	GG	GG	GG	GG	GG	GG	GG	GG	GG	GG	GG	GG	GG	AG	GG	GG	GG
AX-176791410	Araip.B03	130519856	+	GAGTTGATATCAAGAAATTTTATGTGTTCTATGTT[A/G]GAGAAGCCCCTGATGGTAACAGAACCAATCGAATC	A	G	GG	GG	GG	GG	GG	GG	GG	GG	GG	GG	GG	GG	GG	GG	GG	GG	GG	GG	GG	GG	GG	GG	GG	GG	GG	GG	GG	GG	GG	GG	GG	GG	GG	GG	GG	GG	GG	GG	GG	GG	GG	GG	GG
AX-147224637	Aradu.A06	7698363	+	TTTTTTTTGTTCCTCCGTTAGTGATGTGGGGAATA[A/G]AACCTCAAAAGTGACGTAAAGATCTCCTTTCTTCG	A	G	AA	AA	AA	AA	AA	AA	AA	AA	AA	AA	AA	AA	AA	AA	AA	AA	AA	AA	AA	AA	AA	AA	AA	AA	AA	AA	AA	AA	AA	AA	AA	AA	AA	AA	AA	AA	AA	AA	AA	AA	AA	AA	AA
AX-147239987	Araip.B02	1296983	+	ACCACAAGCCTCAGCCAAAGCCATTATACCAATCA[C/T]AAACAGACCAACAGATGAGATTCTATCTAGAGTGA	T	C	TT	TT	TT	TT	TT	TT	TT	TT	TT	TT	TT	TT	TT	TT	TT	TT	TT	TT	TT	TT	TT	TT	TT	TT	TT	TT	TT	TT	TT	TT	TT	TT	TT	TT	TT	TT	TT	TT	TT	TT	TT	TT	TT
AX-147238994	Araip.B01	123978407	+	AGGATTTTATGAGAGAAGGAGCATATCTAGCTGCT[A/G]CAGTCGAAAGAACACCCAAATCTCCTCGAATAGAT	A	G	AA	AA	AA	AA	AA	AA	NN	AA	GG	GG	GG	AA	GG	AA	GG	GG	GG	GG	GG	GG	GG	GG	AA	AA	AA	GG	AA	AA	GG	AA	AA	AA	AA	AA	NN	NN	NN	GG	GG	GG	GG	GG	GG
AX-147227454	Aradu.A07	6131680	+	AACACTTGGAAGAAGAGGGGATTATCTCGTCTACC[A/G]GTTGTGTTTGAAATGGGGCTAAGACCAACTCCTGG	A	G	AA	AA	AA	AA	AA	AA	AA	AA	AA	AA	AA	AA	AA	AA	AA	AA	AA	AA	AA	AA	AA	AA	AA	AA	AA	AA	AA	AA	AA	AA	AA	AA	AA	AA	AA	AA	AA	AA	AA	AA	AA	AA	AA
AX-147208100	Aradu.A01	2272833	+	AAACCTTTAATTTAGGCTTCTGAAGCAATTCCAAC[A/G]GTTGAAGGCTTAACTGTTACAGCAAAGGAACCCAT	A	G	AA	AA	AA	AA	AA	NN	AA	NN	AA	AA	AA	AG	AA	NN	AA	NN	AA	AA	AA	AA	AA	AA	AA	AA	AA	AA	AA	NN	AA	AA	AG	AA	NN	AA	AA	AA	AA	AA	AA	AA	AA	AG	AA
AX-147256108	Araip.B07	106774336	+	TCATAAGCTCCCAAGCCATTATGGTTGGGTCATCT[C/T]TGTAAGCAACACCAGTGATGCTGTTACGTCTTGTA	T	C	NN	TT	CT	TT	NN	CT	CT	NN	TT	NN	NN	TT	TT	TT	TT	NN	TT	TT	TT	TT	CT	CT	NN	NN	TT	NN	TT	NN	TT	TT	CT	CT	TT	NN	CT	TT	TT	TT	TT	NN	NN	CT	CT
AX-147234968	Aradu.A10	2057265	+	TTGAGGAAAGAAGCACTCTCCACTGTCATCTTCCA[G/T]GTTTTACTCTTTCTTTTTATTAAACTACTCTTATA	T	G	TT	NN	GG	NN	NN	NN	GT	GT	NN	GT	NN	NN	GT	GT	NN	TT	NN	NN	GG	GT	GT	NN	GT	GG	GG	GT	GG	NN	NN	NN	NN	TT	TT	GG	TT	GG	GG	NN	TT	GG	TT	TT	TT
AX-147264699	Araip.B10	124735914	+	ATCAAAAGAAGTAGATAAATACTTACCACTATATC[A/G]GCCACCAACCCAATCCCAAAATGCAAAAGCATTAT	A	G	NN	NN	NN	NN	NN	NN	NN	NN	NN	NN	NN	NN	NN	NN	NN	NN	NN	NN	NN	NN	NN	NN	NN	NN	NN	NN	NN	NN	NN	NN	NN	NN	NN	NN	NN	NN	NN	NN	NN	NN	NN	NN	NN
AX-147226792	Aradu.A06	111975030	+	TTTTACGTTTGAGTCAATATTTTTAGCCATAAAAT[C/T]AGGTGAATAACTGGTCGTTCTTTGAATTAAGGTGA	T	C	CC	CT	CC	NN	CC	CC	CT	NN	NN	CC	CC	CC	CC	CC	CT	NN	NN	CT	NN	CT	NN	CC	NN	NN	CC	CT	CC	CC	CC	CC	CT	CC	NN	CT	NN	CC	NN	NN	CC	CT	NN	CT	NN
AX-147257433	Araip.B08	5815449	+	ACATAAATATTTATTATAAAAATGTTTGAAAACAG[A/G]AAAATCCTTCATTCAATCTGACAACGAGTGGTTTT	A	G	GG	GG	GG	AG	GG	NN	GG	NN	GG	AG	NN	NN	AG	NN	AA	AA	AA	AA	NN	AA	AA	AA	GG	GG	GG	AA	GG	GG	GG	NN	AG	GG	GG	NN	GG	NN	GG	AA	AA	AA	AA	NN	AA
AX-147226718	Aradu.A06	110816029	+	GAACATTGCCCATTTTGCATGTTTTGTTATATCTA[C/T]TGATTTGCTGTGTGTCATGCCCGTAGTTTGTCTTT	T	C	TT	CT	TT	CT	TT	CT	CT	CT	CT	CT	CT	TT	CT	TT	TT	TT	TT	TT	CT	TT	TT	TT	CT	TT	TT	TT	TT	CT	CT	TT	CT	CT	CT	CT	TT	TT	CT	TT	TT	TT	TT	TT	TT
AX-147241834	Araip.B02	90062297	+	ATATCGGTGGAAGATCAATGTGTTGTAGAGCATAA[A/G]GAGTGGTTCGTCTATACAAGTACAGTGGATCTCCA	A	G	AG	GG	GG	NN	GG	AG	GG	AG	GG	AG	NN	AG	GG	GG	GG	AG	GG	NN	AG	GG	AG	GG	AG	GG	GG	GG	NN	GG	GG	GG	AG	GG	GG	GG	AG	GG	GG	GG	GG	GG	GG	NN	GG
AX-147229378	Aradu.A08	4655174	+	TTTCTATTTTCATACAGCTTTCAATGCATCAATTG[A/G]ATAATGGTGTAACCTCTCTGGTACACTCCATTTTC	A	G	AG	GG	GG	GG	GG	AG	NN	GG	GG	GG	NN	GG	GG	AG	AG	GG	GG	NN	NN	AG	AG	AG	AG	AG	AG	AG	NN	GG	AG	NN	AG	NN	GG	NN	GG	AG	NN	GG	GG	NN	AG	NN	AG
AX-147253917	Araip.B06	131077210	+	AAATTGGATTGAAATTATTAATTCATGATGGATGT[C/T]AATAAATCTAATGAAAGTTCAATATTTTGGTTTAC	T	C	TT	CT	TT	CT	CT	CT	CT	TT	TT	CT	TT	TT	TT	TT	TT	TT	CT	CT	CT	TT	TT	CT	TT	TT	TT	CT	TT	TT	CT	TT	CT	TT	TT	TT	TT	NN	TT	TT	TT	TT	TT	TT	TT
AX-147242163	Araip.B02	95955295	+	GAATAAACTCACCTTTCACAATTTCAGACACGAAG[A/C]CAAATTAAATTTCCTTAAGAATCCTCCTTCATTTC	A	C	AA	AA	AA	AA	AA	AA	AA	AA	AA	AA	AA	AA	NN	AA	AA	AA	AA	AA	AA	AA	AA	AA	AA	AA	AA	AA	AA	AA	AA	AA	AA	AA	AA	NN	AA	AA	AA	NN	AA	AA	AA	AA	AA
AX-147235115	Aradu.A10	3725748	+	TACTTGAATTCAACACATTTTCGCGCTTCCTTTCG[C/T]TGCGAAGCCATTTCTCTCATACTTCAGGTGGAAGT	T	C	TT	TT	TT	TT	TT	TT	TT	TT	TT	TT	TT	TT	TT	TT	TT	TT	TT	TT	TT	TT	TT	TT	TT	TT	TT	TT	TT	TT	TT	TT	TT	TT	TT	TT	TT	TT	TT	TT	TT	TT	TT	TT	TT
AX-147233054	Aradu.A09	19751567	+	AAAAAGATAAAAGAGAAATGAACTGCCAATTATTA[C/T]TTACCAGCATCCTCTTCAATGTTACAGGCTATGAT	T	C	TT	TT	TT	TT	TT	TT	TT	TT	TT	TT	TT	TT	TT	TT	TT	TT	TT	TT	TT	TT	TT	TT	TT	TT	TT	TT	TT	TT	TT	TT	TT	TT	TT	TT	TT	TT	TT	TT	TT	TT	TT	TT	TT
AX-147220544	Aradu.A04	105866092	+	AGAAGATTCAGATACTTGTCCAGAACCTGCAACTT[C/T]AATGTAGAACTCCAAGACCTCCTGACAAAGCCGGA	T	C	TT	TT	TT	TT	TT	TT	TT	TT	TT	TT	TT	TT	TT	TT	TT	TT	TT	TT	TT	TT	TT	TT	TT	TT	TT	TT	TT	TT	TT	TT	TT	TT	TT	TT	TT	TT	TT	TT	TT	TT	TT	TT	TT
AX-147247359	Araip.B04	20579542	+	TTTCAGGAATCATTGGATGCAGTTAACCAGCATCT[C/T]GAGGATCCTGTGCCTATTAATCGGTTTAGACCCAA	T	C	CT	NN	TT	NN	TT	CT	NN	TT	TT	NN	CT	TT	TT	TT	NN	CT	CT	TT	CT	NN	NN	TT	TT	CT	NN	TT	TT	TT	NN	CT	TT	CT	CT	TT	TT	TT	NN	TT	TT	CC	TT	CT	NN
AX-147240437	Araip.B02	4591623	+	CCTCGTCCTCTTTTTGTGGCTAAGCATTTCTTCAC[A/G]CAAAGTGTTGTGGATTTATCTTGGTATGCTTGTTA	A	G	AA	AA	AA	AA	AA	AA	AA	AA	AA	AA	AA	AA	AA	AA	AA	AA	AA	AA	AA	AA	AA	AA	AA	AA	AA	AA	AA	AA	AA	AA	AA	AA	AA	AA	AA	AA	AA	AA	AA	AA	AA	AA	AA
AX-147237703	Araip.B01	4210004	+	TTTCTGTACAAGTGGACGTGGTCAGAAATCGCTAC[A/C]GGCAGTAACAGTTTATGTGTTGTGGTGCGTGTAAG	A	C	NN	AA	AA	AA	AA	AA	AA	AA	AA	NN	AA	AC	NN	AA	AA	AA	AA	AA	AA	AA	AA	AA	AA	AA	AA	NN	AA	AA	AA	AA	AA	AA	AA	AA	AA	AA	AA	AA	AA	NN	AA	AA	AA
AX-147239117	Araip.B01	126869893	+	CAGGTCAGTTAAGGTTTCTTGATCATGCTTTGTTC[A/G]CGAGTAATCTAATCTTATTGCTTCACCTCTTAATG	A	G	AG	GG	GG	AG	GG	GG	GG	NN	GG	GG	GG	AG	GG	GG	GG	AG	GG	NN	GG	GG	GG	GG	NN	GG	GG	GG	GG	GG	GG	GG	GG	GG	GG	GG	GG	NN	NN	GG	AG	GG	NN	AG	GG
AX-147254526	Araip.B07	2693761	+	GGAAATAACATGCGCCAGATTACGATGTATTTACG[C/T]ATTCCAGATGTTCTAGATGTAGATTTAAAAAACTA	T	C	TT	TT	TT	TT	TT	TT	TT	TT	TT	TT	TT	TT	TT	TT	TT	TT	TT	TT	TT	TT	TT	TT	TT	TT	TT	TT	TT	TT	TT	TT	TT	TT	TT	TT	TT	TT	TT	TT	TT	TT	TT	TT	TT
AX-147219497	Aradu.A04	12113998	+	TTCGATGTTAATTCTCTCCCATTCTTAAATTAGGT[C/T]TTATATTTGTTTCCCCCTTATTCTAGCTGACTGGA	T	C	TT	TT	TT	TT	TT	TT	TT	TT	TT	TT	TT	TT	TT	TT	TT	TT	TT	TT	TT	TT	TT	TT	TT	TT	TT	TT	TT	TT	TT	TT	TT	TT	TT	TT	TT	TT	TT	TT	TT	TT	TT	TT	TT
AX-147215235	Aradu.A02	93061221	+	CTCTATTTTCAGATCTTCGTGCGAGTAACTGAAGC[G/T]TTCGTTAATTCTCGTTTCTTCTACTTCTTCTTTGC	T	G	NN	TT	TT	NN	NN	TT	NN	TT	TT	TT	TT	GT	GT	GT	TT	TT	TT	TT	TT	NN	GT	TT	TT	TT	TT	TT	TT	NN	TT	NN	TT	TT	NN	TT	TT	NN	TT	TT	TT	TT	TT	TT	TT
AX-147213473	Aradu.A02	14941431	+	TAGAGACTTTAATTACCTACGTACCTTAAGTTGGC[A/C]TTTCCTGGTTAATGAATAGCCCGTTTCAGCAAGTG	A	C	CC	CC	CC	CC	CC	NN	CC	CC	CC	CC	CC	CC	CC	CC	AA	AA	AA	AA	CC	AA	AA	AA	CC	NN	CC	AA	CC	CC	CC	CC	CC	CC	AC	CC	CC	CC	CC	AA	AA	AA	AA	AA	AA
AX-147223702	Aradu.A05	104351937	+	CAATCACTTTGGAAAGCTATTCCCCGTTATTTACG[A/C]CGAGTTAGCAATGCTCTAAAGAAGGTATATTATTA	A	C	NN	AA	AC	AA	AA	AA	AA	AA	AA	AA	AA	AA	AA	AA	AA	AC	AA	AA	AA	AA	AA	AA	NN	AA	AA	AA	AA	AA	AA	AA	NN	AA	AA	AA	AA	AA	AA	AA	AA	AA	AA	AC	AA
AX-147222818	Aradu.A05	84723894	+	ATCCTAAGATATTTACTAAACCAGGCCTAAAACTC[A/G]GTATTTCAGCTTTTGTTTTCTCAACAATCATTTTT	A	G	AG	NN	GG	AG	GG	GG	NN	GG	GG	GG	GG	NN	GG	GG	GG	NN	GG	AG	GG	GG	GG	GG	GG	GG	GG	GG	GG	NN	GG	GG	GG	GG	NN	NN	GG	GG	GG	AG	AG	GG	GG	GG	GG
AX-147215455	Aradu.A03	2327702	+	AGAATAATGTCTTCATTTTTAGTATTTTTCGTTCT[A/C]TGACTCGGCAAACTCCAGTAAACTATGGACCCTTG	A	C	NN	AA	AA	NN	AA	AA	AA	NN	AA	AA	AA	AC	NN	AA	AA	AA	AA	AA	AA	AA	AA	AA	AA	AA	AA	AA	AA	NN	AA	AA	NN	AA	NN	AA	AA	AA	AA	AA	AA	AA	AA	AA	AA
AX-147233960	Aradu.A09	108780679	+	AATGTGGCATTCCCTCGTTGTGCTGCCATAAGTAT[C/T]GCCTCCGACATTCTACTTTTTGAGATTTCTTCTTC	T	C	NN	CC	CC	CC	CC	CC	CC	CC	CC	CC	CC	CT	CC	CC	NN	TT	CT	TT	CT	NN	TT	CT	CC	CC	CT	NN	CC	NN	CC	CC	CT	CC	CC	CC	NN	CC	CC	TT	NN	NN	TT	CC	CT
AX-147240532	Araip.B02	6058132	+	TGTTCCTCATAAGTTCTGCACAATGCACATGTGGA[A/G]GAATTTGACTAAGCAATGAAAGGATAAAGAACTGA	A	G	GG	GG	GG	GG	GG	GG	GG	GG	GG	GG	GG	GG	GG	GG	GG	GG	GG	GG	GG	GG	GG	GG	GG	GG	GG	GG	GG	GG	GG	GG	GG	GG	GG	GG	GG	GG	GG	GG	GG	GG	GG	GG	GG
AX-147218365	Aradu.A03	130403989	+	CTATACTGAACTTTGTATAAATTCCCAGCACGATG[A/C]GGAAACGGTGTAGCATCATAAGGAACCTCATTCAT	A	C	AA	AA	AA	AA	AA	AA	AA	AA	AA	AA	AA	AA	AA	AA	AA	AA	AA	AA	AA	AA	AA	AA	AA	AA	AA	AA	AA	AA	AA	AA	AA	AA	AA	AA	AA	AA	AA	AA	AA	AA	AA	AA	AA
AX-147241114	Araip.B02	23173130	+	GATGTGGTTGGTGGTGGCTGCTAGCTCAATATTGC[A/C]GTTTGCAATTTAGAACACTACTAATTAAATAAGCC	A	C	AA	AA	AA	AA	AA	AA	AA	AA	AA	AA	AA	AA	AA	AA	AA	AA	AA	AA	AA	AA	AA	AA	AA	AA	AA	AA	AA	AA	AA	AA	AA	AA	AA	AA	AA	AA	AA	AA	AA	AA	AA	AA	AA
AX-147244435	Araip.B03	35770658	+	GGCAAACCAAGAAGACCCACTTGAAGATGGGGAAC[A/C]CCACCTTGTGTACATTTCAAATCCCATTTATGAGA	A	C	CC	CC	CC	CC	CC	AC	CC	AC	CC	CC	CC	AC	CC	CC	CC	CC	CC	CC	CC	NN	CC	NN	CC	CC	CC	NN	CC	NN	CC	CC	CC	CC	CC	CC	AC	CC	CC	CC	CC	CC	CC	CC	CC
AX-176791411	Araip.B09	7760519	+	ATGTTAATATTTCCTCTTAAAGCAAGTAACCTTAA[C/T]TTTGGCATCTTCCTTAATGCAATGATGATTATAAG	T	C	CC	CC	NN	NN	CC	NN	CT	CT	NN	CC	CC	CT	CT	CT	CC	CC	CC	CC	CT	CC	NN	NN	NN	CT	NN	CC	CC	CT	CC	NN	CT	CC	NN	CC	CC	CC	CT	CC	CC	NN	NN	CC	CC
AX-147223571	Aradu.A05	101906619	+	ATTTGTTTCTGGTGTTTACCTGTTAGATGTTGTAT[A/G]GTGCAGCCTTGGACTGACATAGATGATTGGCTGGA	A	G	AA	AA	AA	AA	AA	AA	AA	AA	AA	AA	AA	AA	AA	AA	AA	AA	AA	AA	AA	AA	AA	AA	AA	AA	AA	AA	AA	AA	AA	AA	AA	AA	AA	AA	AA	AA	AA	AA	AA	AA	AA	AA	AA
AX-147245464	Araip.B03	124079079	+	GTATTTTGGGTGCTGTAGAGTTGACCCTGTATCTA[C/T]CATTTAATAATGCTTTGTTAATTAGTGGAATCTAT	T	C	CT	TT	TT	CT	TT	TT	CT	NN	TT	CT	TT	CT	CT	CT	TT	TT	TT	NN	TT	TT	TT	CT	TT	TT	NN	NN	TT	CT	CT	NN	TT	TT	TT	TT	TT	TT	TT	TT	CT	NN	TT	TT	TT
AX-147241086	Araip.B02	21475258	+	TGCACATTTCTTCAAGGGAATGAATCAACTAATAC[C/T]TTCAAAGTGGAAACTAATTTTGCTCTCATTGGAGT	T	C	NN	TT	NN	CT	TT	TT	NN	NN	NN	NN	TT	CT	TT	NN	TT	NN	TT	CT	TT	TT	TT	TT	TT	TT	TT	TT	CT	CT	TT	NN	CT	NN	TT	CT	CT	TT	TT	TT	TT	TT	TT	NN	NN
AX-147233486	Aradu.A09	71900366	+	CTTTCTTTGCTAATGCAGTGAAATATAACTGGATA[C/T]ACAGTGCATTGAAATTGAACTAATAATTTAATTTA	T	C	TT	TT	TT	TT	TT	TT	TT	TT	TT	TT	TT	TT	TT	TT	TT	TT	TT	TT	TT	TT	TT	TT	TT	TT	TT	TT	TT	TT	TT	TT	TT	TT	TT	TT	TT	TT	TT	TT	TT	TT	TT	TT	TT
AX-147253895	Araip.B06	130632715	+	CATCAAGAGATTTCTGAGTTCTGAAGAACCCACAA[C/T]TGTCACGTGGGACGCACGTGATCTATGCGGTTTTC	T	C	TT	TT	TT	NN	TT	TT	TT	TT	NN	NN	TT	NN	NN	TT	TT	TT	TT	TT	TT	TT	TT	NN	TT	TT	TT	TT	TT	TT	TT	TT	TT	NN	NN	TT	TT	TT	TT	TT	TT	TT	TT	CT	TT
AX-147232663	Aradu.A09	8732560	+	TCCATGCCTTCTATTGGCATCAACCCTATGAACAT[C/T]ATAGCCATGGGAATACTCGTGATCACGGTGATTGT	T	C	TT	TT	TT	TT	TT	TT	TT	TT	TT	TT	TT	TT	TT	TT	TT	TT	TT	TT	TT	TT	TT	TT	TT	TT	TT	TT	TT	TT	TT	TT	TT	TT	TT	TT	TT	TT	TT	TT	TT	TT	TT	TT	TT
AX-176791412	Aradu.A09	40324367	+	CTTAGTGTTTGTATATTATATTAACATGCAGGAAG[A/C]CCTGAAACACTATTGTTTGGTGTTTGATGCTATAT	A	C	AA	AA	AA	AC	AA	AA	AA	AA	AA	AA	AA	AA	AA	AA	CC	CC	CC	CC	CC	CC	CC	CC	AA	AA	AA	CC	AA	AA	AA	AA	AA	AA	AA	AA	AA	AA	AA	CC	NN	CC	CC	CC	CC
AX-147239583	Araip.B01	135580008	+	GATTTTCAAAACAAATCAGGTGAGTTGACTTCTTC[A/G]GGTGACAGCAACAAAGTTCTTAATATTGATGCAAA	A	G	AA	AA	AA	AA	AA	AA	AA	AA	AA	AA	AA	AA	AA	AA	AA	AA	AA	AA	AA	AA	AA	AA	AA	AA	AA	AA	AA	AA	AA	AA	AA	AA	AA	AA	AA	AA	AA	AA	AA	AA	AA	AA	AA
AX-147259889	Araip.B09	3973818	+	CTCAAAGATTTAAAGTGTTAAGGTTAAGGTTGAGA[G/T]CTTCTGGAGCATACATAGAAAAATCATGAACTGTG	T	G	TT	TT	TT	TT	TT	TT	TT	TT	TT	TT	TT	TT	TT	TT	TT	TT	TT	TT	TT	TT	TT	TT	TT	TT	TT	TT	TT	TT	TT	TT	TT	TT	TT	TT	TT	TT	TT	TT	TT	TT	TT	GT	TT
AX-147242505	Araip.B02	102750586	+	ACCGCCGTTGGAACCAAATCTCCGACTCTCTGACG[A/G]CACATAACTCTTGTTCGTAACCCAACTATCGGATT	A	G	GG	GG	GG	GG	GG	GG	GG	GG	GG	GG	GG	GG	GG	GG	AA	GG	GG	GG	GG	AA	GG	GG	GG	GG	GG	GG	GG	GG	GG	GG	GG	GG	GG	GG	GG	GG	GG	GG	GG	AA	GG	AA	GG
AX-147215579	Aradu.A03	3938442	+	CTCCTCCTTCTTTTATTGTCTCCAACAGTGCCTTC[C/T]TTGCCACCTTAATTACCAAACAATACCATATATCA	T	C	CC	NN	NN	CC	CC	CT	CC	CC	CC	CC	CC	CT	CC	CC	CC	NN	CC	CC	CC	CC	NN	CC	CC	CC	CC	CC	CC	CC	CC	CC	CT	CC	CC	CC	NN	NN	CC	CC	CC	CC	NN	CT	NN
AX-147252905	Araip.B06	78656783	+	ACCAGGATATCCCTCACTGTATTTGTTTGTCATGA[C/T]AGACCCTACAGCTTCCATCACAGAGACAGAGGTGA	T	C	TT	TT	TT	TT	TT	TT	TT	TT	TT	TT	TT	TT	TT	TT	TT	TT	TT	TT	TT	TT	TT	TT	TT	TT	TT	TT	TT	TT	TT	TT	TT	TT	TT	TT	TT	TT	TT	TT	TT	TT	TT	TT	TT
AX-147225368	Aradu.A06	52572560	+	CCGGAGCTACCTTCACCTCCGCCCTCATCACCACA[A/G]ACTCCCCACACTACGCAGGTTCGTTGATCAGTTTT	A	G	GG	GG	NN	AG	GG	GG	GG	NN	GG	AG	GG	AG	AG	GG	GG	NN	GG	AG	GG	GG	GG	GG	GG	AG	GG	NN	GG	GG	GG	GG	GG	AG	GG	GG	GG	GG	GG	NN	NN	GG	NN	AG	GG
AX-147239356	Araip.B01	131508851	+	TGGTTTATGTTTTACTCTACTCAATTGCAGGCACT[G/T]CTTGCTGATTTTGAAGTGTCAGAAGGAATATATTC	T	G	GG	GG	NN	GG	GG	GT	GG	GG	GG	GG	GG	GT	GG	GT	GG	GT	GG	GG	NN	GT	GG	GT	GG	GG	GG	GG	GG	NN	GG	GT	NN	GG	GG	GG	GG	GG	GG	GG	NN	NN	GT	GT	GG
AX-147239322	Araip.B01	130935077	+	CTAGTACAATAAGAGTATGTTCAGGAGAAGGGAGC[A/G]CAGGGAAGAGTTTGAAGAGTAATTATGAGTTCATT	A	G	GG	GG	GG	GG	GG	NN	GG	GG	GG	AG	GG	AG	NN	GG	GG	GG	GG	GG	GG	GG	GG	GG	GG	GG	GG	GG	GG	GG	GG	GG	GG	GG	GG	GG	NN	GG	GG	GG	GG	GG	GG	GG	GG
AX-147233347	Aradu.A09	48609222	+	GAATCCTACATATTCTGCTTAACAAATTAATGATT[G/T]AGGACAACTATAACTATAATAACACATACAATATC	T	G	GG	NN	GG	GG	GG	GG	GG	GT	GG	GG	GG	GG	GG	GG	GG	GG	GG	GG	GG	GG	GG	GG	GG	GG	GG	GG	GG	GG	GG	NN	GG	GG	GG	GG	GG	GT	NN	NN	GG	GG	GG	NN	NN
AX-147242749	Araip.B02	105777210	+	TTTCTTTTCTCCTACAGAAAGTTCCACATAAAACC[A/C]CCAATTTCCCAGAGTAAAAATCCAAACTTGAATGA	A	C	AA	AA	AA	AA	AA	AA	AA	AA	AA	AA	AA	AA	AA	AA	AA	AA	AA	AA	AA	AA	AA	AA	AA	AA	AA	AA	AA	AA	AA	AA	AA	AA	AA	AA	AA	AA	AA	AA	AA	AA	AA	AA	AA
AX-147211120	Aradu.A01	47705843	+	GATCTGGATTGGATAATCGTGGTATGGGAATGGCA[A/G]TTAGAGGTACTTTCTTCTTAAGAACAATACCAAAT	A	G	GG	GG	GG	GG	GG	GG	GG	GG	GG	GG	GG	AG	GG	GG	GG	GG	GG	GG	GG	GG	GG	GG	GG	GG	GG	GG	GG	GG	GG	GG	GG	GG	GG	GG	GG	GG	GG	GG	GG	GG	GG	GG	GG
AX-147227249	Aradu.A07	3997188	+	GGCATTGCATACAAGTCTGAGATATCGAGATGATG[C/T]GTGGTGCGTCCGTTTTGGTAATGCTGATTCTGCAT	T	C	CC	CC	CC	CC	CC	CC	CC	NN	CC	CC	CC	CT	CC	CC	CC	CC	CC	CC	CC	CT	CT	CC	CC	CC	CC	CC	CC	CC	CC	CC	CC	CC	CC	CC	CC	CC	CC	CT	CC	CC	NN	CT	CC
AX-147215963	Aradu.A03	11167544	+	TTTTGCCACAGTATCCCATCTGTTAAATGGATCAA[C/T]GGACAGCTTAACATTTATCTGGATACCGCTGTTTG	T	C	CC	CC	CC	NN	CC	CC	CC	NN	CC	CC	CC	CT	CC	CC	CC	CC	CC	CC	CC	CC	CC	CC	CC	NN	NN	CT	CC	CC	CC	CC	NN	CC	CC	CC	NN	CC	CC	CC	CC	CC	CC	NN	CC
AX-147227230	Aradu.A07	3707148	+	AATGTCAAAGAGGAGGGACCTTGTAAGTTTAATTT[A/G]AGGTCTGATATTCATTTTGACTTAAATGAATGTTA	A	G	AG	NN	NN	AA	AA	AA	AA	AA	AA	AG	AA	AA	AA	AA	AA	AA	AA	AA	AA	AA	AA	NN	NN	AA	AA	AA	AA	AA	AA	AA	AA	AA	AA	AA	AA	AA	AA	AA	AA	AA	AA	AG	AG
AX-147220195	Aradu.A04	79638203	+	AAAAATAGGAAACGAGCTTAGTCAAAGTGAATTAA[C/T]TAGGAAGCTTATAAAACGTCTTCTCTGATATATAT	T	C	CT	CC	CT	NN	CC	CC	NN	CC	NN	NN	CC	CC	NN	CC	TT	TT	NN	CT	CC	TT	TT	TT	CC	CT	NN	TT	NN	NN	NN	CC	TT	NN	NN	NN	CC	CC	CC	TT	CT	NN	NN	TT	CC
AX-147237410	Araip.B01	243959	+	ATAAACTTTTCACATCAAGGTTGCTGATTATACAT[G/T]ATACATCTACTTGAACTTAAATCTTATGTGTTCTT	T	G	GG	GG	GG	GG	GG	GG	GG	GG	GG	GT	GG	GG	GG	GG	GG	GG	GG	GG	GG	GG	GG	GG	GG	GG	GG	GG	GG	GG	GG	GG	NN	GG	GG	GG	NN	GG	GG	GG	GG	GG	GG	GT	GG
AX-147253856	Araip.B06	130108581	+	AGTGATGACAGGCGAAGGAAGAGAAAGAGGTCTTC[A/G]AGGAAGGATAAACATAGACGTGGAAAGCGAAGAGA	A	G	AG	GG	AG	NN	GG	GG	NN	NN	GG	GG	AG	NN	GG	GG	GG	GG	NN	NN	AG	GG	GG	GG	AG	NN	GG	NN	GG	NN	AG	AG	AG	AG	GG	GG	GG	GG	GG	GG	AG	AG	AG	AG	GG
AX-147263363	Araip.B10	9537754	+	CGACAAAAATTTAAATGTTGTGTTGGCATTTACAA[C/T]ATGAGTACCACTTAAATCAAGGGTTTCTAACATTA	T	C	CT	NN	CT	TT	TT	NN	CT	TT	TT	CT	TT	TT	TT	TT	TT	CT	TT	NN	TT	TT	NN	CT	TT	NN	TT	TT	TT	TT	TT	NN	CT	TT	TT	TT	TT	NN	TT	TT	TT	TT	NN	CT	TT
AX-147252132	Araip.B06	10093531	+	TGGCGTCCATTTTGAGATGAAATTGTAGCAGCAGA[A/G]ACCATTTGGCGGGTTCACTCACAATCAGTGTGAAC	A	G	GG	GG	GG	GG	GG	GG	GG	GG	GG	GG	GG	AG	GG	GG	GG	GG	GG	GG	GG	GG	GG	GG	GG	GG	GG	GG	GG	GG	GG	GG	GG	GG	GG	GG	GG	GG	GG	GG	GG	GG	GG	AG	GG
AX-147235564	Aradu.A10	12553103	+	GTGACCAGTCCAGACAAGTCTGTTGTTAACTTCTC[C/T]AAGTCATGAGTTATCCTCTGATCTGCGTCAATGTT	T	C	CC	CC	CT	NN	NN	CC	CC	CC	CC	NN	CC	NN	CC	CC	CC	CC	CC	CC	CC	NN	CC	CC	CT	CC	CC	CC	CC	CC	CC	CC	CC	CC	CC	CC	CC	CC	CT	CC	CC	CC	CC	CC	NN
AX-147256495	Araip.B07	118838561	+	CTTTCTGGCAAGGACTATACCTCACATTCTCATCA[C/T]GGTCAAGCTCATCCGGGATGCTCACAAATTTGGAA	T	C	CC	CC	CC	CC	CC	CC	CC	CC	CC	CT	CC	CT	CC	CC	CC	CC	CC	CC	CT	CC	NN	CC	CC	CC	CC	CC	CC	NN	CC	CC	CC	CC	CC	CC	CC	CC	CC	CC	CC	CC	CC	CC	CC
AX-147254368	Araip.B07	1092238	+	TGATATGCCTTTTAGAAATCCTCCACCAATTTTCG[C/T]GTGGCGACATCTATGGTTAAACGAAAGATTATTCA	T	C	TT	TT	TT	TT	TT	TT	TT	TT	TT	CT	TT	TT	TT	TT	TT	TT	TT	TT	TT	TT	TT	TT	TT	TT	TT	TT	TT	TT	TT	TT	TT	TT	TT	TT	TT	TT	TT	TT	TT	TT	TT	TT	TT
AX-147264279	Araip.B10	108440737	+	CCTGAATGCATTGTTTCATCCTGTGAAGTACACAT[C/T]CAGACATAGTGGTTCAGCAACACCCCAAACAAATA	T	C	TT	TT	TT	TT	TT	CT	TT	TT	TT	TT	TT	TT	TT	TT	TT	TT	TT	TT	TT	TT	TT	TT	TT	TT	TT	TT	TT	TT	TT	TT	TT	TT	TT	TT	TT	TT	TT	TT	TT	TT	TT	TT	TT
AX-176791413	Aradu.A06	107504261	+	TAATCATTCAAAATGTTAGAAATCTGGCTTTGATT[G/T]TCTCCCTCCCGCATGTTGAACACCATATATGAAGC	T	G	TT	TT	TT	GT	TT	GT	TT	GT	TT	GT	TT	GT	GT	GT	TT	TT	TT	GT	TT	TT	TT	GT	TT	TT	TT	TT	TT	TT	TT	TT	GT	TT	TT	NN	GT	TT	TT	NN	TT	TT	TT	GT	TT
AX-147233119	Aradu.A09	22440113	+	AGAAATGGACAGATCAAGTTCCTCCACTACTCCAA[C/T]CAATTTGCTTCTTGGCCCTTTCGCTTTGATTGCCA	T	C	NN	NN	CT	CT	TT	NN	NN	TT	TT	CT	TT	TT	NN	CT	NN	CT	CT	CT	NN	CT	CT	NN	TT	CT	NN	CT	CT	TT	CT	NN	CT	CT	TT	CT	TT	TT	CT	NN	CT	CT	CT	NN	NN
AX-176791414	Aradu.A06	16511891	+	TTGCATTTAAGGGAGCTTCTCAAGGAACTTGGTTA[C/T]AGGGACACCCCTCTTAATTTGGCTGCTGATGTAAG	T	C	TT	TT	TT	TT	TT	TT	TT	TT	TT	TT	TT	TT	TT	TT	TT	TT	TT	TT	TT	TT	TT	TT	TT	TT	TT	TT	TT	TT	TT	TT	TT	TT	TT	TT	TT	TT	TT	TT	TT	TT	TT	TT	TT
AX-147253002	Araip.B06	98387292	+	TGACAAGACGGGGCGCATACCTGCACATTTCCATA[A/G]CTAAGAATCAAATGAACTTTTTGCTCCGGTTTCAA	A	G	GG	GG	GG	GG	GG	GG	GG	GG	GG	GG	NN	GG	GG	GG	NN	NN	GG	GG	GG	NN	GG	NN	GG	AA	NN	GG	GG	GG	GG	NN	GG	NN	GG	NN	GG	GG	NN	GG	GG	NN	NN	GG	GG
AX-147214707	Aradu.A02	84193030	+	GAATTGAACATTTCATGATTCTGACTTTTGCATGA[A/G]AATTCATCTTCAACTATGTCATAGAATTCCACTGT	A	G	AA	AA	AA	NN	AA	NN	AA	AA	AA	NN	AA	AA	NN	AG	AA	AA	NN	AA	AA	AA	AA	AA	AA	AA	NN	AA	AA	AA	AA	NN	NN	AA	AA	AA	AA	AA	AA	AG	AA	AA	NN	AA	AA
AX-176791415	Araip.B03	134088509	+	GGAGTGACCAAAATCAAGATGACAGGGTAAAGGGA[A/G]CTGAGAAGATATTATATTCTGATATTCATGAAGAA	A	G	AG	AA	AA	AG	AA	AA	AA	NN	AA	AA	AA	AG	AA	AG	AA	AA	AA	NN	AA	AA	AA	NN	AA	AA	AA	AA	AA	AA	AA	AA	AG	AA	AA	AA	AA	AA	AA	AA	NN	AA	NN	AA	AA
AX-147237529	Araip.B01	1453243	+	ATTGGCTCAAGAATTCTCCAAAGGGATGTGGAAAA[A/G]GAAGAATTTCAGTATGCTAGTACTCTGTGCCTATC	A	G	GG	GG	NN	GG	GG	NN	AG	GG	GG	GG	GG	GG	GG	GG	GG	GG	GG	AG	AG	GG	AG	GG	GG	GG	GG	GG	GG	GG	NN	GG	NN	GG	GG	NN	AG	NN	GG	AG	GG	GG	GG	GG	GG
AX-147256263	Araip.B07	112696476	+	AGGAAATTGATTATTGAGAAGTATAGCAGCATGGA[G/T]GAGATCATCAAGGAATGCAATGGTATGGCTGGACA	T	G	TT	TT	TT	TT	TT	TT	TT	TT	TT	TT	TT	TT	TT	TT	TT	TT	TT	TT	TT	TT	TT	TT	TT	TT	TT	TT	TT	TT	TT	TT	TT	TT	TT	TT	TT	TT	TT	TT	TT	TT	TT	TT	TT
AX-176791416	Araip.B06	122412729	+	TTCTCTTCTGTTCCTTCGGTTTCTCAGTTCCTATG[A/C]AAAAGTTTCTTCTCAAACTCTATTTATAAGTGGGA	A	C	AA	AA	AA	AA	AA	AA	AA	AA	AA	AA	AA	AA	AA	AA	AA	AA	AA	AA	AA	AA	AA	AA	AA	AA	AA	AA	AA	AA	AA	AA	AA	AA	AA	AA	AA	AA	AA	AA	AA	AA	AA	AA	AA
AX-147236043	Aradu.A10	67381179	+	TCGCATAATTGGTACTGGGGACCAAGACAACAATG[A/G]TGTGATTGGTTCGGTTTCCTCTTCTTCGCAGCTGA	A	G	GG	AG	GG	GG	GG	GG	GG	GG	GG	GG	GG	GG	GG	GG	GG	GG	AG	AG	GG	GG	GG	AG	GG	GG	GG	GG	GG	GG	GG	GG	GG	GG	GG	GG	GG	GG	GG	GG	AG	NN	GG	NN	GG
AX-176791417	Araip.B02	101844490	+	GAATAAGAGTCCCATTAGGCATTTGCCATTACAAC[C/T]TGTCATATAATAATCAAACTCCAAACATATGTTTG	T	C	NN	TT	TT	NN	TT	CT	TT	NN	TT	CT	TT	CT	TT	TT	TT	CT	TT	NN	NN	TT	TT	TT	TT	TT	TT	TT	TT	TT	TT	TT	NN	TT	TT	TT	TT	TT	TT	TT	TT	TT	TT	TT	TT
AX-147213651	Aradu.A02	30987480	+	ATTCATTCAACTCACAGTTTCAAAATTTATAGGAT[C/T]CATTTCCTTCAGCTTCTCGACATGGTTATTTGTAT	T	C	NN	CC	NN	CT	CC	CC	CT	CC	CC	CT	NN	NN	CT	CC	NN	CC	CC	CT	CT	CC	NN	CC	CC	CC	NN	CC	CC	CC	CC	CC	CC	CC	NN	CC	CC	CC	CC	NN	CT	CC	CT	NN	CC
AX-147222561	Aradu.A05	61633387	+	CATTGGGAAAACTAAGCAAGCTTCAAACTCTGTCA[A/G]TTTACACCACAATGCTCTCAGGTGAGATTCCAAGA	A	G	NN	AA	AA	AA	AA	AA	AA	AA	AA	AA	AA	AA	AA	AA	AA	AA	AA	AA	AA	AA	AA	AA	AA	AA	AA	AA	AA	AA	AA	AA	AA	AA	AA	AA	AA	AA	AA	AA	AA	AA	AA	AA	AA
AX-147260007	Araip.B09	5670249	+	GCTAAAAAACAAGCCACAAGAATGTAACTAGTCCC[A/C]CATATTACTTACAATTTTGTTGAGCAGTGATCTCT	A	C	AA	AA	AA	AA	AA	AA	AA	AA	AA	AA	AA	AA	AA	AA	AA	AA	AA	AA	AA	AA	AA	AA	AA	AA	AA	AA	AA	AA	AA	AA	AA	AA	AA	AA	AA	AA	AA	AA	AA	AA	AA	AA	AA
AX-147218728	Aradu.A03	134516054	+	GAACAAGATGTATTCAACAAGAGCACCCTCCTTCT[G/T]GAGCTGAACCCCATTCACAAGAAGGTTCCGGTTCT	T	G	NN	GG	GG	GG	NN	GG	GT	NN	GG	GG	GG	NN	NN	GG	GT	GT	NN	GG	GG	GG	GG	NN	GT	GG	GG	GT	NN	GT	GG	GG	GG	NN	GG	GG	GG	GG	GG	NN	GT	GG	GT	NN	NN
AX-147228023	Aradu.A07	22814736	+	ACTATACCCAAAACGGCTTTGTTATTACCATGATC[A/C]GCCATTGATGAGGAGGCGGAGTAGGCCGCCGCCTT	A	C	NN	NN	CC	NN	CC	CC	CC	CC	CC	CC	CC	NN	NN	NN	CC	CC	AC	CC	AC	NN	CC	NN	NN	CC	CC	CC	CC	AC	CC	CC	CC	CC	NN	CC	CC	CC	CC	NN	NN	CC	CC	CC	CC
AX-147245064	Araip.B03	113549422	+	AGCTTAGCCAATTCAGTCTTCTCTGTCTGTCGAGG[C/T]AATTGTTTCTCCACAGAAAGATTCACACTAACAAA	T	C	TT	TT	TT	TT	TT	TT	TT	TT	TT	TT	TT	TT	TT	TT	TT	TT	TT	TT	TT	TT	TT	TT	TT	TT	TT	TT	TT	TT	TT	TT	TT	TT	CT	TT	TT	TT	TT	TT	TT	TT	TT	TT	TT
AX-147232088	Aradu.A09	645563	+	AACTTCATGTTCATAAGAAAGGCTTGCAAATGGGA[A/G]ACAAACTTTTGATTTTGAAGCACCATCACCCTCAT	A	G	AA	AA	AA	AA	AA	AA	AA	AA	AA	AA	AA	AA	AA	AA	AG	AA	AA	AA	AA	AG	AA	AA	AA	AA	AA	AG	AA	AA	AA	AA	AA	AA	AA	AA	AA	AA	AA	AA	AG	AG	AA	AG	AA
AX-147226735	Aradu.A06	110918554	+	GTTTTTTCAATAGGCAAAAAGTTGAAATTTACCTC[C/T]AGTGACCATGGTGGATTGGCAGATAGAGATAACTC	T	C	TT	TT	TT	NN	TT	TT	TT	TT	TT	TT	TT	TT	TT	TT	CT	TT	NN	CT	TT	CT	NN	CT	TT	TT	TT	NN	TT	TT	NN	TT	TT	TT	TT	TT	TT	NN	NN	TT	CT	CT	CT	NN	NN
AX-147214676	Aradu.A02	83755742	+	ATCAACTGCAGCATTAGGACACTTGACTTTCCAGG[C/T]TTGAAGGGCATGCTTTACTAATGTTTTTGCTGCTT	T	C	CT	CC	CC	CT	CC	CT	CC	CC	NN	NN	CT	CT	NN	CC	CC	CT	CC	CC	NN	NN	CT	CC	CC	CC	CC	CC	CC	CT	CC	CC	CT	CC	NN	CC	CT	CC	CC	CC	CT	CC	CC	CC	CC
AX-147224987	Aradu.A06	14529097	+	TGTCTTATTCTTTTGTAAAGTTCAAGAATAGGATG[C/T]CATGTTGTCTTATTTAATTGATTGCTTTGGTTGAT	T	C	CC	CC	NN	CC	CC	CC	CC	CC	NN	CC	CC	CC	NN	CC	CT	CC	NN	CC	CC	CC	NN	NN	NN	CC	CC	CC	CC	NN	CC	CC	CC	NN	CC	NN	CC	CC	CC	CT	NN	NN	CT	CT	CC
AX-147253106	Araip.B06	107054955	+	TTGTAGGATCTATAACATATAAGCTTCTAATCCAA[C/T]AGTTGGTTTTTTAAAACATTACACGAATAAAAATT	T	C	TT	TT	TT	TT	TT	TT	NN	TT	TT	TT	NN	TT	TT	TT	NN	TT	TT	TT	TT	TT	TT	NN	TT	TT	NN	TT	TT	TT	TT	TT	CT	TT	CT	TT	TT	NN	TT	TT	TT	TT	TT	TT	NN
AX-147230006	Aradu.A08	14638023	+	GGCTGAAAGAGGAAATCGAGATGCAAAGAAATGAA[A/G]ATTTAAGGTGTGAAGATTGTTGCTTATGTTTTTTT	A	G	AA	AA	AA	AA	AA	AA	AA	AA	AA	AA	AA	AA	AA	AA	AA	AA	AA	AA	AA	AA	AA	AA	AA	AA	AA	AA	AA	AA	AA	AA	AA	AA	AA	AA	AA	AA	AA	AA	AA	AA	AA	AA	AA
AX-147226647	Aradu.A06	110041463	+	GGAAGCAGAAATGAGTGATGTTAAGGCCAGTAGAT[A/G]TTGTAGGTGCCATACTTCTGGATGCTGGAACGCCC	A	G	AA	AA	AA	AA	AA	AG	AA	AA	AA	AA	AA	AA	AA	AA	AA	AA	AA	AA	AA	AA	AA	AA	AA	AA	AA	AA	AA	AA	AA	AA	AA	AA	AA	AA	AA	AA	AA	AA	AA	AA	NN	AA	AA
AX-147246707	Araip.B04	4102105	+	GTTCAGAACGAATATACTGCACAAATTGAAAGGAA[A/G]TCAGACAAGGGAGGAATTGAAATGAAAGGGGAGAG	A	G	AA	AA	AA	AA	AA	AA	AA	AA	AA	AA	AA	AA	AA	AA	AA	AA	AA	AA	AA	AA	AA	AA	AA	AA	AA	AA	AA	AA	AA	AA	AA	AA	AA	AA	AA	AA	AA	AA	AA	AA	AA	AA	AA
AX-147237559	Araip.B01	1881722	+	TTGAAGATCAAGGCCAGGACCTTGAGTAGTGATAA[C/T]GGTAATGATTTCAACATTATTGCTATTTTTTTTCT	T	C	CC	CC	CC	CC	CC	CC	CC	CC	CC	CC	CC	CC	CC	CC	CC	CC	CC	CC	CC	CC	CC	CC	CC	CC	CC	CC	CC	CC	CC	CC	CC	CC	CC	CC	CC	CC	CC	CC	CC	CC	CC	CC	CC
AX-147213079	Aradu.A02	5825017	+	AATTACACCATACAATAAATCAAATCTTTTGTCTT[G/T]GGTAAATTTCTGTTCTAATCCAAATCCAAATATAT	T	G	GG	GG	GG	NN	GG	GG	GG	GG	GG	GG	GG	NN	GG	GG	GG	GG	GG	GG	GG	GG	NN	GG	GG	GG	GG	GG	GG	GG	GG	GG	GT	GG	GG	GG	NN	GG	NN	GG	GG	GG	GG	GG	GG
AX-147234931	Aradu.A10	1159446	+	CTTTCCAGTTCAGTCGGGATCAGACTCTGAACGAT[A/G]TATCTTTCTTCAATTGTTCACCCGATCCGCAATAT	A	G	GG	GG	GG	GG	GG	GG	GG	GG	GG	GG	GG	AG	GG	GG	GG	AA	AA	AA	GG	GG	GG	AA	GG	GG	GG	AA	GG	GG	GG	GG	GG	GG	GG	GG	GG	GG	GG	AA	AA	GG	AA	GG	AA
AX-147229617	Aradu.A08	6940875	+	TGTAGACACACACATTCAGCAAAATTTGCAATTCC[C/T]AATTATTATTGAAAATGTTTATCACCTGTTTCTTC	T	C	CC	CC	CC	CC	CC	CC	CC	CC	CC	CC	CC	CC	CC	CC	CC	CC	CC	CC	CC	NN	CC	CC	CC	CC	CC	CC	CC	CC	CC	CC	NN	CC	CC	CC	CC	CC	CC	CC	CC	CC	CC	CC	CC
AX-147221899	Aradu.A05	13711194	+	CTTCTTAACTCTTGTACCAGGAAGTAAAGTCATTG[A/G]AGATGTATGGTAATCATAATTTATTTCTTTTTCAT	A	G	GG	GG	NN	NN	GG	NN	GG	GG	GG	NN	NN	GG	GG	GG	NN	GG	GG	GG	NN	NN	NN	GG	NN	GG	GG	NN	GG	GG	NN	GG	GG	AG	GG	GG	GG	GG	GG	GG	GG	GG	NN	GG	GG
AX-147234366	Aradu.A09	114178654	+	ATGCTGTCAATAACCCAACCTTTATCCAAGGCAAA[C/T]TTACCCTCTTGAACCTGTGACCACACTCTCACGGT	T	C	TT	TT	TT	TT	TT	TT	TT	TT	TT	TT	TT	TT	TT	TT	TT	TT	TT	TT	TT	TT	TT	TT	TT	TT	TT	TT	TT	TT	TT	TT	TT	TT	TT	TT	TT	TT	TT	TT	TT	TT	TT	TT	TT
AX-176791418	Araip.B04	1743275	+	AGAATCAGGGAGGATTTCTTGGTAAACATGAACAT[C/T]TCAAAAAGGCTAAGCTAGGAAGAGAAACCAAATAA	T	C	NN	NN	NN	NN	NN	NN	TT	NN	TT	NN	TT	TT	NN	TT	NN	NN	TT	CT	NN	NN	TT	NN	NN	NN	NN	NN	TT	CT	NN	NN	NN	NN	TT	NN	NN	NN	NN	TT	NN	TT	TT	NN	TT
AX-147211718	Aradu.A01	92596134	+	AAACCTGTTAGAATATCCTCTGTAATAGAACCATA[G/T]ATCCAACCTAGCTGCAAATTTGGAAAGCAAAATTC	T	G	GG	GG	GG	GG	GG	NN	GG	GT	GG	GG	NN	GT	GG	NN	GG	GG	GG	GG	NN	NN	NN	GG	GT	GG	GG	GG	GG	NN	GG	GG	GG	GG	GG	GG	GG	GG	GG	GG	GT	GG	GT	GG	NN
AX-147221013	Aradu.A04	117400938	+	CAACCTTGTTCCTTGGTTCTACGTTCAATGGAGTT[C/T]GCTTCAAGAATCTGAGATCGGATGCGTAGTAAAAA	T	C	TT	NN	NN	TT	TT	NN	NN	TT	TT	NN	TT	TT	TT	NN	NN	NN	NN	TT	TT	TT	CT	TT	TT	NN	NN	TT	TT	TT	TT	TT	TT	NN	NN	TT	TT	NN	TT	TT	TT	TT	NN	NN	NN
AX-147228138	Aradu.A07	28118653	+	TGTTGGCCTAGATGTACCATTCCTTATGTAATGCA[A/G]CACACCGCTCCACTATAGACATTGTAGGATGCACT	A	G	AG	AG	NN	NN	AG	GG	AG	AG	AG	AA	AG	AG	GG	NN	AG	AA	AG	AG	AG	AA	AA	AG	NN	NN	GG	AA	GG	AG	AG	GG	GG	AA	AG	AA	NN	AG	AG	AG	NN	AG	AG	AG	AG
AX-147214364	Aradu.A02	79650512	+	TAACTTTAGACCTACTTCTTTTAAAGCTTCTTCTA[A/G]ATAACGATTATTACTAGTATCCTTATTTGAATGAA	A	G	GG	GG	GG	GG	GG	GG	GG	GG	GG	GG	GG	GG	GG	GG	GG	GG	GG	GG	GG	GG	GG	GG	GG	GG	GG	GG	GG	GG	GG	GG	GG	GG	GG	GG	GG	GG	GG	GG	GG	GG	GG	GG	GG
AX-147207718	Aradu.A01	646186	+	GAGAGAACTGGGAGAAGATAATTGTTGAGGAAATC[A/G]TTGGCTCCAATAGTAATGGAGAAAATTGATTTCTT	A	G	GG	GG	GG	GG	GG	GG	GG	GG	GG	GG	GG	AG	NN	GG	GG	GG	GG	GG	GG	GG	GG	GG	GG	GG	GG	GG	GG	GG	GG	GG	GG	GG	GG	GG	AG	GG	GG	GG	GG	GG	GG	AG	GG
AX-147217032	Aradu.A03	70426880	+	TTGTGCCTTTAAAGAGAAGAGATGGTGACCAGCTA[A/C]GAAATCAGAAGAAAAGGTTCACAAAAAAATAGTAT	A	C	AA	AA	AA	AA	AA	AA	AA	AA	AA	AA	AA	AA	AA	AA	AA	AA	AA	AA	AA	AA	AA	AA	AA	AA	AA	AA	AA	AA	AA	AA	AA	AA	AA	AA	AA	AA	AA	AA	AA	AA	AA	AA	AA
AX-147261296	Araip.B09	100570840	+	CATATAAGTTACCGAAGTCAGAGTTAAAAATAACC[A/C]AAGCCTCTCATAAATTATCCAACTCTTCTTGAGTG	A	C	AA	AA	AA	AA	AA	AA	AA	AA	AA	AA	AA	AA	AA	AA	AA	AA	AA	AA	AA	AA	AA	AA	AA	AA	AA	AA	AA	AA	AA	AA	AA	AA	AA	AA	AA	AA	AA	AA	AA	AA	AA	AA	AA
AX-176791419	Araip.B02	104626934	+	AACGAACACGTGGCATCCATGTATGCAGCGAACTC[A/G]CCGGTTTCTTTGTTGAGTGCATAGCCAATTATACC	A	G	AA	AA	AA	AA	AA	AA	AA	AA	AA	AA	AA	AA	AA	AA	AA	AG	AG	AA	AA	AA	AG	AA	AA	AA	AA	AA	AA	AA	AA	AA	AA	AA	AA	AA	AA	AA	AA	AG	AA	AA	AA	AA	AA
AX-147245623	Araip.B03	126193831	+	ACTCAAGACACCAACAAAAGTGATTGAATTCGGCA[C/T]GAGTCCCTTTACCTTCACCATTCTTGCATAGTAGT	T	C	NN	CC	CC	CC	CC	CC	CC	CC	CC	CC	CC	CT	CC	CC	CC	NN	CC	CC	CC	CC	CC	CC	CC	CC	CC	CC	CC	CC	CC	CC	CC	CC	CC	CC	CT	CC	CC	CT	CC	CC	CC	CC	CC
AX-176791420	Araip.B06	18023647	+	TATTACTTCGGAAATTTCGAGGCACCAATTCATCT[A/G]TAGTGCTTTTATTTTCATTGATATTTATGTAGTTT	A	G	GG	GG	GG	GG	GG	GG	GG	GG	GG	GG	GG	GG	GG	GG	AG	GG	GG	GG	GG	AG	GG	GG	GG	GG	GG	GG	GG	GG	GG	GG	GG	GG	GG	GG	GG	GG	GG	GG	GG	AG	GG	AG	GG
AX-147222537	Aradu.A05	55236469	+	CTCAAATGAAACCCTTACCGGCAACGACAGAAGTA[G/T]CCAGAAGCTCCAGCGGTGGTTCCGCTGGCCTCAAA	T	G	GG	GG	GG	GG	GG	GG	GG	GG	GG	GG	GG	GG	GG	GG	GG	GT	GG	GT	GG	GG	GT	GT	GG	GG	GG	GT	GG	GG	GG	GG	GG	GG	GG	GG	GG	GG	GG	GT	GT	GG	GG	GT	GT
AX-147208004	Aradu.A01	1883933	+	CGGCTGGAAGGAATAATTCCAGCTTTGGAGACATC[A/G]CATGCTCTTGCTTACTTAGAGAAGCTATGCCCAAC	A	G	AA	AA	AA	NN	NN	AA	AA	AA	AA	AG	AA	AA	AA	AA	NN	NN	AA	AA	AA	AA	NN	AA	AA	AA	AA	AA	AA	AA	AA	AA	AG	NN	AA	AA	NN	NN	AA	AA	NN	AA	AA	AA	NN
AX-147212997	Aradu.A02	5454317	+	TTAAGCATACCAACATTGCAGCAAAATCGAACAAT[A/G]AACTCACCCGCAGAGTATAATAGGCATCGGTTTCA	A	G	GG	GG	GG	AG	GG	NN	GG	NN	GG	GG	GG	NN	GG	GG	GG	GG	GG	GG	NN	GG	NN	GG	GG	GG	GG	GG	GG	GG	GG	GG	GG	GG	GG	GG	GG	GG	GG	GG	NN	GG	GG	GG	GG
AX-147208217	Aradu.A01	3034640	+	TCTCCAGTCTCTGGCTTGCTCTGCGTCACGCTCAA[C/T]GTGATCTTCCCTTTGGATGATGAAGCACTCTTGTT	T	C	NN	CC	CC	CT	NN	NN	CC	CC	CC	CC	NN	CT	CT	CC	NN	CC	CC	CC	CC	NN	CC	CC	CC	CC	CC	NN	CC	NN	CC	CC	CC	CT	CC	CC	CT	NN	NN	CC	CT	CC	CT	CT	CC
AX-147232104	Aradu.A09	792969	+	CCAAAAAGCAACCTTTTTTATAGCAACCTTTGTTG[A/G]TCTTGTTTTATAACGATGACTAAAATCATCTTCGA	A	G	NN	AA	AA	AA	AA	AA	AA	NN	AA	AA	AG	AG	AG	AA	AA	AG	AA	AA	NN	NN	AA	NN	AA	NN	AA	AG	AA	NN	NN	NN	AA	AG	AA	AG	AA	NN	AA	AG	AA	AA	AA	AA	NN
AX-176791421	Araip.B09	140286383	+	AGCTACATTAAAATTTGAAAGCATACCTGCAAATC[A/G]CCAAGCTTCCAGATAGGCTCTGCCTGAAAAACTTC	A	G	GG	GG	GG	GG	GG	AG	NN	GG	AG	NN	GG	GG	GG	GG	GG	GG	NN	GG	GG	GG	GG	AG	NN	GG	GG	AG	GG	GG	GG	GG	GG	GG	GG	GG	GG	GG	GG	GG	GG	GG	AG	GG	GG
AX-147226965	Aradu.A07	1588607	+	TGAGAACTCTTTTGAATGCAACAAACACCCATTTT[A/G]TGAGCTTTGGAATTCTGAAATACCAGATTGGAAGG	A	G	AA	AA	AA	AA	AA	AA	AA	AA	AA	AA	AA	AA	AA	AA	AA	AA	AA	AA	AA	AA	AA	AA	AA	AA	AA	AA	AA	AA	AA	AA	AA	AA	AA	AA	AA	AA	AA	AA	AA	AA	AA	AA	AA
AX-147213846	Aradu.A02	58617440	+	TCCGGAACCGGAAGCACCAAGGTTAAGGTACACCA[A/G]TCTCGAATCCAAGTTCCCACTATGGTCCTGATGAT	A	G	AG	GG	AG	AG	AG	AG	GG	NN	GG	NN	AG	NN	NN	NN	AG	AG	GG	GG	AG	NN	AG	GG	AG	GG	NN	GG	NN	NN	NN	NN	GG	GG	GG	GG	GG	GG	GG	NN	AG	GG	GG	GG	GG
AX-147221308	Aradu.A04	120928326	+	TGTTGCTAAGAAGAGGAGAGAAACAGTTGAGTGGA[G/T]AAGAATCGTGCGCAACGTTCTTTGGTATGTTGACA	T	G	GG	GG	GT	GG	GG	GG	GG	GG	GG	GG	GG	GG	GG	GG	GT	GT	GT	GT	TT	GT	GT	GT	GG	GG	GG	GT	GG	GG	GG	GG	NN	GG	GT	GT	GG	GG	GG	GT	GT	GT	GT	GT	GT
AX-147251539	Araip.B06	488118	+	TTTGCATTATATTTGGATACTTTTGGTTGTTCTAG[A/G]AGAAGGTCTTGCATTCTTGCCAAATTTATCAAGAG	A	G	AA	AA	AA	AA	AA	AA	NN	AA	AA	NN	AA	AA	AA	AA	AA	AA	AA	AA	AA	AA	AA	AA	AA	AA	AA	AA	AA	AA	AA	AA	NN	AA	AA	AA	AA	AA	AA	AA	AA	AA	AA	AA	AA
AX-176791422	Araip.B10	88180090	+	ATCATGCGTGTTTTGGATGTCGATTTCAGTGCTAG[A/G]CACGGTAGCTCCTGCAATAGAAGATTGACTGTCAC	A	G	GG	GG	GG	GG	GG	GG	GG	GG	GG	GG	GG	AG	GG	GG	AA	GG	GG	GG	GG	GG	GG	GG	GG	GG	GG	GG	GG	GG	GG	GG	GG	GG	GG	GG	GG	GG	GG	GG	GG	AG	GG	AA	GG
AX-147248490	Araip.B04	125947759	+	AACTCTCCGGCGATTGTTTCCGTCATCGTCGATGC[A/C]ACCTCTCATCCTTCGCTCTTCGCCTTCTCCGAGAT	A	C	CC	CC	CC	CC	CC	CC	CC	CC	CC	CC	CC	AC	CC	CC	CC	CC	CC	CC	CC	CC	CC	CC	CC	CC	CC	CC	CC	CC	CC	CC	NN	CC	CC	CC	NN	CC	CC	CC	CC	CC	CC	CC	CC
AX-147217602	Aradu.A03	118027452	+	TCCCGACATGTTACGCTGACACATACAACTGCTGA[A/G]ACACTCAAGCTACAAGTACAAATTGATTCCAGCTA	A	G	AA	AA	AA	AA	AA	AA	AA	AA	AA	AA	AA	AA	AA	AA	AA	AA	AA	AA	AA	AA	AA	AA	AA	AA	AA	AA	AA	AA	AA	AA	AA	AA	AA	AA	AA	AA	AA	AA	AA	AA	AA	AA	AA
AX-147225925	Aradu.A06	97642877	+	ATTAATTGTGCATATTAAATGTTTATGTGCTAAAT[A/G]CTTTACATGAATTCTACTTGTGTATTATTTGTCTG	A	G	GG	GG	GG	GG	GG	GG	GG	GG	GG	GG	GG	GG	GG	GG	GG	GG	AG	NN	GG	GG	AG	GG	GG	GG	GG	NN	GG	GG	GG	GG	NN	GG	GG	GG	NN	AG	GG	AG	AG	GG	AG	GG	AG
AX-147208618	Aradu.A01	4679934	+	GCACGTACAATGGTCTCATCATGGGTTAAGGCATC[A/G]ACTACTAGATCCAATACCTATATTCAGATTTGTTT	A	G	AA	AA	NN	GG	AA	AA	AA	AA	AG	AG	NN	AA	GG	NN	GG	GG	GG	NN	AA	GG	GG	GG	AA	AA	AA	GG	AA	AA	AA	AA	NN	AA	AA	AA	AA	GG	AA	GG	GG	GG	GG	NN	AG
AX-147211669	Aradu.A01	90388066	+	GCCATGAAAACCACAAATAGCACCTTATCACCATA[C/T]ACACTCATGGAAAAAAGTACATCTCCGAAGGATGT	T	C	CC	CC	CC	CC	CT	CC	CC	CT	CC	CT	NN	CT	NN	NN	CC	CC	CC	CC	CC	CC	CC	CC	NN	CC	CC	CC	CC	NN	CC	CC	CT	CT	CC	CC	CT	CC	CC	CC	CC	CC	CC	CT	NN
AX-147262358	Araip.B09	143697079	+	TCATAGATTAGAGCTCTTTTGGAACCTTGAAAACA[A/G]AATCCCACACGACTAACAATGTTAACATGAGATGT	A	G	AG	AA	AA	AA	AA	AA	AA	AA	AA	AA	AA	AA	AA	AA	AG	AA	AA	AA	NN	NN	AA	AA	AA	AA	AA	AA	AA	AA	AA	AA	AA	AA	AA	AA	NN	AA	AA	AA	AA	AG	AA	AG	AA
AX-176791423	Araip.B04	131792362	+	GCTGCCGAGGAAAAGGTCAAGACCGCCGAAGAAAA[G/T]GTTAAGGCCTCCAAAGAAAAGGTTAGCTACAAAGA	T	G	TT	TT	GT	GT	NN	GG	TT	TT	TT	TT	TT	TT	TT	TT	GG	GG	GG	GG	GG	GG	GG	GG	TT	TT	TT	GG	TT	NN	NN	TT	GT	TT	GG	GT	NN	TT	TT	GG	GG	GG	GG	GG	GG
AX-147246873	Araip.B04	5604508	+	CGCTCGGGGTTCTTCTCGATCTTGAGGAGGTTGAG[A/G]GCGGCGCGGGTCTTCTGCTTCGATGTGAGAGGAGT	A	G	AA	AA	AA	AA	AA	AA	AA	AA	AA	AA	AA	AA	AA	AA	AA	AA	AA	AA	AA	AA	AA	AA	AA	AA	AA	AA	AA	AA	AA	AA	AA	AA	AA	AA	AA	AA	AA	AA	AA	AA	AA	AA	AA
AX-147218287	Aradu.A03	129501117	+	CAGGTTGTTGGATCTCATGGAAGTCCTAGGAGTGT[C/T]GGGATTGGTTGCTCGTTCCCTTTGATGCCAAAGTA	T	C	CC	CC	CC	CC	CC	CC	CC	CC	CC	CC	CC	CC	CC	CC	CC	CC	CC	CC	CC	CC	CC	CC	CC	CC	CC	CC	CC	CC	CC	CC	CC	CC	CC	CC	CC	CC	CC	CC	CC	CC	CC	CC	CC
AX-147246269	Araip.B03	134953813	+	GGTGACGGACACTGTAGCAATAATTGGTCCGCAAA[A/G]TTCGGTGATGGCCCATGTGCTTTCGCATCTTGCAA	A	G	NN	GG	GG	GG	GG	GG	GG	GG	GG	GG	NN	NN	GG	GG	GG	AG	NN	GG	GG	GG	GG	GG	GG	GG	GG	GG	GG	GG	GG	GG	GG	GG	GG	GG	GG	GG	GG	NN	GG	GG	GG	GG	GG
AX-147219275	Aradu.A04	6873262	+	TGCCATGAGTCTTCGTAGGGAATTAAGCGCTGAAT[A/G]TAAACGACGTCGCTTCCGTTACCCAGGTCCACAGT	A	G	AA	AA	AA	AA	AA	AA	AA	AA	AA	AA	AA	AA	AA	AA	AA	AA	AA	AA	AA	AA	AA	AA	AA	AA	AA	AA	AA	AA	AA	AA	AA	AA	AA	AA	AA	AA	AA	AA	AA	AA	AA	AA	AA
AX-147240023	Araip.B02	1461906	+	CTTGGCATATCAGAAAATTCCAAAGTCTCCAGTGA[A/G]GGAAAAGTTGCAACATGCAAAGAATGATGATCATC	A	G	GG	GG	GG	GG	GG	GG	GG	GG	NN	GG	GG	GG	AA	GG	AA	NN	AA	AA	GG	AA	NN	AA	GG	GG	GG	AA	GG	GG	GG	GG	GG	GG	GG	GG	NN	GG	GG	AA	AG	AA	AA	NN	NN
AX-176791424	Aradu.A03	12409073	+	ACAGATACATGTTCATTCGCTACGTGCTTCCTTTA[A/G]AGGTTTACTCCATCAAATCCTTGTCAAAGTTTTGT	A	G	AA	AA	AA	AA	AA	AA	AA	AA	AA	AA	AA	AA	AA	AA	AA	AA	AA	AA	AA	AA	AA	AA	AA	AA	AA	AA	AA	AA	AA	AA	AA	AA	AA	AA	AA	AA	AA	AA	AA	AA	AA	AA	AA
AX-147229299	Aradu.A08	4150625	+	TGCCGGCTTTGATGACCTTGACATGTTGGGAAATC[C/T]GAACTGACCTCAGAAACTCCTAATATAGGAACTGA	T	C	CC	CC	CC	CC	CC	CC	CC	CC	CC	CC	CC	CT	CC	CC	CC	CC	CC	CC	CC	CC	CC	CC	CC	CC	CC	CC	CC	CC	CC	CC	CC	CC	CC	CC	CC	CC	CC	CC	CC	CC	CC	CC	CC
AX-147226982	Aradu.A07	1719017	+	GCATAAAACTAGAATGTCAAGCAGGTTCCATAATC[A/G]GAATCACATTGTTGCAAAGGTGAAGATGGAGGAAC	A	G	AA	AA	AA	AA	AA	AA	AA	AA	AA	AA	AA	AA	AA	AA	AA	AA	AA	AA	AA	AA	AA	AA	AA	AA	AA	AA	AA	AA	AA	AA	AA	AA	AA	AA	AA	AA	AA	AA	AA	AA	AA	AA	AA
AX-147233953	Aradu.A09	108578477	+	TGAAAGGACTTAGATTATTTCCTTCGATCCACACG[A/C]GCAAATACAAGCATGCAGCATTAAATGATTATAGC	A	C	CC	CC	CC	CC	CC	CC	CC	CC	CC	CC	CC	CC	CC	CC	CC	CC	CC	CC	AC	CC	CC	CC	CC	CC	CC	CC	CC	CC	CC	CC	CC	CC	CC	CC	CC	CC	CC	CC	CC	CC	CC	CC	CC
AX-147215452	Aradu.A03	2264508	+	TAAACAAAATTTAGCATCCAAAGACATTATTTTTG[A/G]TAAACAGAACACAGAAAAGGAACCTTTTTTAAACT	A	G	GG	GG	GG	GG	GG	GG	NN	GG	GG	GG	GG	GG	NN	GG	GG	AG	AG	AG	GG	GG	GG	NN	GG	GG	GG	AG	GG	GG	GG	GG	AG	AG	GG	AG	NN	AG	GG	AG	AG	GG	AG	NN	AG
AX-147224022	Aradu.A05	109050693	+	GTTGGGGTCCCCGGGGATTGGAGTGGTCCTAGCCC[A/G]AGTCCCAGAACCTTTTTCTCTGTAATGTTAGGGGA	A	G	GG	GG	NN	GG	GG	GG	GG	GG	GG	AG	NN	GG	NN	GG	GG	AG	NN	GG	NN	GG	GG	GG	GG	NN	GG	GG	GG	GG	GG	GG	GG	GG	GG	GG	AG	GG	GG	GG	GG	GG	GG	GG	NN
AX-147244223	Araip.B03	26778841	+	TCTAGGGTCCCTAATAGGAAACAAAGGGGCATGGC[A/G]AGGTGTTAGAATGGTGTGTAGTATTTTAGGTATAT	A	G	AA	AA	AA	AA	AA	AA	AA	AA	AA	AA	AA	AA	AA	AA	AA	AA	AA	AA	AA	AA	AA	AA	AA	AA	AA	AA	AA	AA	AA	AA	AA	AA	AA	AA	AA	AA	AA	AA	AA	AA	AA	AA	AA
AX-147252056	Araip.B06	7979373	+	TTTTCGTTTTCATTTAAAGTACGGATGTTTTTACT[A/G]TAGAATGTTGAGTCTGATCTGAATCATGTGGTGCC	A	G	GG	GG	GG	GG	GG	GG	GG	GG	GG	GG	GG	GG	GG	GG	AG	GG	GG	GG	GG	AG	GG	GG	GG	GG	GG	GG	GG	GG	GG	GG	GG	GG	GG	GG	GG	GG	GG	GG	GG	AG	GG	AG	GG
AX-176791425	Araip.B09	146276965	+	TTACATGATTTATGAACAGAATAATGTGCCGCGAG[G/T]CACAGATTCTATTGCTACAAACAACAAAGGAACAA	T	G	TT	TT	GT	TT	NN	GT	NN	TT	NN	TT	TT	TT	TT	NN	TT	TT	NN	TT	TT	TT	TT	TT	TT	GT	TT	TT	NN	TT	TT	NN	GT	TT	NN	NN	TT	TT	TT	GT	TT	TT	TT	NN	TT
AX-147214411	Aradu.A02	80391277	+	TGTCTTAAACGTTTTGGTCCATGTGTTTTTTGCTG[C/T]AGTGGTTGATTCCCATATGTTTGAACAACCATTGG	T	C	TT	TT	TT	TT	TT	TT	TT	TT	TT	TT	TT	TT	TT	TT	TT	TT	TT	TT	TT	TT	TT	TT	TT	TT	TT	TT	TT	TT	TT	TT	TT	TT	TT	TT	TT	TT	TT	TT	TT	TT	TT	TT	TT
AX-147226326	Aradu.A06	105437850	+	GAAACAATGAATATGTGTGTCGTGTGAGCAGAACT[G/T]CTGTGAACACTGAAAAGTATATCCAATCTCATTTA	T	G	GG	GG	GT	GG	GG	GG	GG	GG	GG	GG	GG	GT	GG	NN	GG	GG	GG	GG	GG	GG	NN	GG	GG	GG	GG	GG	GG	NN	GG	GG	GG	GG	GG	GG	GT	GG	GG	GG	GG	NN	NN	NN	GG
AX-147233425	Aradu.A09	65398236	+	ATAGTAACAACTATTAGGAGTAATGTTGCATGAAT[C/T]ATTAAACCTTAAAATTCGTAGGCGTTAGGAATCAA	T	C	CT	NN	TT	NN	TT	TT	TT	TT	TT	TT	TT	TT	TT	TT	CC	CT	CT	NN	NN	CT	CT	CC	TT	NN	NN	CC	TT	TT	TT	TT	CT	TT	TT	CT	TT	NN	TT	NN	NN	CT	NN	NN	CC
AX-176791426	Araip.B02	103490079	+	TGATATTGTATTCTATTATCATATTTCTATGCTAC[G/T]TGGGTAAATCCCAATCTTATAATATATAGACATCT	T	G	NN	NN	TT	TT	TT	TT	TT	TT	TT	TT	TT	TT	TT	TT	TT	TT	TT	TT	TT	TT	GT	TT	TT	TT	NN	TT	TT	TT	TT	TT	TT	TT	TT	TT	GT	TT	TT	TT	TT	TT	TT	NN	TT
AX-147256537	Araip.B07	119883116	+	GGGTCCTTCAGGATGGCTTGGGCAACTTGGTAAAT[G/T]GGCGTGATTCCGGTCCCACCAGCCAGCATGGCAAG	T	G	TT	TT	TT	TT	TT	TT	TT	TT	TT	TT	TT	TT	TT	TT	TT	TT	TT	TT	TT	TT	TT	TT	TT	TT	TT	TT	TT	TT	TT	TT	TT	TT	TT	TT	TT	TT	TT	TT	TT	TT	TT	TT	TT
AX-147223490	Aradu.A05	99966888	+	AGCAAATTGCAGAAAACCTTTGAATCATCAGCAGC[C/T]GCAGCACGGCGTAATACAATGCGGCATTGTTTCAT	T	C	TT	TT	TT	TT	TT	TT	TT	TT	TT	TT	TT	TT	TT	TT	TT	TT	TT	TT	TT	TT	TT	TT	TT	TT	TT	TT	TT	TT	TT	TT	TT	TT	TT	TT	TT	TT	TT	TT	TT	TT	TT	TT	TT
AX-147212600	Aradu.A02	2072499	+	TGCCACGTGATATGAATACTCTTCTCCCAAGTTTA[C/T]AGTCTCTCGAGATAGAGGGCTGCCAGGAAATTTGT	T	C	TT	NN	NN	CT	TT	TT	TT	TT	TT	TT	TT	CT	NN	CT	TT	TT	TT	TT	TT	TT	TT	TT	TT	TT	NN	TT	TT	NN	TT	TT	TT	TT	TT	TT	TT	TT	TT	TT	TT	TT	TT	TT	TT
AX-147255421	Araip.B07	27860283	+	GAGAGTCCATGAATGGTGATGCTGCTACCATGTAC[C/T]TGCCGGCCGCTCGATTCGCCTTTAACAGAACGTTT	T	C	TT	TT	NN	TT	TT	TT	TT	TT	TT	TT	TT	TT	TT	TT	TT	TT	TT	TT	TT	TT	TT	NN	TT	TT	TT	TT	TT	TT	TT	TT	NN	TT	TT	TT	TT	TT	TT	TT	TT	TT	TT	TT	TT
AX-147221664	Aradu.A05	7694037	+	TTCACCAATCAGAAGGTGAAAGGTATGTGTGTCTG[A/G]ATGCCACCGTTTGACTAAAGTATATACGAGAGCTT	A	G	GG	GG	GG	GG	GG	GG	GG	GG	GG	GG	GG	GG	AG	GG	GG	GG	GG	GG	GG	GG	GG	GG	GG	GG	GG	GG	GG	GG	GG	GG	GG	GG	GG	GG	GG	GG	GG	GG	GG	GG	GG	GG	GG
AX-147236047	Aradu.A10	67721721	+	GCAGCAATGCTTCTGGATGAGGAATCCAAGACAAA[A/G]CCATCGCTTTCTCAAAGACTTAATGACATCTCATG	A	G	AA	AA	AA	AA	AA	AA	AA	AA	AA	AA	AA	AA	AA	AA	AA	AA	AG	AG	AA	AA	AA	AG	AA	AA	AA	AG	AA	AA	AA	AA	AA	AA	AA	AA	AA	AA	AA	AA	AG	AA	AA	NN	AG
AX-147252901	Araip.B06	74746793	+	GTAATGGTTTCAGTTTGAAGCTTGGTTTTTCGAAT[C/T]GTGAAGCACCACAGTCGATGAACTTGGGTGCACAT	T	C	TT	TT	TT	TT	TT	TT	TT	TT	TT	TT	TT	TT	TT	TT	TT	TT	TT	TT	TT	TT	TT	TT	TT	TT	TT	TT	TT	TT	TT	TT	TT	TT	TT	TT	TT	TT	TT	TT	TT	TT	TT	TT	TT
AX-147213174	Aradu.A02	7116399	+	AATCTTCTTTGCCAACTCTGGCTTGTTGGCTCCTA[C/T]GAGTTTATCAATTTGTTGTCCATCTCTAAAAAAGA	T	C	TT	TT	TT	TT	TT	TT	TT	TT	TT	TT	TT	TT	TT	TT	TT	TT	TT	TT	TT	TT	TT	TT	TT	TT	TT	TT	TT	TT	TT	TT	TT	TT	TT	TT	TT	TT	TT	TT	TT	TT	TT	TT	TT
AX-176791427	Araip.B08	45284785	+	AAAGTAGATTATCATTTTCAAGCAAAGAAGAAAGT[C/T]AAAGAAGCTAGAATTAAAAGCAAAGATCACATCCG	T	C	NN	TT	TT	CT	CT	CT	TT	NN	CT	CT	TT	TT	CT	TT	CC	CT	CC	CC	TT	CT	NN	CC	CT	NN	NN	NN	TT	NN	TT	CT	CT	TT	NN	TT	CT	TT	CT	CT	CT	CT	CC	CC	CC
AX-147230251	Aradu.A08	18173737	+	GTTTCTGATGAGCTTCAACAACGCAATACCCCCGA[C/T]GGTTCTTCTGGTGCTATGCATAAGGTAGCCAGTCT	T	C	CC	CC	NN	CT	NN	CC	CC	CC	CC	NN	CC	CT	NN	CC	CC	CC	CC	CC	CC	CC	CC	CC	CC	CC	CC	CC	CC	NN	CC	NN	CT	CC	CC	CC	CC	CC	CC	CC	CT	CC	CC	CT	CC
AX-147246204	Araip.B03	133966518	+	GTGAAGTCAAAAACTACACAGCACAACTTCAGTTT[C/T]CTGATAAATAAGCTTTGCTTCTCAGAGTTTACAAC	T	C	CC	CT	CC	CT	CC	CC	CC	NN	CC	CC	CT	CT	CC	CC	CC	NN	NN	NN	NN	CC	CC	CC	CT	CT	CC	CC	CC	CC	CC	CC	CC	CC	CC	CC	NN	CC	NN	CT	CC	CT	CC	CC	CC
AX-147243906	Araip.B03	16162415	+	AAAACCACTGGTATAGCTTATAAGTTTGTTACAAT[A/G]GTAGTCTTGTTGAGCAAAAATTGTCACATTTTGTA	A	G	NN	NN	GG	NN	NN	AG	GG	NN	GG	GG	GG	AG	NN	AG	GG	AG	GG	GG	AG	NN	GG	AG	AG	GG	GG	GG	GG	AG	GG	NN	AG	GG	AG	GG	NN	GG	NN	GG	GG	GG	GG	AG	NN
AX-147221372	Aradu.A04	121229546	+	ACAGATGTCAATTCCAAAACATGTCGCATACTCGC[A/G]TTTCCTTAACTATATGATATAAAAGCTTGGAAATA	A	G	GG	GG	AG	GG	GG	AG	GG	GG	GG	GG	GG	NN	GG	GG	AG	AG	AG	AG	AA	AG	AG	AG	GG	GG	GG	AG	GG	GG	GG	GG	GG	GG	AG	AG	GG	GG	GG	AG	AG	AG	AG	AG	AG
AX-147234821	Aradu.A09	120121379	+	GGTTGTGTATTGGATGAGAAATAAGTAATGAATTA[A/G]TTGTTATTGTTTGAACCATAGACGGTGAAAATATC	A	G	GG	GG	GG	GG	GG	GG	NN	GG	AG	GG	GG	GG	GG	GG	GG	NN	AG	AG	GG	NN	AG	NN	GG	AG	GG	GG	GG	GG	GG	GG	NN	GG	GG	GG	NN	NN	GG	AG	AG	GG	NN	AG	AG
AX-176791428	Aradu.A02	1077451	+	ATACCAAGATCCTAAGATGAAATTATAGAAACAAG[A/C]AAGATGAAATGGACTATGGACCCAACAATGTAATT	A	C	CC	CC	CC	CC	CC	CC	CC	CC	CC	CC	CC	CC	CC	CC	CC	CC	CC	CC	CC	CC	CC	CC	CC	CC	CC	CC	CC	CC	CC	CC	CC	CC	CC	CC	CC	CC	CC	CC	CC	CC	CC	CC	CC
AX-176791429	Araip.B01	137088951	+	TTATATCTTCTGCCCTTCAAACACATTCTCATTAA[A/C]ACAGAACTACTCTCTCCCACGGAATTTTGTTTGAC	A	C	AA	AA	AA	AA	AA	AC	AA	AA	AA	AA	AA	AA	AA	AA	AA	AA	AA	AA	AA	AA	AA	AA	AA	AA	AA	AA	AA	AA	AA	AA	AA	AA	AA	AA	AA	AA	AA	AA	AA	AA	AA	AA	AA
AX-147218109	Aradu.A03	127550971	+	ATAACAGGATCATACACTGGCTTCCCAAAGGTTTC[G/T]TTTATTTGTTTTACGGTCGCCTTGGTCTCGATCTG	T	G	GT	GG	GT	NN	GG	GT	GG	GT	GG	NN	GG	GT	NN	NN	GG	GG	GG	GT	GG	GG	GG	GG	GT	NN	GG	TT	NN	NN	GG	NN	GT	NN	GG	GG	GT	GG	GG	GG	NN	NN	GT	GG	GG
AX-147222698	Aradu.A05	81969778	+	AGAACACGACTCGAAAGAGAAAAAGAGATGTCTAC[A/G]TGGAAGGAAAGGCACTGAAAGCTCAAATGGATGTG	A	G	NN	GG	GG	AG	GG	GG	GG	GG	GG	GG	GG	AG	GG	NN	GG	GG	GG	AG	GG	GG	AG	AG	GG	GG	GG	AG	GG	NN	GG	GG	GG	GG	GG	GG	NN	GG	GG	AG	AG	GG	GG	GG	AG
AX-147224610	Aradu.A06	7236424	+	TATATTTTCCAAAAGAAAAAGAAGACAATGGCCTA[C/T]AACAATAGCCTTCTCCTCATTGTGACACTCTCCTC	T	C	CT	CT	CT	TT	NN	CT	NN	CT	CT	CT	CT	CT	CT	NN	TT	NN	TT	NN	CT	NN	TT	TT	CT	CT	CT	TT	CT	NN	CT	CT	TT	CT	CT	CT	CT	CT	CT	TT	NN	TT	TT	NN	TT
AX-147238327	Araip.B01	29951938	+	ATTATTAGAATATTTGTCTCACAGGATACAAAAGA[A/G]AGGATAAGTGAGCGGCTCAAGATACTACAAGAACT	A	G	GG	GG	GG	GG	GG	GG	GG	GG	GG	GG	GG	GG	GG	GG	AG	GG	GG	GG	GG	AG	GG	GG	AG	GG	GG	GG	GG	GG	GG	GG	GG	GG	GG	GG	GG	GG	GG	GG	GG	AG	GG	AG	GG
AX-147225083	Aradu.A06	15833453	+	AGAGCCAGATCGGACCATACCACCTGCAGTTGAGG[G/T]TTTGTTAAGGGTTCATAAACAAGTCATCAATCTTG	T	G	GG	GG	GG	GT	GG	GG	GG	GG	GG	GG	GG	GG	GG	GT	GG	GG	GG	GT	GT	GG	GG	GT	GG	GG	GG	GT	GG	GG	GG	GG	GT	GG	GG	GG	GG	GT	GG	GG	GG	GG	GG	GG	GT
AX-147223994	Aradu.A05	108810421	+	GCCTCATCCACCTTCTTAGGAGACCTTGGCTTTTC[A/G]AAACATCCTTCGTCCTGGGAAGCCTTGGTTGGCGA	A	G	AA	AA	AA	AA	AA	AA	AA	AA	AA	AA	AA	AA	AA	AA	AA	AA	AA	AA	AA	AA	AA	AA	AA	AA	AA	AA	AA	AA	AA	AA	AA	AA	AA	AA	AA	AA	AA	AA	AA	AA	AA	AA	AA
AX-147224142	Aradu.A06	844405	+	TTGAGCCATTTACACCAATGTAATGCTTTAGACTC[C/T]TACCCCATCCAATAACTTCTTATATAATGTGATTC	T	C	CT	NN	NN	CC	NN	CT	CC	CT	CT	CT	CC	CC	NN	NN	CT	CC	NN	CC	CT	CC	CC	CC	CT	NN	CT	CC	NN	NN	CC	NN	CC	CC	NN	NN	NN	CC	CC	CT	CT	NN	CC	CC	NN
AX-147233886	Aradu.A09	105118635	+	CATACCAGGTGTCGGAGTCACAAAAACTGAAGAAG[C/T]GCTATTAGCAGCTCTTGGGGTGTCCTCTTCAGGGC	T	C	TT	TT	TT	TT	TT	TT	TT	TT	TT	TT	TT	TT	TT	TT	TT	TT	TT	TT	TT	TT	TT	TT	TT	TT	TT	TT	TT	TT	TT	TT	TT	TT	TT	TT	TT	NN	TT	TT	TT	TT	TT	TT	TT
AX-147262258	Araip.B09	142396010	+	TTTCTTTAGGATATGAGACAAACAGAAAATACGGA[C/T]AGACGATGTTTGAATTTAATATACTGATTTAAAAT	T	C	CC	CC	CC	CC	CC	NN	CC	NN	NN	CC	NN	CC	CC	CC	CC	CT	CC	CC	NN	CC	NN	CC	CC	CC	CC	CC	CC	CT	CC	CT	NN	CC	CC	CC	CT	CC	CC	CC	CT	CC	CC	NN	CC
AX-147248755	Araip.B04	130333319	+	CCAAGTAGGTTTGGTCATTGGCCCAATGAGAATGT[G/T]ACATTGTACAATGATTGTGTTCATTGGTGCTTGCC	T	G	GT	GT	GT	GT	GG	GT	GT	TT	GT	GT	GT	GG	GG	GT	GG	GT	GT	GT	GT	GG	GT	GT	GT	GT	GT	GT	GT	GT	GT	GG	GT	GT	GT	GT	GT	GG	GT	GT	GT	GG	GT	GT	GT
AX-147263476	Araip.B10	11002538	+	GAACTTCCATTCACATGGTTGTCTCTTATATCTCT[A/G]GAAGACTCCAAGCCTTCATCAAGGTATAGCGTCCC	A	G	AA	AA	AA	AA	AA	AA	AA	AA	AA	AA	AA	AA	AA	AA	AA	AA	AA	AA	AA	AA	AA	AA	AA	AA	AA	AA	AA	AA	AA	AA	NN	AA	AA	AA	NN	AA	AA	AA	AA	AA	AG	NN	AA
AX-147220958	Aradu.A04	116171872	+	CACGCTTCCAATATCACCACAACCAAGCCTTTTCA[A/G]CAGCCTAAAGTGACTCATTCCCAAGATTCCATCGC	A	G	AA	AA	AA	AA	AA	AA	AA	AA	AA	AA	AA	AA	AA	AA	AA	AA	AA	AA	AA	AA	AA	AA	AA	AA	AA	AA	AA	AA	AA	AA	AA	AA	AA	AA	AA	AA	AA	AA	AA	AA	AA	AA	AA
AX-147229881	Aradu.A08	12088181	+	TGCCAATGGAGATTGTGAGCCTGCAAGACTAGAGC[C/T]AAATCTGGATAAAGAGAAGGATGACAGAAAAGACA	T	C	TT	TT	TT	TT	TT	TT	TT	TT	TT	TT	TT	TT	TT	TT	TT	NN	TT	CT	TT	TT	TT	TT	TT	TT	TT	TT	TT	TT	TT	TT	CT	TT	TT	TT	TT	TT	TT	TT	TT	TT	TT	TT	TT
AX-147252043	Araip.B06	7645028	+	TTAAAAGAGAGATTAGAAAAACCTGCAGAGACAGA[A/G]AATAGTTAGAGCAAACTGGGCGAGAGGAGGAGACG	A	G	AG	AG	NN	GG	AA	AG	NN	NN	AG	AG	NN	AA	AA	AG	NN	NN	GG	GG	GG	GG	GG	GG	AG	NN	AG	GG	AG	AA	NN	NN	GG	NN	AG	AG	AG	AG	NN	GG	GG	GG	NN	NN	GG
AX-147215081	Aradu.A02	90407289	+	TTTATTTATTTATTTTTTAACCTTGTACAGGCATC[C/T]ACTGATCAGACCAATGTTGATATCTTTATCCCCTT	T	C	CC	CC	CC	CC	CC	CC	CC	CC	CC	CC	CC	CC	CC	CC	CC	CC	CC	CC	CC	CC	CC	CC	CC	CC	CC	CC	CC	CC	CC	CC	CC	CC	CC	CC	CC	CC	CC	CC	CC	CC	CC	CC	CC
AX-147257308	Araip.B08	4004864	+	TTAAAACATATTTCTATATAAGGTACGGACTAATC[A/G]GATAGAGTTAAAGAACAGTTTGCACCCTATCCAAC	A	G	AG	NN	AG	AG	NN	AG	AG	NN	AG	AG	AA	AG	NN	AA	AA	AA	AA	AA	AA	AA	NN	NN	AA	AA	AA	AA	AG	AG	NN	NN	NN	AA	NN	AA	NN	AA	AA	AA	AG	NN	NN	AG	AA
AX-147230594	Aradu.A08	28387793	+	AAAAAATCAACTTGATTCTCGAAACATTAGAGGAT[A/G]TTGTTATAGTCATCAAACAATTTTTTGACCAAGAA	A	G	AA	AA	AA	NN	AA	NN	AA	AG	NN	NN	AA	NN	NN	AG	AA	NN	AA	AG	AG	AA	AA	AA	AA	AA	AG	AA	AA	AA	AA	AA	AA	AA	AA	NN	AA	AA	AA	AA	NN	NN	AA	AA	AA
AX-147225132	Aradu.A06	17167538	+	ATATAGGCAGATTTACTAAGTTGTAAATTTTATGG[G/T]TTCCTAAATCAAAGTCTAAGTTGTAAATTATGTTT	T	G	GT	TT	TT	NN	TT	GT	TT	TT	GT	GT	TT	TT	TT	TT	GT	GT	GT	NN	TT	GG	GG	NN	TT	NN	TT	NN	NN	TT	GT	TT	TT	TT	TT	NN	GT	NN	TT	GT	GG	GG	GG	NN	GG
AX-147208614	Aradu.A01	4678382	+	AGAAACTGGTTGAAAAAAGAGTGAGACTCATTCTC[C/T]GCTTGAGGAAAAAGTAGCTGCATTACAGATTCCTT	T	C	TT	TT	TT	TT	TT	TT	TT	TT	TT	TT	TT	TT	TT	TT	TT	TT	TT	TT	TT	TT	TT	TT	TT	TT	TT	TT	TT	TT	TT	TT	TT	TT	TT	TT	TT	TT	TT	TT	TT	TT	TT	TT	TT
AX-147221370	Aradu.A04	121228385	+	TTGATTAAACAGCTTTCCAAGAAGAAAGTAGTGGA[A/G]TATCAGAGTTCTTCCATGTAGGTATAAGACCATCT	A	G	NN	AA	AG	NN	NN	GG	AA	AA	AA	NN	AA	AA	AA	AA	GG	AG	AG	GG	GG	NN	AG	NN	NN	AA	AA	GG	AG	AA	AA	AA	AG	AA	NN	NN	AA	AG	AA	AG	GG	NN	AG	GG	AG
AX-147255471	Araip.B07	29156222	+	ATAGAGCGCAGAGGAAAGAGGCTTTCTCGTTGAAG[A/C]TTACATGGCTTTGGGAGTGTGTCTGATAGATGCCG	A	C	CC	CC	CC	AC	CC	CC	AC	AC	CC	CC	CC	CC	CC	CC	CC	AC	CC	AC	CC	CC	AC	AC	CC	CC	CC	AC	CC	AC	CC	CC	AC	AC	CC	AC	CC	CC	CC	CC	AC	CC	AC	CC	AC
AX-147218043	Aradu.A03	126470766	+	GGCTCCTACTCCAAGGAAGTCAATAAATAACGGAG[G/T]CTCTGGGATTGTTGTTGGGGGGTCACTGGCTTCTT	T	G	TT	TT	TT	TT	TT	TT	TT	TT	TT	TT	TT	TT	TT	TT	GT	NN	TT	TT	TT	GT	TT	TT	TT	TT	TT	TT	TT	TT	TT	TT	TT	TT	TT	TT	TT	TT	TT	TT	TT	NN	TT	GT	TT
AX-147232435	Aradu.A09	4665122	+	CAGACAGAGCAAAAAATCCTTGCCGTCCCCTCTTT[C/T]ACATCAACATATGCCCATTTGTAGGTGTCTGCCCA	T	C	TT	TT	TT	TT	TT	TT	TT	TT	TT	TT	TT	TT	TT	TT	TT	TT	TT	TT	TT	TT	TT	TT	TT	TT	TT	TT	TT	TT	TT	TT	TT	TT	TT	TT	TT	TT	TT	TT	TT	TT	TT	TT	TT
AX-176791430	Aradu.A03	4758829	+	AAAAATGAGGAAAAAAGAATCAACAAAACCTTATC[C/T]GAAATTAAGGAGAAAATAATCATTGAAGATGAGAC	T	C	TT	TT	NN	TT	TT	TT	TT	TT	TT	TT	TT	CT	NN	TT	TT	TT	TT	TT	TT	TT	TT	TT	TT	TT	TT	TT	NN	TT	TT	TT	TT	TT	TT	TT	TT	TT	TT	TT	TT	NN	TT	TT	TT
AX-147238548	Araip.B01	60201644	+	CTAAGTAAATATCCGAATTCTAATCTCACCTTATA[A/C]GTACAATAATTTATTTGTCAACTATAAATTATGTG	A	C	CC	CC	CC	AC	CC	CC	CC	CC	CC	AC	CC	CC	CC	CC	CC	AC	AC	AC	NN	CC	AC	CC	NN	NN	CC	AC	CC	CC	CC	NN	NN	CC	CC	CC	CC	NN	NN	CC	NN	NN	CC	CC	AC
AX-147224217	Aradu.A06	1684792	+	TCAAGATCCTCTTCATCTTTGCACTCAACCTGCTG[A/C]TTGTCATGTTTGATATTGCCCATCTGATGATCCTT	A	C	CC	CC	CC	CC	CC	CC	CC	CC	CC	AC	CC	AC	CC	CC	CC	CC	CC	CC	CC	CC	CC	CC	CC	CC	CC	CC	CC	CC	CC	CC	CC	CC	CC	CC	CC	CC	CC	CC	CC	CC	CC	CC	CC
AX-147208400	Aradu.A01	3580540	+	AGAAAAAGTAAACAAGAGGGATATACCTTGCTATT[A/C]GCTATCGGTGCAGGAAGACCAGTAATTTCATTGAC	A	C	CC	CC	CC	CC	CC	CC	CC	CC	CC	CC	CC	CC	CC	CC	CC	CC	CC	CC	CC	CC	CC	CC	CC	CC	CC	CC	CC	CC	CC	CC	CC	CC	CC	CC	CC	CC	CC	CC	CC	CC	CC	CC	CC
AX-147256150	Araip.B07	108723784	+	AATATGTCTCGAACGCAATTTGAGCAACACAACCA[A/G]CTAAAAATGGACCTATAGTCACAATAGCTTCCAGG	A	G	AA	AA	AA	AA	AA	AA	AA	AA	AA	AA	AA	AA	AA	AA	AA	AA	AA	AA	AA	AA	AA	AA	AA	AA	AA	AA	AA	AA	AA	AA	AA	AA	AA	AA	AA	AA	AA	AA	AA	AA	AA	AA	AA
AX-147247449	Araip.B04	25636134	+	ACCATTGAGACTGTTTACACGTAGATCTTATTTGA[C/T]CACTTTTTGTATGGTCTACATATAGTGATCGACAT	T	C	TT	TT	TT	TT	TT	TT	TT	NN	TT	TT	TT	TT	TT	TT	TT	TT	TT	TT	TT	TT	TT	TT	TT	TT	TT	TT	TT	TT	TT	TT	TT	TT	TT	TT	TT	TT	TT	TT	TT	TT	TT	TT	TT
AX-147243052	Araip.B03	2287769	+	CTTTCAGGTGTTTGGCCAGAATCAGAAAGCTTCAG[A/G]GATTATGGATTAGGCCCTGTGCCTGAGAGATTCAA	A	G	AA	AA	AA	AA	AA	AA	AA	AA	AA	AA	AA	AA	AA	AA	AA	AA	AA	AA	AA	AA	AA	AA	AA	AA	AA	AA	AA	AA	AA	AA	AA	AA	AA	AA	AA	AA	AA	AA	AA	AA	AA	AA	AA
AX-147225103	Aradu.A06	16427767	+	TCCCCTTTTGATGACACATTTGTTCCAAATCTGAT[A/G]GCTACTCCATCTGGTAAATCTCAAAATTTAGTGAC	A	G	AG	AG	AG	AG	AG	AG	AG	AG	AG	AG	AG	AG	AG	NN	AA	AA	AA	NN	AG	AA	AA	AA	AA	AG	AG	AA	AG	AG	AG	AG	AG	AG	AG	AG	AG	AG	AG	AA	AA	AA	NN	AA	AA
AX-147219234	Aradu.A04	5649484	+	ACTGTGGTCTGTGAATGTGATTCATTTCGCAACAG[C/T]GGACCTTATGACTTCATCTCATATTGTACTACTAG	T	C	TT	TT	TT	TT	TT	TT	TT	TT	TT	TT	TT	TT	TT	TT	TT	TT	TT	TT	TT	TT	TT	TT	TT	TT	TT	TT	TT	TT	TT	TT	TT	TT	TT	TT	TT	TT	TT	TT	TT	TT	TT	TT	TT
AX-147253506	Araip.B06	123158703	+	TGGTTATAAGAATTCAATTCCATGTTGCAGCCCTA[A/C]CTACTAACAATGAAAAACACACTAAACTTCTAAAA	A	C	NN	AA	AA	NN	AA	AA	AA	AA	AA	NN	AA	AA	AA	AA	AC	AA	AA	AA	AA	AC	AA	AA	AA	AA	NN	AA	AA	AA	AA	AA	AA	AA	AA	AA	NN	AA	AA	AA	AA	AC	AA	AC	AA
AX-147220978	Aradu.A04	116425656	+	AAGGAATCGCTTCTGGATCAATGCGACCAATTGCA[C/T]AAGCCTCCCAAACTAACTATACACATTATGCAAGT	T	C	CC	NN	CC	NN	CC	CC	CC	CC	CC	NN	CC	NN	CT	CT	NN	CT	NN	CT	CC	CT	CC	CT	CC	CT	CC	CC	NN	CC	CC	CT	NN	CC	CC	CC	NN	CC	CT	CC	CC	CT	NN	CC	CC
AX-147211856	Aradu.A01	97134392	+	AGAGCGTCAAGACTGAATTGAATGAGTGTACGTAG[A/G]ATTGAGCATTGCAAATGGCGGTAACCGTACGTGGA	A	G	AA	AA	AA	AA	AA	AA	AA	AA	AA	AA	AA	AA	AA	AA	AA	AA	AA	AA	AA	AA	AA	AA	AA	AA	AA	AA	AA	AA	AA	AA	NN	AA	AA	AA	AA	AA	AA	AA	AA	AA	AA	AA	AA
AX-147242885	Araip.B03	217588	+	ACTGGTATGGTGGAACTTGGTGAGGTGCAATTAGC[C/T]GTCTACCTAGCTGATAAAAGATCAACAGGAAAACC	T	C	CC	CC	CC	CC	CC	CC	CC	CC	CC	CC	CC	CT	CC	CC	CC	CC	CC	CC	CC	CC	CC	CC	CC	CC	CC	CC	CC	CC	CC	CC	CC	CC	CC	CC	CC	CC	CC	CC	CC	CC	CC	CC	CC
AX-147236606	Aradu.A10	99987576	+	CAGTAACAGTTGTTAATCTAGTCGAGCTCAAACAT[A/G]AACTGTATTTCTAGGAAATTAAAGAGAACAACTCA	A	G	AA	AA	AA	AA	AA	AA	AA	AA	AA	AA	AA	AA	AA	AA	AA	AA	AA	AA	AA	AA	AA	AA	AA	AA	AA	AA	AA	AA	AA	AA	AA	AA	AA	AA	AA	AA	AA	AA	AA	AA	AA	AA	AA
AX-147252179	Araip.B06	11309042	+	ATCCACGAAATGAGTCACCTCAACTATGGCATACA[C/T]GAGATGTACCATTTCACTCATGACACCCACGAATT	T	C	CT	NN	NN	TT	NN	CT	NN	NN	NN	NN	NN	CT	NN	CT	CC	TT	TT	TT	CT	NN	NN	TT	NN	CT	CC	TT	NN	CT	CC	NN	NN	NN	CC	CC	CT	CC	CC	CT	TT	CT	TT	CC	CT
AX-147212768	Aradu.A02	2937660	+	TTACTTTTCACTTGAGTACTGTTGTAGACATGTCG[A/G]GCCAGCGCGGTCGTTCCCATTCCAACCTCTTCTCT	A	G	AG	AA	AG	AA	NN	AA	AG	AA	NN	AA	NN	AA	GG	AG	NN	GG	GG	NN	AG	NN	GG	GG	AG	AG	AA	GG	NN	AA	NN	NN	NN	AG	NN	AG	AG	AG	AA	GG	NN	GG	GG	AG	NN
AX-176791431	Araip.B07	31648456	+	CCTGTTGATTTTGTAAAGAAAACATTGAAAACTAC[C/T]AACGTTTCATAAAATCCTCAAACAGGAAACAACAT	T	C	TT	TT	TT	TT	TT	TT	TT	TT	TT	CT	TT	TT	TT	TT	TT	TT	TT	NN	TT	TT	TT	NN	NN	TT	TT	TT	TT	TT	NN	TT	TT	TT	TT	TT	TT	TT	TT	TT	TT	TT	TT	TT	TT
AX-176791432	Araip.B05	147022469	+	AAGGTTTATGGAAACTTCCAATTACTTTACTTAGG[A/G]ATGATTGCTTTAAAAACGGAAGGTACCTGGAGAGC	A	G	AA	AA	NN	AG	AA	AA	AA	AA	NN	NN	AA	AG	NN	NN	AA	AG	NN	AG	AA	AA	AG	AA	AA	AG	AA	AG	NN	NN	AA	AA	AG	AA	AA	AA	AA	NN	NN	NN	AG	AA	NN	AG	AA
AX-147259730	Araip.B09	1951139	+	TGTGGCCTTTTCCTTCTGATGTGCAAACACAAAAT[A/G]GGGATGGCTTTTTTGGATGCTTCTCCTTTTTTTTC	A	G	AA	AA	AA	AA	AA	AA	AA	AA	AA	AA	AA	AA	AA	AA	AA	AA	AA	AA	AA	AA	AA	AA	AA	AA	AA	AA	AA	AA	AA	AA	AA	AA	AA	AA	AA	AA	AA	AA	AA	AA	AA	AA	AA
AX-147262526	Araip.B09	144968937	+	GGTATAATAAGCTATATTTACTGCAGCTAGCGTCA[C/T]TTAGGATCTTCTCTAATATAAAACTTTATATCAGG	T	C	TT	TT	TT	TT	TT	TT	TT	TT	TT	TT	TT	TT	TT	TT	TT	TT	TT	TT	TT	TT	TT	TT	TT	TT	TT	TT	TT	TT	TT	TT	TT	TT	TT	TT	TT	TT	TT	TT	TT	TT	TT	TT	TT
AX-147231993	Aradu.A08	48921830	+	TAACAATGAAGGAAATTGATCTTCCATTTGGAATC[C/T]CTAATTCATCTCATGGATTCTACCAAGATCTCCAT	T	C	NN	CT	CT	NN	TT	NN	TT	TT	TT	TT	CT	TT	TT	TT	NN	TT	TT	TT	TT	TT	TT	TT	TT	TT	TT	TT	TT	TT	TT	TT	TT	NN	TT	TT	TT	TT	TT	TT	CT	NN	TT	TT	TT
AX-147258555	Araip.B08	97762318	+	TTCAAAAATAAAAATGGTTTTGGTATATATGCTTC[C/T]AGGTATGGTAGCTCTCCACCAATGCAAATGAGTGC	T	C	TT	TT	TT	TT	TT	TT	TT	TT	TT	TT	TT	TT	TT	TT	TT	TT	TT	TT	TT	TT	TT	TT	TT	TT	TT	TT	TT	TT	TT	TT	TT	TT	TT	TT	TT	TT	TT	TT	TT	TT	TT	TT	TT
AX-147218065	Aradu.A03	126976956	+	TTTGTTATTTTATGCATATATGACTAAAGTGCTAA[C/T]TCATTCATGCTTAACACTTGCAGAAACTTTAGATA	T	C	NN	CT	TT	NN	CT	CT	TT	NN	TT	NN	TT	TT	CT	TT	NN	CT	TT	CT	TT	TT	TT	TT	CT	TT	TT	TT	TT	CT	TT	TT	TT	TT	CT	TT	CT	TT	TT	TT	NN	TT	TT	CT	TT
AX-147250296	Araip.B05	122156712	+	ATGTATCATCACCTTTTTAGAAAAACTCTTTCACG[A/G]CCCCATAAGCCACAAAATATTGTGAATTCTTTTAT	A	G	AG	AA	AA	NN	AG	AG	AA	AA	NN	NN	AA	AA	NN	AA	GG	GG	GG	AG	NN	GG	GG	NN	NN	NN	AA	AG	AA	AA	AA	NN	AG	AA	AA	AA	AG	AA	NN	GG	NN	GG	NN	NN	NN
AX-147217844	Aradu.A03	123423131	+	AATGGCATAAGACAATTTTTTAGAATTGACTGATT[G/T]TAATTGGTTGTTCGTGGACTGCATTGGTTCTTTGT	T	G	GG	GG	GG	GT	GG	GG	GG	GG	GG	GG	GG	GT	NN	GG	GG	GT	GG	GG	NN	GG	GG	GG	GG	GG	GG	GG	GG	GG	GG	GG	GG	GG	GG	GG	GG	GG	GG	GG	NN	GG	GG	GT	GG
AX-147230158	Aradu.A08	16376021	+	TGTTTTCAAACTGAATTTCAATTTCTTAAAATGTG[C/T]ATCAATCCAGCAACCTATTCAAATTCGCTATTAAC	T	C	TT	TT	TT	TT	TT	TT	TT	TT	TT	TT	TT	TT	TT	TT	TT	TT	TT	TT	TT	TT	TT	TT	TT	TT	TT	TT	TT	TT	TT	TT	TT	TT	TT	TT	TT	TT	TT	TT	TT	TT	TT	TT	TT
AX-147214348	Aradu.A02	79465123	+	TAAATGAACATAATATTTGATTTCGTTGTTGTACT[C/T]ATTTGGTTTCTGATATAATTCTGTCTATTTTATTT	T	C	CT	CC	CC	CC	CC	CC	CC	CC	CC	CC	CT	CC	NN	CC	CC	NN	CC	CC	CC	CC	CC	NN	CT	CC	NN	CC	CC	CC	CC	NN	CT	CT	NN	CT	CC	CC	CC	CC	CC	CT	CT	CT	CC
AX-147259412	Araip.B08	126973517	+	GAAGTTTCTCTGGTATTGACAACCCTCTGAATCTA[C/T]TTCACTTGATCTCTACCAGCACAGGCTAACCACAA	T	C	CC	CC	CC	CC	CC	CC	CC	CC	CC	CC	CC	CT	CC	CC	CC	CC	CC	CC	CC	CC	CC	CC	CC	CC	CC	CC	CC	CC	CC	CC	CC	CC	CC	CC	CC	CC	CC	CC	CC	CC	CC	CC	CC
AX-147247515	Araip.B04	31305380	+	TTATAATTTTGAGTAATCAGATCAACAAGGTATAA[C/T]TGCAAGCAATGAATACAACTAAAGAACAACTAAAC	T	C	TT	TT	TT	TT	TT	TT	TT	TT	TT	CT	TT	NN	TT	TT	TT	TT	TT	TT	TT	TT	TT	TT	TT	TT	TT	TT	TT	NN	TT	TT	TT	TT	TT	TT	TT	TT	TT	TT	TT	TT	TT	TT	TT
AX-147231542	Aradu.A08	43812173	+	CGAGCTATTTCAACGAGGGTTAAGATTTCGGGTGG[A/C]AGCTGCAAATTCAAATGCAAATGCAATTTCTTATT	A	C	CC	CC	CC	NN	CC	NN	CC	CC	CC	CC	CC	AC	CC	CC	CC	CC	CC	CC	CC	CC	CC	NN	AC	CC	CC	CC	NN	NN	CC	CC	CC	CC	CC	CC	NN	AC	CC	CC	NN	CC	CC	AC	CC
AX-147212001	Aradu.A01	102619570	+	GTGGATGCATCATCAATGTTAGAGAATGATGGTGA[C/T]GGTGTTGGCTTTCAGGATGGACAACTCGCAAATGG	T	C	NN	CC	CC	CC	CC	CT	NN	CC	CC	NN	CC	CT	CC	CC	CC	CC	CC	NN	CC	CC	NN	CC	CC	CC	NN	CC	CC	CT	CC	NN	CC	CC	CC	CC	CC	CC	CC	CC	NN	CC	CC	CC	CC
AX-176791433	Aradu.A03	40013211	+	TGGTGCACCTGGTCATGCCCTAGATATATTTGAGA[C/T]CTTTGGCCTCACTGTTAAAGTTTCACTTTATCTTC	T	C	CC	CC	CT	CC	CC	CC	CC	CC	CT	CC	CC	CC	CC	CC	CT	CC	CC	CC	CT	CT	CC	CC	CC	CC	CC	CC	CC	CC	CC	CC	CC	CC	CC	CC	CC	CC	CC	CC	CC	CT	CC	CC	CC
AX-147247267	Araip.B04	17026230	+	ATACAGGTGTATAGTAGAAAGGTGGAATATCTATA[C/T]ACTCTGGTGTTGCGTGCTTTAGAGTTCCTTTCACA	T	C	TT	TT	TT	TT	TT	TT	TT	TT	TT	TT	TT	TT	TT	TT	TT	TT	TT	TT	TT	TT	TT	TT	TT	TT	TT	TT	TT	TT	TT	TT	TT	TT	TT	TT	TT	TT	TT	TT	TT	TT	TT	TT	TT
AX-147212393	Aradu.A02	1145440	+	TGAAGGAGGAAAAATTCATGTGGACAAATTATCAG[C/T]AAGTGACCTACTCAAAATCGGTTGTAAGAACTAAA	T	C	CT	CC	CC	CC	NN	CC	NN	CC	NN	CT	NN	CC	CC	CC	NN	CT	CC	CT	NN	CC	CT	CT	CC	CC	CC	CC	CC	CC	NN	CC	CC	CC	CC	NN	NN	CC	CC	CC	CC	CC	CT	CC	CT
AX-147226319	Aradu.A06	105404721	+	GACTTGTCAAAAGGATTGGCCAACTCATCTCCAAG[C/T]TTTTGACCAATGTGGAATAATTGGAAGCCTTCAGC	T	C	NN	TT	TT	CT	TT	TT	TT	NN	TT	NN	NN	CT	TT	TT	TT	TT	NN	CT	NN	CT	TT	NN	TT	TT	TT	TT	TT	CT	TT	TT	TT	TT	TT	TT	CT	TT	CT	CT	TT	TT	TT	CT	NN
AX-176791434	Araip.B06	111178303	+	CGCACTGGGAGATGTTGCTTAGTAACAGTCGCTGC[A/G]TGCTTCTCAACTTGTACACTTTTTCTCCTGCGACT	A	G	AA	AA	AA	AA	AA	AA	AA	AA	AA	AA	AA	AA	NN	AA	AA	AA	AA	AA	AA	AA	AA	AA	AA	AA	AA	AA	AA	AA	AA	AA	AA	AA	AA	AA	AA	AA	AA	AA	AA	AA	AA	AA	AA
AX-147256036	Araip.B07	103169510	+	AGGACTCTCAGGATTTTAATACACAACTAGCTTCT[C/T]CTAAACCCTTTCCTAACTAGTTTCAGTTCCCCAAA	T	C	TT	CT	TT	NN	TT	NN	NN	TT	NN	TT	TT	NN	NN	TT	TT	TT	TT	TT	NN	TT	NN	TT	TT	TT	NN	TT	NN	TT	TT	CT	TT	TT	TT	NN	TT	TT	CT	TT	TT	TT	TT	TT	TT
AX-147237456	Araip.B01	760804	+	TTAAATGTCATAGTTCTTAGTTACATTGTTGCATA[C/T]CTAGTGATGCTGCCTTTATGACTTTTCCTAATGCT	T	C	CT	CC	CC	NN	CC	CT	CC	CC	CC	CC	CC	CT	CT	NN	CC	CC	CC	CC	NN	CC	CC	CC	CC	CC	CC	CC	NN	CC	CC	CC	CC	CC	CC	CC	NN	CC	CC	CC	NN	CC	CT	CC	NN
AX-147240686	Araip.B02	7755181	+	TCTTTTCAGGTCCATATGATGATGCAATTGCTGTT[A/G]AGGTCAGAAAAAGATGGAATTCTGTGTCCCATCCC	A	G	AA	AA	AA	AA	AA	AA	AA	AA	AA	AA	AA	AA	AA	AA	AA	AA	AA	AA	AA	AA	AA	AA	AA	AA	AA	AA	AA	AA	AA	AA	AA	AA	AA	AA	AA	AA	AA	AA	AA	AA	AA	AA	AA
AX-147228727	Aradu.A07	68857206	+	AATTTACACTGCGGAATGCGGTCATGCTTTTCACT[C/T]CCCCTGCATCGCCGGCCACGTCAGCAGCAACAACA	T	C	CC	CC	NN	CC	CC	CC	CC	NN	CC	CC	CC	CT	CC	CC	CC	CC	CC	CT	CC	CC	CC	CC	CC	CC	CC	CC	CC	CC	CC	CC	NN	CC	CC	CC	CC	CC	CC	CC	CC	CC	CC	NN	CC
AX-176791435	Aradu.A02	2574020	+	CCCTTCTGCATATTTCACCTAAAGCAATAATAATT[A/G]TACCTCTTTGCTGTGATTTCTCTGGAAATAAGTTA	A	G	NN	NN	AA	AA	AA	AA	AA	AA	AA	NN	AA	AA	AA	AA	AA	AA	AA	AA	AA	AA	AA	AA	AA	AA	AA	AA	AA	AA	AA	AA	AA	AA	AA	AA	AA	AA	AA	AA	AA	AA	AA	AA	AA
AX-147208538	Aradu.A01	4181472	+	CCTACTAAACTTTACAGGAAGCATAAAGATCTTGT[G/T]CTTGGTTTCTTCAAGAATGCAAGTTGCATGCTTAG	T	G	TT	TT	TT	TT	TT	TT	TT	TT	TT	TT	TT	TT	TT	TT	TT	TT	TT	TT	TT	TT	TT	TT	TT	TT	TT	TT	TT	TT	TT	TT	TT	TT	TT	TT	TT	TT	TT	TT	TT	TT	TT	TT	TT
AX-147254023	Araip.B06	132979060	+	TTATGGTTTCATCATTCATGACTAATGGCTTTGGT[A/G]TCAGTTTTGACAGATCTTTTTGCGTGTTACGGTTG	A	G	AA	AA	AA	AA	AA	AG	AA	AA	AA	AA	AA	AA	AA	AA	AA	AA	AA	AA	AA	AA	AA	AA	AA	AA	AA	AA	AA	AA	AA	AA	AA	AA	AA	AA	AA	AA	AA	AA	AA	AA	AA	AA	AA
AX-147245347	Araip.B03	121631285	+	GTTATGGTTGTTGCAGCATTAGTTGAAGCAAAGAG[A/G]CTAAGAGCTGCAGAGAAAAACACTACTAGTAGTGT	A	G	AA	AA	AA	AA	AA	AA	AA	AA	AA	AA	AA	AA	AA	AA	AA	AG	AG	AG	AA	AA	AG	AG	AA	AA	AA	AG	AA	AA	AA	AA	AA	AG	AA	AG	AA	AA	AA	AG	AG	AA	AA	AA	AG
AX-147220960	Aradu.A04	116188218	+	CCTACCATAGAATAAGAATTATAAAACTTCCTCTC[C/T]AAGGTTCTCAAGGACGAAGACTTCTTCTCGAGTTC	T	C	CC	CC	CC	CC	CT	CC	NN	CC	CC	CT	CC	CT	CC	NN	CC	CC	NN	CC	CC	CC	NN	CC	NN	CC	CC	NN	CC	CC	CC	CC	CC	CT	CC	CC	NN	CC	CC	CC	CC	CC	CT	CT	CC
AX-147260080	Araip.B09	7350239	+	TCTCCTCAATCATCCATGATTCCAACATGTTCTAG[C/T]AAGTAACATTGTTGATAAACATCTTTGTCCAAGTC	T	C	CC	CC	CC	CC	CC	CC	CC	CC	CC	CC	CC	CC	CC	CC	CT	CC	CC	CT	CT	CC	CC	NN	CC	NN	CC	CC	CT	CC	CC	CC	CC	NN	CC	CC	CC	CC	CT	CC	CC	CC	CC	CC	CC
AX-147226465	Aradu.A06	107727822	+	ATATTATGCTTGATTTCTTCATAGGAGAGTGTGCA[A/C]GAGCTCACAAAGCTTCAGCAATAGTAATGAACACA	A	C	AC	CC	CC	NN	NN	CC	NN	AC	NN	NN	CC	AC	NN	AC	NN	AA	AA	AA	CC	NN	AA	AA	CC	CC	NN	AA	CC	NN	CC	NN	CC	CC	AC	CC	CC	CC	CC	AA	AA	CC	AA	CC	AA
AX-147212589	Aradu.A02	2049791	+	TACAATGCTATAAACTGCAGAGCACACAGTGCATC[A/G]TTGGTTGATTATGGAGGAGTTGGAGATGGAAAAAC	A	G	AA	AA	AA	AA	AA	AA	AA	AA	AA	AA	AA	AA	AA	AA	AA	AA	AA	AG	AA	AA	AA	AA	AA	AA	AA	AA	AA	AA	AA	AA	AA	AA	AA	AA	AA	AA	AA	AA	AA	AA	AA	AA	AA
AX-147250365	Araip.B05	124856643	+	CTCAAACTTTGTAACCTTATAATGGATAAAAGGTT[A/G]GTGATGAAGTGTTTAACCCTTTCGTTCAAATTTCA	A	G	NN	NN	AA	AA	AA	AA	NN	AA	NN	GG	NN	AA	NN	NN	NN	NN	NN	NN	NN	NN	NN	AA	AA	AA	NN	NN	NN	NN	NN	AA	NN	NN	NN	NN	GG	NN	NN	AA	NN	AA	NN	NN	NN
AX-147257575	Araip.B08	8800146	+	AGAATGCCGTTTTGGCAAACAACGCATGCACCTTC[G/T]TCATCTTCTTCTTCTTCCTCAACATCTTATATGCA	T	G	TT	TT	TT	TT	TT	TT	TT	TT	TT	TT	TT	TT	TT	TT	TT	TT	TT	TT	TT	TT	TT	TT	TT	TT	TT	TT	TT	TT	TT	TT	NN	TT	TT	TT	TT	TT	TT	TT	TT	TT	TT	TT	TT
AX-147212785	Aradu.A02	3025605	+	TTCATCTTAACATTAGTAACACCGAAAGGAATATA[A/G]AAGTTTGCATAATTTCACCATATTGTACACAAACA	A	G	AA	AA	AA	AA	AA	AA	AA	AA	AA	AA	AA	AA	AA	AA	AA	AA	AA	AA	NN	AA	AA	AA	AA	AA	AA	AA	AA	AA	AA	AA	AA	AA	AA	AA	AA	AA	AA	AA	AA	AA	AA	AA	AA
AX-147239821	Araip.B02	432989	+	ACAGTCCCAAACCACTTCAGTGATAACCGTAAGCA[A/C]GGGCTAACTCTACCAACCCAACTTTCCGATACAGT	A	C	CC	CC	CC	CC	CC	CC	CC	CC	CC	CC	CC	AC	CC	CC	CC	CC	CC	CC	CC	CC	CC	CC	CC	CC	CC	CC	CC	CC	CC	CC	CC	CC	CC	CC	CC	CC	CC	CC	CC	CC	CC	CC	CC
AX-147238924	Araip.B01	121642962	+	ATAGTAGTGGAAACTGAAAAATGAACACAAATGCA[A/G]CATGTTATGACATGAAAATGAGTGGCATCACAATT	A	G	AA	AA	AA	AA	AA	AA	AA	AA	AA	AA	AA	AA	AA	AA	AA	AA	AA	AA	AA	AA	AA	AA	AA	AA	AA	AA	AA	AA	AA	AA	AA	AA	AA	AA	AA	AA	AA	AA	AA	AA	AA	AA	AA
AX-147224865	Aradu.A06	11297985	+	CACGTTGTAATTTTTCTTTGCTTCATCTACAACAT[A/G]CTTCAGGCCTAAGTCTTGTTCATTGTTCTGTTCAT	A	G	GG	GG	GG	GG	GG	GG	GG	GG	GG	GG	GG	GG	GG	GG	AG	GG	GG	GG	GG	AG	GG	GG	GG	GG	GG	GG	GG	GG	GG	GG	GG	GG	GG	GG	GG	GG	GG	GG	GG	AG	GG	NN	GG
AX-147215562	Aradu.A03	3715692	+	ATAGATTCATAAGAACATGTCAAGCAAACCAACTA[C/T]TAGCTGAGGTGCATACCGAATTATTTGCGATAAGT	T	C	TT	TT	TT	TT	TT	TT	TT	TT	TT	TT	TT	TT	TT	TT	TT	TT	TT	TT	TT	TT	TT	TT	TT	TT	TT	TT	TT	TT	TT	TT	TT	TT	TT	TT	TT	TT	TT	TT	TT	TT	TT	TT	TT
AX-147219883	Aradu.A04	35016292	+	AAATATCATTATACATTGTATAACTCATTTAGAGA[G/T]ATGATGAAAAATCGTCCAATGACTGTACCTGAACT	T	G	TT	TT	TT	GT	TT	NN	TT	TT	TT	TT	TT	GT	TT	TT	GT	TT	TT	TT	TT	TT	TT	TT	TT	TT	NN	TT	TT	NN	NN	TT	TT	TT	TT	TT	TT	TT	TT	TT	NN	TT	TT	TT	NN
AX-147248125	Araip.B04	114894754	+	ATTGTCTCAAAAGGTTCCTAGGAAGTGCCTAAAAT[A/G]TAAGAGTAGGAATGTTGTAAACAAAGTTAAGGGTT	A	G	AA	AA	AA	AG	AA	AA	AA	AG	AA	AG	AA	NN	NN	AA	AA	AG	AA	AA	AA	AA	AA	AA	AA	AA	AA	AA	AA	AG	AA	AA	AA	NN	NN	AA	NN	AA	AA	AA	NN	AA	AA	NN	AA
AX-147211962	Aradu.A01	101270428	+	GGATATCCAGAACTTTCTATGACAATATCAAGACT[C/T]TCAGTGTTCTACAAACAGAAAGAGTTGTGCTTTTA	T	C	TT	TT	TT	TT	TT	TT	TT	TT	TT	TT	TT	TT	TT	TT	TT	TT	TT	TT	TT	TT	TT	TT	TT	TT	TT	TT	TT	TT	TT	TT	TT	TT	TT	TT	TT	TT	TT	TT	TT	TT	TT	TT	TT
AX-147215582	Aradu.A03	3960320	+	CTTTGGTGTGTACACATGTAGCTGCGAAAATAACA[A/G]CCAAGCCCAGATGAGATTCTAAGATGTCTTGTAGC	A	G	GG	GG	GG	AA	GG	GG	GG	AA	GG	GG	GG	GG	GG	GG	GG	AA	AA	AA	GG	GG	GG	AA	GG	GG	GG	AA	GG	GG	GG	GG	AA	GG	GG	GG	GG	GG	GG	GG	AA	GG	GG	GG	AA
AX-147234866	Aradu.A10	373630	+	TAGTCAAGTTGGCGAGCACCATGATTAGAAACAAT[G/T]ATTCCAGCAACTCCAGCTTGTACGGCTATCCTTGC	T	G	GG	GG	GG	GG	GG	GG	GG	GG	NN	GG	GG	GT	GG	GG	GG	GT	GG	GG	GG	GG	NN	NN	GT	GG	GG	GT	GG	GG	GG	GG	NN	GG	GG	GG	NN	GG	GT	GG	GG	GT	GG	NN	GG
AX-147240706	Araip.B02	7884930	+	GATGATTTGAGAGAATTAGAGAATTCTACAAAGCA[A/G]ATGGTTGCATCTTATAATAATAGGACACACCATTG	A	G	AA	AA	AA	AA	AA	AA	AA	AA	AA	AA	AA	AA	AA	AA	AA	AA	AA	AA	AA	AA	AA	AA	AA	AA	AA	AA	AA	AA	AA	AA	AA	AA	AA	AA	AA	AA	AA	AA	AA	AA	AA	AA	AA
AX-147214464	Aradu.A02	81019195	+	CTAAATTGACCATATTTCAATATGACTATGCACTT[A/G]CCATAGAACTCCTTCAAACTGGCTTTTCTTTCATA	A	G	AA	AA	AA	AA	AA	AA	AA	AA	NN	AA	AA	AA	AA	AA	AA	AA	AA	AA	AA	AA	AA	AA	AA	AA	AA	AA	AA	AA	AA	AA	AA	AA	AA	AA	AA	AA	AA	AA	AA	AA	AA	AA	AA
AX-147224934	Aradu.A06	12777259	+	AACTTTGCCACAAGAACCCACATGTTAGCAAGCTC[A/G]TTTTCAAGATACGCTTCTCTTTGCTTAGATTCCTC	A	G	AA	AA	AA	AA	AA	AA	AA	AA	AA	AA	AA	AA	AA	AA	AA	AA	AA	AA	AA	AA	AA	AA	AA	AA	AA	AA	AA	AA	AA	AA	AA	AA	AA	AA	AA	AA	AA	AA	AA	AA	AA	AA	AA
AX-147219563	Aradu.A04	14717087	+	CTAACATAATTGACTTGCTGCACTAGTTGCCAGTT[A/G]CATAGCATACTAACAACCTAATTAATTTCAGTTAC	A	G	NN	NN	NN	NN	GG	NN	GG	NN	GG	AG	GG	AG	GG	GG	GG	AA	AA	AA	GG	GG	AA	AA	GG	NN	GG	AA	NN	GG	GG	NN	GG	AG	GG	NN	NN	NN	GG	AA	AA	GG	AA	AG	AA
AX-147257194	Araip.B08	2630627	+	CAAAGCAGAAGTTAGCAACCACATTGATTCCCAAA[G/T]AGCAGGATAATATCACACAAAATACATGGCCAAAC	T	G	NN	GG	GG	NN	GG	GG	GG	GT	GG	GT	GG	GT	NN	GG	GG	GG	GG	GG	NN	GG	GG	GG	GT	GG	GG	GG	GT	GG	GG	GT	NN	GG	GG	GG	GG	NN	GG	NN	NN	GG	GT	GG	GG
AX-176791436	Araip.B03	133829558	+	TTCTATTTTAGCATTTTGTCATCAATATGCTAGTC[C/T]GTTGTTTATGGTGATTACATCTCTGTCTTATCTTC	T	C	CT	TT	TT	CT	TT	NN	TT	CT	NN	NN	TT	CT	TT	TT	TT	TT	TT	NN	NN	CT	TT	TT	TT	TT	CT	TT	TT	NN	TT	TT	TT	NN	TT	TT	TT	TT	TT	TT	NN	NN	TT	TT	TT
AX-147224896	Aradu.A06	11846893	+	CATTTGTGTGGAGGCTGAGATGTATTATAAGGCCT[C/T]TGCAAATTCCACTTGGAAATGGCCCTGAGAGCTTG	T	C	CC	CC	CC	NN	CC	CC	CC	NN	CC	CC	NN	CT	CC	NN	CC	CT	NN	NN	CC	CC	CC	CT	CT	CC	NN	CC	CC	CT	CC	CC	NN	CC	CC	CC	CT	CC	CC	CC	CC	CC	CC	CT	NN
AX-147239473	Araip.B01	134268318	+	GCTTCATTACATGTAACAGTCTCCTCCAAAGCCTC[A/G]GAATAGAATTTCATCCCAAGGTCATGAAAATCCGG	A	G	GG	NN	GG	GG	GG	GG	AG	GG	NN	GG	GG	AG	NN	GG	GG	GG	GG	NN	GG	NN	AG	GG	NN	GG	GG	GG	GG	NN	NN	GG	GG	GG	GG	GG	GG	GG	GG	AG	NN	GG	GG	NN	NN
AX-147254618	Araip.B07	3659742	+	AGGAAAGCAATTACTGATATTGAATATGAGGGATA[C/T]ACCATACCTAAAGGATGGAAGGTGAATTTTATAAT	T	C	TT	NN	TT	TT	TT	CT	CT	TT	TT	NN	TT	TT	NN	TT	NN	TT	TT	TT	TT	TT	NN	TT	TT	TT	NN	TT	TT	TT	NN	TT	TT	CT	NN	NN	CT	NN	NN	TT	NN	TT	NN	TT	TT
AX-147233938	Aradu.A09	108087426	+	ATGCAGGTCACATGGAATGAGTGTCCACAGTAGGG[A/G]AGGATACGCAGAATATCTTCACCTTGGTACTCCGA	A	G	AA	AA	AA	AA	AA	AA	AA	AA	AA	AA	AA	AA	AA	AA	AA	AA	AA	AA	AA	AA	AA	AA	AA	AA	AA	AA	AA	AA	AA	AA	AA	AA	AA	AA	AA	AA	AA	AA	AA	AA	AA	AA	AA
AX-147220444	Aradu.A04	101534011	+	TATTTATACATTTTTTGCATATAAACGTCTCAACT[C/T]AATATTTATAGTGTTTCTACATTTTTTCAGGGTCT	T	C	CC	CC	CC	CC	CC	CC	CC	CC	CC	CC	CC	CC	CC	CC	CC	CT	CC	CT	CC	CC	CC	CT	CC	CC	CC	CT	CC	CC	CC	CC	CC	CC	CC	CC	CC	CC	CC	CC	CT	CC	CC	CC	CT
AX-147214476	Aradu.A02	81196602	+	AACAGTTATGCCGGTTTTTACATTTATCCTATTCA[A/G]AGATGCATTTACGTGTGTAGGTTACTTGATGATGA	A	G	GG	GG	GG	GG	GG	GG	GG	GG	GG	GG	GG	GG	GG	GG	GG	GG	GG	GG	GG	GG	GG	GG	GG	GG	GG	GG	GG	GG	GG	GG	GG	GG	GG	GG	GG	GG	GG	GG	GG	GG	GG	GG	GG
AX-147233326	Aradu.A09	45316705	+	CAGAGGTAAAGGTGAAAATCTGCAATATTGCTTCA[A/C]GTGCAGAAACATTCCAACTCTCAACATGTCTAACA	A	C	CC	CC	AC	CC	CC	CC	CC	CC	CC	AC	CC	CC	CC	CC	CC	CC	CC	CC	CC	CC	CC	NN	CC	CC	CC	NN	CC	NN	CC	CC	AC	CC	CC	CC	CC	CC	CC	CC	CC	CC	CC	CC	CC
AX-147219073	Aradu.A04	2992007	+	AAAAGATATTGAGTATATGCAACGTAAACCCTGTC[C/T]CAAGTCAGATATTCCACTCATTGCTTAAAATATGT	T	C	CC	CC	CC	NN	CC	CC	NN	CC	CC	CC	CC	CT	CC	CC	CC	CC	CC	CC	NN	CC	CT	CC	CC	CC	CC	CC	CC	CC	CC	NN	CT	CC	CC	CC	CC	CC	CC	CC	NN	CC	CC	CT	CC
AX-147234863	Aradu.A10	356906	+	GTCTGGCACCAACGCCGCCACCCCGTCAACCATTC[C/T]TTTCAATATCCTGTCCGCTACGCCCTCATCGACTT	T	C	CC	CC	CC	CC	CC	CC	CC	NN	CT	CC	CC	CT	CC	CC	CC	CC	CC	NN	CC	CC	CC	CC	CT	CC	CC	CC	CC	CC	CC	CC	CC	CC	CC	CC	CC	CC	CC	CT	CC	CC	CC	NN	CC
AX-176791437	Araip.B06	23679794	+	ATTATTCCAAAGGAAACAGTGCTTCCTGGCATGCA[A/G]ATTCCCTGAATAGCTTTCTTGATTTGCCCACTAGT	A	G	AG	GG	AG	GG	GG	GG	GG	GG	GG	GG	GG	AG	NN	GG	GG	NN	GG	GG	GG	GG	GG	GG	GG	AG	GG	GG	GG	GG	GG	GG	GG	GG	GG	GG	GG	GG	GG	GG	GG	GG	GG	NN	GG
AX-147220814	Aradu.A04	112994393	+	AATTACAAAAGCAAATGCATGAAATAAGGTAAAGT[C/T]AGAAACTTTAAGGTTGTTTATGCATACCCAGATTG	T	C	TT	TT	TT	TT	TT	TT	TT	TT	TT	TT	TT	TT	TT	TT	TT	TT	TT	TT	TT	TT	TT	TT	TT	TT	TT	TT	TT	TT	TT	TT	TT	TT	TT	TT	TT	TT	TT	TT	TT	TT	TT	TT	TT
AX-147221303	Aradu.A04	120919968	+	CAAAGCATAGTAGAATAGTTACATACCGATTATCC[G/T]TATCCTTAATGTCAGTAGGGAGTGGCAAGAGACTC	T	G	GG	GG	GG	GG	GG	NN	NN	GG	GG	GG	GG	GG	GG	GG	GT	GG	GT	GG	NN	NN	GT	GG	NN	NN	GG	GT	GG	GG	NN	GG	GG	GG	NN	NN	NN	GG	NN	GT	NN	NN	GG	GG	GG
AX-147241989	Araip.B02	93585680	+	TTTATTTGATCTTACTTTTTTAATTTAGTTGATGA[A/G]TGATGAGTTCTAATTTAATATACGTGGGTCTTTTG	A	G	AA	NN	AA	NN	AG	NN	AA	NN	AA	AA	NN	NN	NN	AA	AA	NN	AA	AA	AA	NN	AA	AA	AG	AA	AG	AA	AG	AG	AA	NN	NN	AA	AA	AG	AA	AA	NN	AA	AG	NN	AG	AA	AA
AX-147257716	Araip.B08	13585196	+	AAGGAAAAGGTGTTTGGGAACAGAGGACAGAGCCA[A/C]AGAGGTACGACCAGAATAAAAAGTCACGGCCAAGA	A	C	CC	CC	CC	CC	CC	CC	CC	CC	CC	CC	CC	AC	CC	CC	AC	CC	CC	CC	CC	AC	CC	CC	CC	CC	CC	CC	CC	CC	CC	CC	CC	CC	CC	CC	CC	CC	CC	CC	CC	AC	CC	CC	CC
AX-147215687	Aradu.A03	6057773	+	CTTCTACGGTTGAGCTGATGATAATGTACAATGTA[A/G]TCTATACAATAGCTGCGTCTAACAACCTATTGCCT	A	G	AA	AA	AA	AA	AA	AA	AA	AA	AA	AA	AA	AA	AA	AA	AA	AA	AA	AA	AA	AA	AA	AA	AA	AA	AA	AA	AA	AA	AA	AA	AA	AA	AA	AA	AA	AA	AA	AA	AA	AA	AA	AA	AA
AX-147214723	Aradu.A02	84310742	+	ACGAGTCTCTCATTGAGACACAGAATAATGCACCA[A/C]AACGGATAACTTTGTGCTTCGATTATCTTCTTTTC	A	C	AC	CC	CC	AC	CC	NN	CC	CC	CC	CC	NN	NN	CC	AC	CC	NN	NN	NN	AC	CC	NN	CC	CC	AC	CC	CC	AC	NN	CC	CC	CC	NN	NN	CC	AC	NN	CC	CC	CC	NN	CC	CC	CC
AX-147261757	Araip.B09	130650006	+	GGGTTTGGAATGTCCTTGTCACAATCAGAATGTTG[C/T]TGATTGTCCATTGGCAACACCTGCACTTGTTATGT	T	C	TT	NN	CT	TT	CT	NN	CT	TT	CT	CT	CT	TT	TT	TT	TT	NN	CT	TT	TT	NN	NN	TT	TT	TT	CT	CT	CT	TT	TT	NN	CT	TT	TT	NN	NN	TT	NN	TT	CT	NN	CT	NN	TT
AX-147260504	Araip.B09	14946426	+	TTAGTCCAGGGCTGGTAATTCATACTCTACTTGCG[A/G]GTATCAAATCCGGTCCAACCCATTCGAGTAGGGTA	A	G	AG	NN	NN	AG	NN	AG	AA	GG	NN	NN	GG	GG	AG	GG	AA	AA	AA	AA	AG	AA	AA	AA	GG	GG	GG	AA	AG	AG	GG	GG	AG	GG	NN	GG	NN	GG	GG	AA	AA	AA	AA	AA	AA
AX-147222026	Aradu.A05	16608156	+	AACATTGTAGTAAGGAAAATACAGAATATAGTTAA[A/C]AGAAATTTGAAATGTAGCACAATAAAATAAAAAAA	A	C	NN	AA	AA	AA	AC	AA	NN	AC	NN	AA	AC	AA	AA	NN	NN	AA	AA	NN	NN	NN	NN	AC	AA	NN	AA	AA	AA	AA	AA	NN	AA	AA	AA	AA	AA	AA	AC	NN	NN	AA	AA	AC	AA
AX-147215661	Aradu.A03	5258381	+	AAAAGTCAAAGTTATCATGTTGGATACTGTGAAGC[G/T]ACGGAAAATTAGTCTAAGCAAGATTTTTTCATCTA	T	G	GT	GT	GT	TT	GT	GT	TT	TT	NN	GT	GT	GT	GT	GT	TT	TT	TT	TT	GT	TT	TT	TT	GT	GT	GT	TT	GT	GT	GT	GT	TT	GT	GT	GT	TT	TT	GT	TT	TT	TT	TT	TT	TT
AX-147224576	Aradu.A06	6725193	+	CTGAACAACAATGATTAGTTTACGTGATCAGCAAT[A/G]CAACAATCCCAAACTCGAGCATTATGTCCGAATAA	A	G	AA	AA	AA	AA	AA	AA	AA	AA	AA	AA	AA	AA	AA	AA	AA	AA	AA	AA	AA	AA	AA	AA	AA	AA	AA	AA	AA	AA	AA	AA	AA	AA	AA	AA	AA	AA	AA	AA	AA	AA	AA	AA	AA
AX-147210210	Aradu.A01	14895529	+	CCGTGTATGTATCAATATCTTCATCAACAAAATGT[A/G]AATTTATATTTCAATTAAGAGTTTGCAAATTGGAG	A	G	NN	AA	AA	NN	AA	AG	AG	NN	NN	NN	AA	NN	AA	AG	AA	NN	AA	NN	AA	AA	AA	AA	AA	AA	AA	AA	AA	AA	AA	AA	AG	AA	NN	AA	AG	AA	AA	AA	NN	AA	AA	NN	NN
AX-147208994	Aradu.A01	6714083	+	TTCGACACAATGCGTGAACTAATTCCTGAATTCGC[A/G]TCGCTCTTCTCTGATTCACAATGTGAGACGGAAGC	A	G	AA	AA	AA	AA	AA	AA	AA	AA	AA	AA	AA	AA	AA	AA	AA	AA	AA	AA	AA	AA	AA	AA	AA	AA	AA	AA	AA	AA	AA	AA	AA	AA	AA	AA	AA	AA	AA	AA	AA	AA	AA	AA	AA
AX-147260327	Araip.B09	11595267	+	TTTGACTAAGATGACTATATGTATTAGATGTCTTG[A/G]GAGTTTCAACACATGTCAAAGTTATCAAATACAAG	A	G	AA	AA	AA	AA	AA	AA	AA	AA	AA	AA	AA	AA	AA	AA	AA	AA	AA	AA	AA	AA	AA	AA	AA	AA	AA	AA	AA	AA	AA	AA	AA	AA	AA	AA	AA	AA	AA	AA	AA	AA	AA	AA	AA
AX-147243474	Araip.B03	8287021	+	GGAGGAAAGTATAGATGAAAATTCTTGCAGTGAGT[A/G]GTTTATACTTTATTATGAGCAAAACAAAACTTTGA	A	G	AA	AA	AA	AA	AA	AA	AA	AA	AA	AA	AA	AA	AA	AA	AA	AA	AA	AA	AA	AA	AA	AA	AA	AA	AA	AG	AA	AA	AA	AA	AA	AA	AA	AA	AA	AA	AA	AA	AA	AA	AA	AA	AA
AX-147229524	Aradu.A08	6002214	+	ACAATGAAAGTAACACCAACAATGGCTCCTATGGT[G/T]AGGCTAAACAAGAACCAGTTGAAGAAGCTTGACAT	T	G	TT	TT	TT	TT	TT	TT	TT	TT	TT	NN	TT	TT	TT	TT	TT	TT	TT	NN	NN	TT	TT	TT	TT	TT	TT	TT	NN	TT	TT	TT	TT	TT	NN	TT	GT	TT	NN	TT	TT	TT	NN	TT	NN
AX-147212174	Aradu.A02	314196	+	TTTTCTGACATATCAATAGGTTCCCACAGAACACA[C/T]GTTGCTCCTCTTGCTAACAAAATTCGTTAAACAAA	T	C	TT	TT	TT	TT	TT	TT	TT	TT	TT	TT	TT	TT	TT	TT	TT	TT	TT	TT	TT	TT	TT	TT	TT	TT	TT	TT	TT	TT	TT	TT	TT	TT	TT	TT	TT	TT	TT	TT	TT	TT	TT	TT	TT
AX-176791438	Araip.B08	5567011	+	TGAAAAAGAAAGAGAAAGTGTTATAAGAATCCTCA[A/G]TACTGAGTAGCATAATAGGATAAGATATATACAAA	A	G	AA	AA	AA	AA	AA	AA	AA	AA	AA	AA	AA	AA	AA	AA	AA	AA	AA	NN	AA	AA	AA	AA	AA	AA	AA	AA	AA	AA	AA	AA	NN	AA	AA	AA	AA	AA	AA	AA	AA	AA	AA	AA	AA
AX-147255898	Araip.B07	89229177	+	ATCATAGCAACAAAGGGCATCACAGGCTGAAGAAC[A/G]GATACAACTGGCTTTGCATATGCATTGAGAAGAAG	A	G	GG	GG	GG	AG	GG	NN	GG	GG	GG	GG	GG	AG	NN	AG	GG	GG	GG	GG	GG	GG	GG	AG	GG	GG	GG	NN	GG	GG	GG	GG	GG	GG	GG	GG	GG	GG	GG	GG	GG	GG	AG	NN	GG
AX-147224916	Aradu.A06	12269070	+	CAAGGCTAGGTGAGCTAGGTAATTAATTTACAATG[C/T]AAGAAACAATAAATAGTATGAATTATGGTTACTAA	T	C	CT	NN	CT	CC	CT	CT	NN	CT	CT	TT	NN	TT	TT	CT	CC	CC	CC	CC	CT	CC	CC	CC	CT	CT	CT	CC	CT	NN	CT	CT	CC	NN	TT	CT	TT	CC	CT	CC	CC	CC	CC	CC	CC
AX-147244276	Araip.B03	28625171	+	CAAAGATGTGTTCTTTGAATTCCATTCTAGTGAGT[G/T]CTGTGTAAAATTATAGGACACCAATGAAATATTTC	T	G	GT	GG	GG	GG	GG	NN	GG	GT	GG	GT	NN	GG	GT	GG	GG	NN	GG	GT	NN	GG	GG	NN	GT	NN	GG	GG	NN	GT	GG	GG	GT	GG	GG	GG	NN	GG	NN	GG	GT	GG	GG	GG	GG
AX-147262239	Araip.B09	142203673	+	AATAGAATGAAAGAAGCTGATCCGGAGTTCTACCG[C/T]GAAGCCTCAAGTCTCCAGTATGGAAAGGTATACTA	T	C	TT	TT	TT	CT	TT	NN	TT	TT	TT	TT	TT	CT	NN	NN	TT	TT	TT	TT	TT	TT	TT	TT	NN	TT	TT	TT	TT	NN	TT	TT	NN	TT	TT	TT	TT	TT	TT	TT	TT	TT	TT	TT	TT
AX-147253293	Araip.B06	116421384	+	GGAGGTGCATATTGATGATTTTCTGTTTGGTTGCC[A/G]ATAACATAAAATTAAATGGACCACTGTCTCTTGAT	A	G	AG	AA	NN	AA	AA	AA	AA	AA	AA	AA	AA	AA	AA	AA	AA	AA	NN	NN	NN	NN	AA	NN	NN	NN	AA	AA	AA	AA	AA	AA	AA	NN	NN	AA	NN	AA	AA	AA	AA	AA	AG	AA	AA
AX-147238072	Araip.B01	13783742	+	AGACATAACTTACCAAACATGTCAGCCACAGCACC[C/T]GAGGCCCGTCAATGGCACTGGGAGAATGCTGCTGC	T	C	TT	TT	TT	TT	TT	TT	TT	TT	TT	TT	TT	TT	TT	TT	TT	TT	CT	NN	TT	TT	TT	CT	TT	TT	TT	CT	TT	TT	TT	TT	TT	TT	TT	TT	TT	TT	TT	CT	CT	TT	NN	TT	CT
AX-147222533	Aradu.A05	52870489	+	TGGCTCGATTTTTTGAAGGTCTGGTTCGCTACTTC[C/T]TCTTAAAACGACGGCGTTTTGAGGGGAAAAAAACA	T	C	CC	NN	CC	CC	CC	CC	CC	CC	CC	CC	CC	CC	CC	CC	CC	CC	CC	NN	CC	CC	CT	CC	CC	CC	CC	CT	CC	CT	CC	CC	CC	CC	CC	CC	CC	CC	CC	CT	CT	CC	CC	CT	CT
AX-147251568	Araip.B06	812371	+	CAGAACATTAAATCCCAAGCTTTTGGACCCAAACA[C/T]TGCCTCGAAAAATTGCCAGAGGTAAAGAATTAATT	T	C	TT	TT	TT	TT	TT	TT	TT	TT	TT	TT	TT	TT	TT	TT	TT	TT	TT	TT	TT	TT	TT	TT	TT	TT	TT	TT	TT	TT	TT	TT	TT	TT	TT	TT	NN	TT	TT	TT	TT	TT	TT	TT	NN
AX-147233317	Aradu.A09	42964550	+	TGACAAGGTGTAAGCTAGAAGGTGCGTCCATGGCT[A/G]CGTTCTATGGGAAGCTGAAAATACTTTGGGATGAA	A	G	NN	GG	GG	GG	GG	AG	NN	NN	GG	AG	NN	NN	GG	GG	GG	AA	AA	AA	NN	AA	AA	AA	NN	GG	GG	NN	GG	AG	GG	AG	AG	GG	GG	NN	AG	GG	GG	AA	AA	GG	AA	AA	AA
AX-147252430	Araip.B06	16914852	+	AGTACATATATACCCCTTTTCCTTTTTAATAGTTT[C/T]CTAGTACATTTAAGGCGTTATATAGGATTCGCTAA	T	C	TT	TT	TT	CT	TT	TT	NN	TT	TT	TT	TT	TT	TT	TT	CT	TT	TT	TT	TT	CT	TT	TT	TT	TT	TT	TT	TT	TT	TT	TT	NN	TT	TT	TT	CT	TT	TT	TT	TT	CT	TT	CT	TT
AX-147236963	Aradu.A10	105902517	+	ATTCCAATGCATGTAAGGAAAAGCATACATCAAGT[A/C]TAGTTGGAAAATGGAATGAAAGAAAGACATCCATT	A	C	AA	AA	AA	AA	AA	AA	AA	AA	AA	AA	AA	AA	AA	AA	AA	AA	AA	AA	AA	AA	AA	AA	AA	AA	AA	AA	AA	AA	AA	AA	AA	AA	AA	AA	AA	AA	AA	AA	AA	AA	AA	AA	AA
AX-147219686	Aradu.A04	21030919	+	CAAGTAAAAGAGAGGAGCATGGAAATGGTTGCTTT[G/T]AATTGATGAAGTTATTGATAATATTGCGCAGAATA	T	G	TT	TT	TT	TT	TT	TT	TT	TT	TT	TT	TT	TT	TT	TT	GT	NN	TT	NN	TT	GT	TT	TT	TT	TT	TT	TT	TT	TT	GT	TT	NN	TT	TT	TT	TT	TT	TT	TT	TT	GT	TT	NN	NN
AX-147219127	Aradu.A04	3517899	+	CCTAAGGCTAATTCAATCAAACCCTTATCAGTCAA[G/T]CCTTCACAGAAACGAAGATTCAAATCCTCAAGCTG	T	G	GG	GG	GG	GG	GG	GG	GG	GG	GG	GG	GG	GG	GG	GG	GG	GG	GG	GG	GG	GG	GG	GG	GG	GG	GG	GG	GG	GG	GG	GG	GG	GG	GG	GG	GG	GG	GG	GG	GG	GG	GG	GG	GG
AX-147254499	Araip.B07	2194742	+	CGTTGTGTTCGTTGCTTTTCTCCGGATAAAACTCC[A/G]GGACTGTCCACAAATGGAATGTGGTCCAGTAGCTT	A	G	GG	GG	GG	AG	GG	GG	GG	GG	GG	GG	GG	AG	AG	GG	GG	GG	NN	NN	NN	GG	NN	GG	GG	NN	GG	GG	GG	NN	GG	GG	AG	GG	GG	GG	GG	GG	NN	NN	AG	GG	GG	GG	GG
AX-147221549	Aradu.A05	4057609	+	TAGACCTTACCTTTTCGTATTTCTTTTACATTTAG[A/G]GTCCGTACAAGCTCCGGAACTTTTCTGGCCAGAGG	A	G	NN	AA	AA	AG	AA	AG	AA	NN	AA	NN	AA	AG	AA	AA	GG	AG	AA	AG	AA	AA	AA	NN	AA	AA	AA	AA	AA	NN	AA	AA	AG	AA	NN	AA	NN	AA	AA	AA	NN	GG	AA	GG	NN
AX-147215466	Aradu.A03	2450176	+	ATGGCCTTAATTTTTGGTTGAAGATTTTGCATAGC[G/T]AGTGTTGATTCAACCTAATAATATCAAATAAAATC	T	G	TT	TT	TT	TT	TT	GT	TT	TT	TT	NN	NN	TT	TT	TT	TT	TT	TT	TT	TT	TT	TT	NN	TT	NN	TT	GT	TT	TT	TT	TT	GT	TT	TT	TT	TT	TT	NN	NN	TT	TT	TT	GT	TT
AX-147227588	Aradu.A07	8582130	+	CATCTCACGATTATCAGATATTAATTTCAAGTAAA[A/G]TTTGCCGTATAGTTTCCACCAATTTTAAATTAGAA	A	G	NN	NN	NN	NN	NN	NN	NN	NN	NN	NN	NN	NN	NN	NN	NN	AA	NN	NN	NN	NN	NN	NN	NN	NN	NN	NN	NN	NN	NN	NN	NN	NN	NN	NN	NN	NN	NN	AA	NN	NN	NN	NN	NN
AX-147218217	Aradu.A03	128737567	+	AAAATCATATGTATCTTGAGCTATAATACAATTCA[A/C]TACTGCAAATGTAAAAGAACGGTTATCACTTCATT	A	C	AC	AC	AC	AC	AC	AC	AC	AC	AC	AC	AC	AC	AA	AC	AA	NN	AA	AA	AC	AA	AA	AA	AC	AC	AC	AA	AC	AC	AC	AA	AA	AA	AC	AC	AC	AA	AC	AA	AA	AA	AA	AA	AA
AX-147246421	Araip.B04	755273	+	CAGTGTTTCTGGTCTTTGGGCAATATCTAATCCTA[A/G]GCTAGCTTGCAATTGTATTTGTACACATAGAAGAG	A	G	GG	GG	GG	GG	GG	GG	GG	GG	GG	GG	GG	GG	GG	GG	GG	AG	AG	GG	GG	GG	NN	AG	GG	GG	GG	GG	GG	GG	GG	GG	GG	GG	GG	GG	GG	GG	GG	GG	AG	GG	GG	GG	AG
AX-147207796	Aradu.A01	1043415	+	TGATTTCTTTTCCGTGTATTGTGTGTAAAATTTGC[A/G]GTCTCATCATGAGGTTGGTGTTTCTTGCAGAATGA	A	G	GG	GG	GG	GG	GG	GG	GG	GG	GG	GG	GG	GG	GG	GG	GG	GG	GG	GG	GG	GG	GG	GG	GG	GG	GG	GG	GG	GG	GG	GG	GG	GG	GG	GG	GG	GG	GG	GG	GG	GG	GG	GG	GG
AX-147215507	Aradu.A03	2944623	+	CTGATGGACTCTTGTTTAGAAGGTCATTTTTCGAA[C/T]GATGATGGAACTGAGATAGTGAGATTGGCTTCGCG	T	C	CT	CC	CC	CC	CC	CC	NN	CC	CC	CC	CC	CC	NN	CC	NN	CC	CC	CT	CC	NN	CC	CC	CC	CT	CC	CC	CC	CC	CT	CC	NN	NN	CC	CC	CC	CC	NN	CC	NN	CC	CC	CC	CT
AX-147241902	Araip.B02	91431213	+	ACGTCATATGAAGCAAGAACCAAATAAAATACAGC[A/C]AAGAATCATATATTAATGAGACAAGTAGCTGTAAC	A	C	AA	AA	AA	AC	AA	AA	AC	AA	AA	AA	AA	AA	AA	AA	AA	AC	AC	NN	AA	AA	AC	AC	AA	AA	AA	AC	NN	NN	AA	AA	AA	AA	AA	AA	AA	AA	AA	AC	AC	AA	NN	AA	AC
AX-147210299	Aradu.A01	17297813	+	GAGGGAACAGCTGAAACAGAAGGATCTTGACATCG[A/G]GTCTTTGAGGGTAGAATTGAGTAAGAAGGATTATG	A	G	GG	GG	GG	AG	GG	GG	GG	GG	GG	NN	GG	AG	GG	AG	GG	GG	GG	GG	GG	AG	GG	GG	NN	GG	NN	AG	GG	GG	GG	NN	AG	GG	GG	GG	GG	GG	GG	GG	GG	GG	NN	GG	GG
AX-147216501	Aradu.A03	27608746	+	ATAATATCAGAGGAGAGCTACTCCAACATTTTACA[C/T]GTCCTGCTCATCTTCCACACAATATTTACAAATAT	T	C	NN	NN	CT	CT	NN	CC	CC	NN	NN	CC	CC	CC	CC	CT	NN	TT	CT	CT	TT	CT	TT	CT	CC	CC	CT	CT	CC	NN	NN	CC	CT	NN	CT	CT	CT	NN	CC	CT	TT	NN	CT	CC	CT
AX-176791439	Araip.B06	5086623	+	ATCGCTACTGAAGGGTTTCCAAAAGGAACATATGA[C/T]GGTGTAGGAATCATACTTAGTATTTTTTTGGTTGT	T	C	CC	CC	CC	CC	CC	CC	CC	CC	CC	CC	CC	CC	CC	CT	CC	CC	CC	CC	CC	CC	CC	CC	CC	CC	CC	CC	CC	CC	CC	CC	CC	CC	CC	CC	CC	CC	CC	CC	CC	CC	CC	CC	CC
AX-147208887	Aradu.A01	6171455	+	AATGCCATGCTTAATGGACTGTGCAAAGCTGGGAA[G/T]ATTGAAGAAAGTTTCCAGTTGTGGGAGGAGATGAA	T	G	TT	TT	TT	TT	NN	GT	GT	TT	TT	TT	TT	TT	TT	TT	TT	TT	TT	NN	TT	TT	TT	TT	TT	GT	NN	TT	TT	TT	TT	TT	TT	TT	NN	NN	TT	NN	TT	TT	TT	TT	TT	NN	TT
AX-147235816	Aradu.A10	32708988	+	AGAATGAAGTAATAAACCACACAACAAATACCCAG[C/T]AACATTACCTACCATATTGTTCAGCACAAGCATGA	T	C	NN	CC	CC	NN	CC	CC	CC	CC	CC	NN	CC	CT	CC	CC	CC	CC	CC	CC	NN	CC	CT	CC	CC	CC	CC	CC	CC	CT	CC	CC	CT	NN	CC	CC	CC	CC	CC	CC	CC	NN	CC	CC	CC
AX-147246752	Araip.B04	4420103	+	AAGCTGAACTCTAGTAGCATGACAAGAAGCCTCTG[C/T]GCAAAGATGGGAATAGGATCTTCATCTTCAATAAA	T	C	CT	CC	CC	CC	CC	NN	CC	CC	CC	CT	CC	CT	CC	CT	CC	CT	NN	NN	CC	CC	CC	CC	CC	CC	CC	CT	CC	CC	CC	CC	CC	CC	CT	CC	CC	CC	CC	NN	CC	CC	CC	CC	CC
AX-147229093	Aradu.A07	77933174	+	CGTCGTCTTCCCTTTCCCAGACCCATACCTTCAAA[A/G]TTGGATAGTCCGAACCCGACCCATTTCACTGCTTG	A	G	AA	AA	AA	AA	AA	AA	AA	AA	AA	AA	AA	AA	AA	AA	AA	AA	AA	AA	AA	AA	AA	AA	AA	AA	AA	AA	AA	AA	AA	AA	AA	AA	AA	AA	AA	AA	AA	AA	AA	AA	AA	AA	AA
AX-147212772	Aradu.A02	2939572	+	TGAAGGATGTTAGTCTTTAGACAATTTTTAAAGTT[G/T]TTTTGAAGCACTCACACCCTTGCTATCCAGACCGT	T	G	TT	TT	TT	TT	TT	TT	TT	TT	TT	TT	TT	TT	TT	TT	GT	GT	GT	GT	TT	GT	GT	GT	TT	TT	TT	GT	TT	TT	TT	TT	TT	TT	TT	TT	TT	TT	TT	GT	GT	GT	GT	GT	GT
AX-147255933	Araip.B07	96266706	+	CCTATAACTGGCTGGCTGCTTCTGTGCTACTATCA[C/T]CAGCTATTACCATACCCTAATGAGAGGCTGCTATG	T	C	TT	TT	TT	TT	TT	TT	TT	TT	TT	TT	TT	TT	TT	TT	TT	TT	TT	TT	TT	TT	TT	TT	TT	TT	TT	TT	TT	TT	TT	TT	TT	TT	TT	TT	TT	TT	TT	TT	TT	TT	TT	TT	TT
AX-147256681	Araip.B07	122864685	+	TAAGGGGCAGAAATTCATCCTAGCTCTACAATCCA[C/T]AAGACGACCAATATCGCGGTCAATCTGCAAGAATC	T	C	CC	CC	CC	CC	CC	CC	CC	CC	CC	CC	CC	CC	CC	CC	CC	CC	CC	CC	CC	CC	CC	CC	CC	CC	CC	CC	CC	CC	CC	CC	CC	CC	CC	CC	CC	CC	CC	CC	CC	CC	CC	CC	CC
AX-147250924	Araip.B05	142477828	+	GGATGCTGTTTTGAAAGAGAAATCACAAGCTGAGA[C/T]GGAAATGGAAGCATCCCTATCGAGTGTGATGCACG	T	C	TT	TT	TT	TT	TT	TT	TT	TT	TT	TT	TT	TT	TT	TT	TT	TT	TT	TT	TT	TT	TT	TT	TT	TT	TT	TT	TT	TT	TT	TT	TT	TT	TT	TT	TT	TT	TT	TT	TT	TT	TT	TT	TT
AX-147258782	Araip.B08	110877541	+	CCTCTATACCATGGATCCATTGGCAGCATTGCTTC[A/G]CCACTCAACATTCGCCTAACATTGGCAATAATTTC	A	G	AA	AA	AA	AA	AA	AA	AA	AA	AA	AA	AA	AA	AA	AA	AA	AA	AA	AA	AA	AA	AA	AA	AA	AA	AA	AA	AA	AA	AA	AA	AA	AA	AA	AA	AA	AA	AA	AA	AA	AA	AA	AA	AA
AX-176791440	Araip.B04	28766009	+	TCAGAAGTGGTTGGTGGTTGATTACTATGGCCAGC[A/G]ATAAAGCCGGCACCAACATCATCAGAAAGTCCAAC	A	G	GG	GG	NN	NN	AG	AG	GG	GG	GG	GG	GG	AG	GG	NN	GG	GG	GG	GG	GG	GG	GG	GG	NN	GG	GG	GG	GG	GG	GG	GG	GG	GG	GG	GG	AG	GG	GG	GG	GG	GG	GG	GG	GG
AX-147253841	Araip.B06	129798859	+	GGTTCACAAGAATTTGCGAGGAATTATTCGGAATG[C/T]TAATCACTGTCCTTTTCGTTCAACAAGCTGTAAAG	T	C	CC	CC	CC	CC	CC	CC	CC	CC	CC	CC	CC	CC	CC	CC	CC	CC	CC	CC	CC	CC	CC	CC	CC	CC	CC	CT	CC	CC	CC	CC	CC	CC	CC	CC	CC	CC	CC	CC	CC	CC	CC	CC	CC
AX-147249143	Araip.B05	9068762	+	GTGAAAGCCTTACCTACTACATTGCCCTCTTTCAC[A/C]GTTACACTTTCCACCAAAACCCATAAATGTACTGA	A	C	AA	AA	AA	AA	AA	AA	AA	AA	CC	AA	AA	AA	AA	AA	CC	CC	CC	CC	CC	CC	CC	CC	AA	AA	AA	CC	AA	AA	AA	AA	AA	AA	AA	AA	AA	AA	AA	CC	CC	CC	CC	CC	CC
AX-176791441	Araip.B04	102844894	+	CAAAACAAAGAGTTTGTACTTTATAAAGATGGGTT[G/T]CAATTTGTTTTACCTAAGCTTTGTTCTGGTCAATA	T	G	TT	TT	TT	TT	TT	TT	TT	TT	TT	NN	TT	TT	TT	TT	GT	TT	TT	TT	TT	GT	TT	TT	NN	TT	TT	TT	TT	TT	TT	GT	TT	TT	TT	TT	TT	TT	TT	NN	TT	GT	TT	GT	TT
AX-147213631	Aradu.A02	28574740	+	TTTTCTTAATCCCTTATCGTTTGAAGATGCTCAAG[A/G]ACTCATCAAATGTGGATTATATTTTTAATAGAGGA	A	G	NN	GG	GG	NN	GG	GG	GG	AG	NN	AG	GG	NN	GG	GG	GG	AG	GG	NN	GG	GG	GG	GG	NN	NN	GG	GG	NN	GG	NN	GG	AG	GG	GG	GG	AG	GG	GG	GG	GG	GG	NN	NN	GG
AX-147248069	Araip.B04	113520371	+	GGCTGGGGTTTTTCAATGCTATTTGCTATTTGATT[G/T]AGTTTCGGTTATTTCTTGTTGCGATTAGAGTAACT	T	G	GG	GT	NN	GG	GT	GG	GT	NN	GT	NN	GG	GG	NN	GT	NN	NN	GG	NN	GG	GG	NN	GG	GG	GT	GT	GG	GT	GG	GG	GT	GG	NN	NN	GT	NN	GT	GT	GT	NN	GG	NN	GG	GG
AX-147249216	Araip.B05	11644371	+	GTGTTGTCCTTAATCTATCTATATTGGAACTGGAG[A/G]AGGGTGAGGGTGGGACCCACTGGAGTGGAAGCGTC	A	G	NN	NN	AA	AA	AA	AA	AG	AA	AA	AA	AG	AA	AA	AA	AA	AA	AA	AA	AA	AA	AA	AG	AA	AA	NN	AA	AG	AG	NN	AA	AA	AA	AA	AG	AA	AA	AA	AA	AA	NN	AA	AA	NN
AX-147232389	Aradu.A09	4080202	+	CAAGATCTAGTGAACCTTTGCCACCTTGATATTCG[A/G]GGTGCTTCTCGTCTGAAAGAGATACCCAAGGGAAT	A	G	AG	GG	NN	GG	GG	AG	GG	GG	GG	NN	NN	AG	NN	GG	GG	GG	NN	GG	NN	NN	NN	GG	GG	GG	GG	GG	GG	AG	GG	GG	AG	NN	AG	GG	GG	GG	NN	NN	GG	GG	NN	GG	GG
AX-147218027	Aradu.A03	126104233	+	CTCACTCTATCAATTTCTTCGTTCAGACGCCTCTC[A/G]GCTTTCTTCAAATAATCACCACAATCGCAACACTC	A	G	GG	GG	GG	GG	GG	GG	GG	GG	GG	GG	GG	AG	GG	GG	GG	GG	GG	GG	GG	GG	GG	GG	GG	GG	GG	GG	GG	GG	GG	GG	GG	GG	GG	GG	GG	GG	GG	GG	GG	GG	GG	GG	GG
AX-147253509	Araip.B06	123370672	+	CCGGCCGAGATGGATGAATTTCAGAGGAAAGAAAA[C/T]GACATGACAATTCTTATGAATGTAGTATATGCATC	T	C	TT	TT	TT	TT	TT	TT	TT	TT	TT	TT	TT	TT	TT	TT	TT	TT	TT	TT	TT	TT	TT	TT	TT	TT	TT	TT	TT	TT	TT	TT	TT	TT	TT	TT	TT	TT	TT	TT	TT	TT	TT	TT	TT
AX-147254459	Araip.B07	1945835	+	AGACAACATACAAAGAAATTGTGATAGGTACATTT[A/C]CCTGTTTTCGTCAGAGAAATTGGTGTCTATATTAC	A	C	NN	NN	NN	NN	NN	AC	NN	NN	NN	AC	NN	NN	NN	NN	AA	AC	NN	NN	NN	NN	NN	NN	NN	AC	CC	NN	NN	NN	AC	AC	AC	NN	NN	NN	NN	AC	NN	AC	AC	NN	AC	AA	NN
AX-147211171	Aradu.A01	49885303	+	GCGTTCCCAAAATTTCCCAACACTTTCAAAATCGA[C/T]GAGATTCGTTCCCAAGAGTACCATCACCTCACTTT	T	C	CT	CC	CT	NN	CC	CT	CC	NN	CC	CC	CC	CT	CT	CT	NN	CC	CC	CC	NN	CC	CC	CC	CC	CC	CT	NN	CC	NN	CC	NN	CT	NN	CC	NN	NN	CC	CC	CT	CT	CC	CT	CT	NN
AX-147213952	Aradu.A02	64316958	+	ATTTAACCATTCAGTACCAAACTGTCTTATAGATT[A/C]TATTGACAAGGAGCAAAAGAAGTACAATTCTTAAG	A	C	AA	AA	AA	AA	AA	AA	AA	AA	AA	AA	AA	AA	AA	AA	AA	AA	AA	AA	AA	AA	AA	AA	AA	AA	AA	AA	AA	AA	AA	AA	AA	AA	AA	AA	NN	AA	AA	AA	AA	AA	AA	AA	AA
AX-147258365	Araip.B08	64661915	+	GCCGCAAGTTTTTTCTGGACAGCTCAGCATAATAG[C/T]GTGTGTTTAAAATTTAATGTACGCGTCAGATCAGA	T	C	CC	CC	NN	NN	CC	CT	CC	CC	CC	CC	CC	CC	NN	CC	CC	CT	NN	CC	CC	CC	CT	CT	NN	CC	CC	CC	CC	NN	CC	CC	CC	CC	NN	CC	NN	CC	CC	CT	CC	CC	CC	CC	CC
AX-147219620	Aradu.A04	17509420	+	AGGCTACCTCTTGCCATGTTTGAAGAGAATAGTGT[C/T]TTAGATGATTTAGATCCAGAGTCTGTTGCTTTCCA	T	C	TT	NN	TT	TT	TT	TT	TT	TT	NN	TT	TT	TT	TT	TT	TT	TT	CT	NN	TT	TT	TT	NN	TT	TT	TT	TT	TT	NN	TT	CT	CT	NN	TT	TT	TT	TT	TT	TT	TT	TT	TT	TT	NN
AX-147221264	Aradu.A04	120538129	+	TCAGTGGAGGTGTTTCTCGAATTAAAGCTCATGTC[A/G]ATCGGATTCCCGGTAAAGGTATCTCCATATGCTCA	A	G	AA	AA	AA	NN	AG	AA	NN	AA	AA	NN	AA	AA	AG	AA	AA	AA	AA	AA	AA	AA	AG	AA	AA	AA	AA	AA	AA	AA	NN	NN	AG	NN	AA	AA	AA	AG	NN	AA	AG	AA	AA	AG	NN
AX-176791442	Aradu.A07	71954095	+	TTTTGATGCATTAAAGTTGAAGAATGCGGCTGATA[A/G]TCAAAATAAAGGATGTGATGCAGTGAATATAGTGG	A	G	GG	NN	GG	AG	GG	NN	GG	GG	GG	GG	GG	AG	AG	GG	GG	GG	NN	GG	GG	AG	GG	NN	AG	GG	NN	AG	GG	AG	GG	NN	GG	NN	GG	GG	AG	GG	GG	GG	NN	GG	AG	AG	GG
AX-147264579	Araip.B10	120537714	+	CCTGCCAGCCTCGGCGGAGGGCTCAAACAAAATCA[C/T]AGGTCTTCAAGTGTTAAGGCCAATGCGCATGCTCC	T	C	CC	CC	CC	CC	CC	CC	CC	CC	CC	CC	CC	CC	CC	CC	CC	CC	CC	CC	CC	CC	CC	CC	CC	CC	CC	CC	CC	CC	CC	CC	CC	CC	CC	CC	CC	CC	CC	CC	CC	CC	CC	CC	CC
AX-147221190	Aradu.A04	119627935	+	CTTTGTTAATCACCCTTTGAACCAAATTTCTTATA[A/G]TTGTTCAAATTGTTTATAATTCATCTGATCATAAA	A	G	AA	AA	AA	AA	AG	AA	NN	AA	AA	AA	AA	AA	AG	AA	AA	AA	AA	NN	AA	AA	AG	AA	AA	NN	AA	AA	NN	AA	AA	AG	AG	AA	AA	AA	AA	AG	NN	AA	AA	AA	AG	NN	NN
AX-147237453	Araip.B01	718433	+	GCAGGAAAGGCAGTCCAGGTTCCTATATATGATTT[C/T]AAATCGAGTTCACGAACAGGATACAGGTTAATTCT	T	C	TT	TT	TT	TT	TT	TT	TT	TT	TT	TT	TT	TT	TT	TT	TT	TT	TT	TT	TT	TT	TT	TT	TT	TT	TT	TT	TT	TT	TT	TT	TT	TT	TT	TT	NN	TT	TT	TT	TT	TT	TT	TT	TT
AX-147232479	Aradu.A09	5404956	+	TCCAAATTCACATCAGCTAAAGTTGGGGACACTGA[C/T]CCCTGATCCCAAGTAAAGTTTCCACCTTCAATTTC	T	C	TT	TT	TT	TT	TT	TT	TT	TT	TT	TT	TT	TT	TT	TT	TT	TT	TT	TT	TT	TT	TT	TT	TT	TT	TT	TT	TT	TT	TT	TT	TT	TT	TT	TT	TT	TT	TT	TT	TT	TT	TT	TT	TT
AX-147232837	Aradu.A09	13209516	+	ACTAACTACATCTCCATGTGGTGGAGAGATGACTG[C/T]GGATCACAAAACTAGCTGCATTACTGAAAGGCCTT	T	C	CC	CC	CC	CC	NN	CT	CC	NN	CC	CC	CC	NN	CC	CC	CC	NN	NN	CC	CT	NN	CC	CC	CC	NN	CC	CT	CC	NN	CC	NN	CC	CC	CC	CC	CC	CC	CC	CT	NN	CC	CC	CC	CC
AX-147236712	Aradu.A10	102024125	+	AAACGGCGCTCTAGTGCAGGGTCCTTCTCAATATA[C/T]TTCCGATACTCATCTAGAGTTGTTGCACCAATACA	T	C	TT	TT	TT	TT	TT	TT	TT	TT	TT	TT	TT	TT	TT	TT	TT	TT	TT	TT	TT	TT	TT	TT	TT	TT	TT	NN	TT	TT	TT	TT	TT	TT	TT	TT	TT	TT	TT	TT	TT	TT	TT	TT	TT
AX-147250268	Araip.B05	120985080	+	TTTAGTGAAATTTGATGCATAACTCTCTGATTCCT[A/G]TGTACATAATTTTCCTTCACAGCAAGAACCAAAGT	A	G	AA	AA	AA	AA	AA	AA	AA	AA	AA	AA	AA	AA	AA	AA	AA	AA	AA	AA	AA	AA	AA	AA	AA	AA	AA	AA	AA	AA	AA	AA	AA	AA	AA	AA	AA	AA	AA	AA	AA	AA	AA	AA	AA
AX-176791443	Araip.B01	135986574	+	GGGAAGCGTTTTAAGTCGGAACAATAGTTATAGAC[C/T]ATGAAATTCTTGTGCACCCAGTTGAGTTTGTCTAC	T	C	CT	CC	CC	TT	CC	CT	CC	NN	NN	CC	CC	NN	CC	CC	TT	TT	TT	TT	CC	TT	TT	TT	CC	NN	NN	TT	CC	NN	CC	CC	TT	CC	CC	TT	CC	CC	CC	TT	TT	TT	TT	CT	TT
AX-147246420	Araip.B04	752808	+	AAGGATGAAGGAGGAGTAGCAGAAAGGTTAGGGTT[A/G]TTTGCATTTAGCCTTAGTTTTTTGCTGTCTTCAAC	A	G	AA	AA	AA	AA	AA	AA	AA	AA	AA	AA	AA	AA	AA	AA	AA	AA	AA	AA	AA	AA	AA	AA	AA	NN	AA	AA	AA	AA	AA	AA	AA	AA	AA	AA	AA	AA	AA	AA	AA	AA	AA	AA	AA
AX-147228482	Aradu.A07	55508892	+	GTTCCAAATTCAACCACAAATTTAACAGGCTGAAG[A/C]TGAAACCATCAACCTCGGCTGCCAGCTTTTGAAAC	A	C	CC	CC	CC	CC	CC	CC	CC	CC	CC	CC	CC	CC	CC	CC	CC	CC	CC	CC	CC	CC	CC	CC	CC	CC	CC	CC	CC	CC	CC	CC	CC	CC	CC	CC	CC	CC	CC	CC	CC	CC	CC	CC	CC
AX-147218045	Aradu.A03	126532720	+	GCACCTTGATCTATCCGAAGGGATATGCCGGCGAC[C/T]ACATGTTTCGGATTCAAATAACTCAGAAACCTCAG	T	C	TT	TT	TT	TT	TT	TT	TT	TT	TT	TT	TT	TT	TT	TT	TT	TT	TT	TT	TT	TT	TT	TT	TT	TT	TT	TT	TT	TT	TT	TT	TT	TT	TT	TT	TT	TT	TT	TT	TT	TT	TT	TT	TT
AX-147249543	Araip.B05	20102469	+	ATGATCAATAGCATCTTGTTGCCTTGCAAGACTTG[C/T]TTCAATACTTTGTAATCTTCCTTCCATATAAATCT	T	C	TT	TT	TT	TT	TT	TT	TT	TT	TT	TT	TT	TT	TT	TT	TT	TT	TT	TT	TT	TT	TT	TT	TT	TT	TT	TT	TT	TT	TT	TT	TT	TT	TT	TT	TT	TT	TT	TT	TT	TT	TT	TT	TT
AX-147238472	Araip.B01	45958898	+	TGAAATGGCAGGTACACCCTAAATATATGGGATGT[C/T]GGGGGACAGAAAACAATACGATCTTATTGGAGAAA	T	C	CT	CC	NN	CC	CC	CC	CT	CT	CC	CT	CC	CT	CT	NN	CC	NN	CC	CC	CT	CC	CT	CC	CC	CC	CC	CC	CC	NN	NN	CC	CC	NN	NN	CC	CC	CC	CC	CC	CT	NN	CC	CT	NN
AX-147217893	Aradu.A03	124388226	+	GTGTTGAGGAAAGGGTTGGAGCACATTCCGGATTC[A/G]GTTAGGCTGTGGAAGGCTGTTGTGGAGCTTGCCAA	A	G	GG	GG	GG	GG	GG	GG	GG	GG	GG	GG	GG	GG	GG	GG	GG	GG	GG	GG	GG	GG	GG	GG	GG	GG	GG	GG	GG	GG	GG	GG	GG	GG	GG	GG	NN	GG	GG	GG	GG	GG	GG	NN	GG
AX-147216723	Aradu.A03	36501840	+	GAATAATGAGTGGCTTTATGTTCGATGAATTTGAC[C/T]TCTAAAGGCACCAGATACCACCTGAAAAACCTTCA	T	C	CT	CT	CC	CC	NN	CC	CC	CT	CT	CT	CC	CT	NN	CT	CC	CC	CC	CC	NN	NN	NN	NN	CT	CC	CC	CC	CC	CC	CC	CT	CC	CC	CC	CC	CT	CC	CC	CC	CT	NN	CT	NN	CC
AX-147224583	Aradu.A06	6762373	+	TGAACTAAACAACGAAATCACCTATTACAATGAAT[G/T]ACATGCTATATCGAACTTAAAATGTTAAAATACAG	T	G	TT	TT	TT	TT	TT	TT	TT	TT	TT	TT	TT	TT	TT	TT	GT	TT	TT	TT	TT	GT	TT	TT	TT	TT	TT	TT	TT	TT	TT	TT	TT	TT	TT	TT	TT	TT	TT	TT	TT	GT	TT	TT	TT
AX-147221341	Aradu.A04	121124372	+	TTATATTGCCATTTTCTAATTTATCCTTAGCAATG[A/G]GAGTGGTCCTATCAGACCTAACCAAGTTTGTCATG	A	G	GG	GG	GG	AG	GG	GG	GG	GG	GG	AG	GG	GG	GG	GG	GG	GG	NN	AG	GG	GG	GG	NN	GG	GG	GG	AG	GG	GG	GG	GG	AG	GG	GG	GG	GG	GG	GG	AG	AG	GG	AG	AG	AG
AX-147218939	Aradu.A04	1637259	+	AAGTTGAACTAAGTTTATCAAACACTAAACTCAAG[C/T]AATTAACACATTTGGCAATTGATTCTTTTGGAAAA	T	C	CC	CC	CC	CC	CC	CC	CC	CC	CC	CC	CC	CC	CC	CC	CC	CC	CC	CC	CC	CC	CC	CC	CC	CC	CC	CC	CC	CC	CC	CC	CC	CC	CC	CC	CC	CC	CC	CC	CC	CC	CC	CC	CC
AX-147208313	Aradu.A01	3335170	+	ATGACATGGCAGGACAAGCTGCATCCATTGGACAG[A/G]CAAGAATTAGGCCAGAAGAAAGCGATACGATTAGC	A	G	GG	GG	GG	GG	GG	GG	GG	GG	GG	GG	GG	GG	GG	GG	GG	GG	GG	GG	GG	GG	GG	GG	GG	GG	GG	GG	GG	GG	GG	GG	GG	GG	GG	GG	GG	GG	GG	GG	GG	GG	GG	GG	GG
AX-147248613	Araip.B04	128418875	+	TAAATCTAGTAACTTATCCATATCAGATTGTTGTA[A/G]TTTTGATATGGGTATACCAGTCCATTTGCTCACAA	A	G	AA	AA	AA	NN	AA	AA	AA	NN	AA	AA	AA	AA	AA	AA	AA	AA	AA	AA	AA	AA	NN	AA	AA	AA	AA	AA	AA	AG	AG	AA	NN	NN	AA	AA	AA	AA	AA	AA	AA	AA	AA	AA	AA
AX-147221251	Aradu.A04	120330511	+	TAACAATTGCGCATTTTACACAGTCTATGGTTAGC[G/T]AAAAGAGAACCAACTAACTTATTTTCTTCTGCAAA	T	G	GT	GT	GT	GT	TT	GT	GT	GG	GT	GG	GT	GT	TT	GT	GT	GT	GT	GT	GT	GT	GT	GT	GT	GT	GT	GT	GT	GT	GT	TT	GT	GT	GT	GT	GT	NN	GT	GT	GT	GT	GT	GT	GT
AX-147246079	Araip.B03	132032257	+	GAGGTAGAATTACTCCCATCCAAGCCTTGTTATCT[A/G]GCATCCCATTGTTAGCCTTTGCTACTTATCTTTCT	A	G	AA	AA	AA	AA	AA	AA	AA	AA	AA	AA	AA	AA	AA	AA	AA	AA	AA	AA	AA	AA	AA	AA	AA	AA	AA	AA	AA	AA	AA	AA	AA	AA	AA	AA	AA	AA	AA	AA	AA	AA	AA	AA	AA
AX-147255209	Araip.B07	18647940	+	AGTTTTACACGAACAACTGAGCTAAAAGTCAAAGA[C/T]TATTTCCACGATAAACATCTTCGAAAAACAAAAAG	T	C	CT	CC	CC	CC	CT	CT	CC	NN	NN	CT	CT	NN	NN	CT	CT	CC	CC	NN	NN	NN	CC	NN	NN	CC	CC	CC	NN	CT	CC	CC	NN	NN	CT	NN	NN	NN	CC	CT	CT	NN	CT	CT	CT
AX-147227587	Aradu.A07	8566268	+	GATGGTTCCATGCCACCTTCGAACTCCAATTCTTC[G/T]AGGGTTTATGTAAACACAAAAGCTAAGAATCTGAT	T	G	GG	NN	NN	GT	GT	NN	GG	NN	GG	GT	GT	GT	GT	GT	GG	NN	GG	GG	GT	GT	GG	GG	NN	NN	GT	GG	GT	GG	GG	GT	NN	NN	GG	NN	GG	GT	NN	GT	GG	NN	NN	GG	NN
AX-147208300	Aradu.A01	3280783	+	GAGCCAGGAAAGCTGATTCGTGAACGCTATAGAAC[A/G]GCATCTCAAGTGGTCCAGAATCAAGTTAGGAGTTT	A	G	NN	GG	GG	GG	GG	GG	GG	GG	GG	AG	GG	AG	NN	GG	GG	GG	GG	GG	GG	GG	GG	GG	GG	GG	GG	GG	GG	NN	GG	GG	AG	GG	GG	GG	NN	GG	GG	GG	GG	GG	NN	AG	AG
AX-176791444	Aradu.A04	2873698	+	TCACCGTGGAGATCGTATGCATCTCTTTCCTCATC[A/G]TGTTCGCCATCAACTACTTCACCGGAAAGCGCGAG	A	G	AG	AG	NN	NN	GG	AG	GG	NN	GG	GG	GG	AG	GG	AG	AG	AG	GG	GG	GG	GG	GG	GG	GG	NN	GG	GG	GG	NN	GG	GG	GG	GG	GG	GG	NN	GG	GG	GG	GG	GG	AG	NN	AG
AX-147246033	Araip.B03	131418730	+	TTAAGAATTGAGAATAGTCAATATTGAAGTCCTAA[G/T]AAGGTTTCTGTTGCAGAACAACTTGGTTATGTGGT	T	G	GG	GG	GG	GG	GG	GG	GG	GG	GG	GG	GG	GG	GG	GG	GG	GG	GG	GG	GG	GT	GG	GG	GG	GG	GG	GG	GG	GG	GG	GG	GG	GG	GG	GG	GG	GG	GG	GG	GG	GG	GG	NN	GG
AX-147256755	Araip.B07	123867152	+	GCATGCATGCAGTCTGTAGAAGATGGGCAGTATTT[A/G]TAGGTAAAAAATCAAGGGAATAAGCAAGATGTCCA	A	G	AA	AA	AA	AA	AA	AA	AA	AA	AA	NN	AA	AA	AA	AA	AA	AG	AG	AG	AA	AA	AG	AG	NN	AA	AA	AG	AA	NN	AA	AA	AA	AA	AA	AA	AA	AA	AA	NN	AG	AA	AG	AA	NN
AX-147255237	Araip.B07	20573541	+	CTGATTCAATAACAATTAGATACATCTTTTCTCTC[A/G]TTCAATATACCTTTTGAAACAAACTGCCACAGATA	A	G	AA	AA	NN	NN	AA	AG	AG	AA	AA	NN	AA	AA	AA	AA	AA	NN	AA	AA	AA	AA	AA	AA	NN	AA	AA	AG	AA	NN	AA	AA	NN	AG	NN	AA	AA	AA	AA	AA	AA	AA	AG	AA	AA
AX-147249205	Araip.B05	11036783	+	CCAATTCTGTTCTCCGAAGCAGGGTTCCAAACGAA[C/T]CCGCCACCATGAGAACGGGAGAGGAAGGGGCTGAC	T	C	TT	TT	TT	CT	TT	TT	TT	TT	TT	TT	TT	CT	TT	TT	TT	TT	TT	TT	TT	TT	TT	TT	TT	TT	NN	NN	TT	NN	TT	TT	TT	TT	TT	TT	TT	TT	TT	TT	NN	TT	TT	CT	TT
AX-147247828	Araip.B04	98319952	+	TGGTTGATTTAAGTATCTCAAGTTTTGGTATCTGT[G/T]TCTTGAACCATGCCATTCTTTCTGCCTTTTTCATA	T	G	GG	GG	GG	GG	GG	GG	GG	GG	GG	GG	GG	GG	GG	GG	GG	GG	GG	GG	GG	GG	GG	GG	GG	GG	GG	GG	GG	GG	GG	GG	GG	GG	GG	GG	GG	GG	GG	GG	GG	GG	GG	GG	GG
AX-147251167	Araip.B05	145560819	+	TCCATGGAAAACGTTCTCCTTCGTCGCCTTGGAAA[C/T]CATGGGAACTGTTATGTGTGTGTTTGGGAGTTCTT	T	C	NN	CC	CT	TT	CC	CC	CC	TT	CC	CC	CC	NN	CC	NN	CC	TT	TT	TT	CC	NN	TT	TT	NN	CC	NN	TT	CC	TT	TT	TT	TT	TT	TT	TT	TT	TT	CC	TT	TT	NN	TT	NN	TT
AX-147262987	Araip.B10	2842700	+	CTCAACATACCAAGAGATCCTATAAATTTTGGAAT[A/G]GGGACTCCTTGGAAATTATTATGACTAAGGTCCAA	A	G	GG	GG	GG	NN	GG	NN	AG	NN	GG	GG	AG	AG	GG	AG	NN	GG	AG	NN	GG	GG	GG	GG	AG	GG	AG	AG	GG	GG	GG	AG	AG	GG	GG	GG	NN	NN	NN	GG	NN	NN	NN	NN	AG
AX-147234268	Aradu.A09	113058078	+	TGATTACACATGAACGAGAGCCTTGCTATAAAATA[C/T]CAAACCATCTTCATTCTGCAATACATTGGCAGGCA	T	C	NN	CC	CC	NN	CC	NN	CC	CC	CC	CT	CC	CT	CC	NN	CC	CT	CC	CC	NN	CC	CC	CC	NN	CC	CC	CC	CC	CT	CC	CC	CT	CT	CC	CC	CC	CC	CC	CC	CC	CC	CC	CC	CC
AX-147262839	Araip.B10	910877	+	TTGTTCGAGCAGAAGTCTTGGATTGCCATCAATAC[G/T]GGCAGCTTCCTCTTTAGGAATTGCCAGTGGTCCTT	T	G	GG	GG	GG	GG	GG	GT	GG	NN	GG	GG	GG	GT	GG	GG	GG	GG	GG	GG	GG	GG	GG	GG	GG	GG	GG	GG	GG	GG	GG	GG	GG	GG	GG	GG	GG	GG	GG	GG	GG	GG	GG	GG	GG
AX-147218673	Aradu.A03	133902589	+	GATGTGCATTTTCTCTACTTGCAATTATCATAAAC[C/T]CAATATATAAAAATCAATCTGAATATTGGGACAGC	T	C	TT	TT	TT	TT	TT	TT	TT	TT	TT	TT	TT	TT	TT	TT	TT	TT	TT	TT	TT	TT	TT	TT	TT	TT	TT	TT	TT	TT	TT	TT	TT	TT	TT	TT	TT	TT	TT	TT	TT	TT	TT	TT	TT
AX-147212542	Aradu.A02	1853410	+	TGTGATTCACTGACCTCCTTGTCGTTGGATGTCTT[C/T]CCCAATCTCAAGAATCTCGATATACATCATTGTAG	T	C	CC	CC	CC	NN	CC	CC	CC	NN	CC	CT	NN	CT	TT	NN	CT	TT	TT	TT	NN	CC	TT	NN	CC	CC	NN	TT	NN	NN	CC	CT	CT	NN	CT	CC	CC	CC	CT	TT	TT	CC	TT	CT	TT
AX-147227290	Aradu.A07	4454968	+	GCTTTCAGAAAATCTCCTAATTCCCAACGGCTAAA[A/G]ACCTGGTAGTGCACAGCTAATATGATTGTAAACAT	A	G	AA	AA	AA	AA	AA	AA	AA	AA	AA	AA	AA	AA	AA	AA	AA	AA	AA	NN	AA	AA	AA	AA	AA	AA	AA	AA	AA	AA	AA	AA	AA	AA	AA	AA	NN	AA	AA	AA	AA	AA	AA	AA	AA
AX-147220925	Aradu.A04	115645873	+	TCCTCATGAGATTGGAAAATTGGTCAACCTTAATT[A/C]TCTTGCTGTCAACGGAAACCACTTGTCTGGTTTCA	A	C	AC	CC	AC	NN	AC	NN	CC	NN	CC	AC	CC	NN	NN	AC	AA	CC	NN	AC	CC	CC	CC	CC	NN	CC	CC	NN	CC	NN	CC	CC	CC	AC	CC	NN	AC	CC	CC	CC	CC	AA	CC	NN	AC
AX-147252932	Araip.B06	85476577	+	TTCTTAGCTCATCTTCGAGAATTTCCTAGGTGAAG[A/C]CATGAATGTATAAAAGAAAATAGGTCACTTGAACA	A	C	AC	AC	AC	AA	AC	AC	AC	NN	AC	AC	AC	NN	AA	AC	AA	NN	AA	AA	AC	NN	AC	NN	NN	AC	AC	AC	AC	AC	AC	AC	NN	AC	AC	AC	AC	AA	AC	NN	AC	AA	AA	AA	AC
AX-147251140	Araip.B05	145427649	+	GGGGGGTTCTTTGATTCTGTTTTTGGTGAACTCTG[A/G]AAATCTGCTTTATCTGTAGTTAATTTAGAGTCAGA	A	G	GG	NN	GG	GG	GG	GG	GG	GG	NN	GG	GG	GG	NN	GG	GG	AG	AG	GG	NN	GG	NN	GG	NN	GG	AG	GG	GG	GG	NN	GG	GG	NN	GG	GG	GG	GG	AG	GG	GG	GG	GG	GG	GG
AX-147216594	Aradu.A03	30332403	+	TCATCCCCAAAATCAGACATTGATATGTTGGTCCT[C/T]CGAGACCTTGACTTAGGCCTGCCAGTGTCCACTTC	T	C	CT	NN	CT	CC	CT	CT	CT	NN	CC	CC	CT	NN	CT	CC	CC	CC	CC	CC	CC	CC	CT	CC	CT	CC	CC	CC	CT	CT	CC	NN	CT	CT	NN	CT	CC	CC	CC	CC	NN	CC	CC	CT	NN
AX-147226611	Aradu.A06	109784533	+	GTGATTTTCTTTGAAGTTTGATGTTTGAATATGCA[G/T]GGTAGAAGTATATTTAATTGAAGTTAAAATTTGGT	T	G	NN	TT	TT	NN	TT	NN	TT	NN	TT	TT	TT	GT	TT	NN	TT	GT	TT	GT	TT	TT	TT	TT	TT	TT	TT	TT	TT	TT	TT	TT	TT	TT	TT	TT	TT	TT	TT	TT	TT	TT	TT	NN	TT
AX-176791445	Araip.B07	8795198	+	CGGTCAAAATCCGTATCGACTAGTCTTCTTTCTTA[A/G]GGAAGTGATTTTGGTACTAAACTAATGCAGGTGAA	A	G	NN	AA	AA	AG	AA	AA	AA	AG	AA	AA	AA	AG	NN	AA	AA	AA	AA	NN	AA	AA	AA	AA	AA	AA	AA	AA	AA	AG	AA	AA	AA	AA	AA	AA	AA	AA	AA	AA	NN	AA	AA	AA	AA
AX-147213197	Aradu.A02	7419097	+	ACAAGAACCGGGTATTTGAATAGGAAACTTAAGCC[G/T]TTTATCTTGAGAAGTGATTGCACTAGGTTAGGTAG	T	G	TT	TT	TT	TT	TT	TT	TT	TT	TT	TT	TT	TT	TT	TT	TT	TT	TT	TT	TT	TT	TT	TT	TT	TT	TT	TT	TT	TT	TT	TT	TT	TT	TT	TT	TT	TT	TT	TT	TT	TT	TT	TT	TT
AX-147262024	Araip.B09	139159088	+	ATTACAAGGTCAATGTCATCAACAGCTCCTTTCAT[G/T]GTTGTCCCTGCAATAATTTATATATGTTAATTATG	T	G	GT	TT	TT	TT	TT	GT	TT	TT	GT	TT	TT	TT	TT	TT	GT	GT	GT	GT	NN	GT	GT	GT	TT	TT	TT	GT	TT	TT	TT	TT	TT	TT	GT	TT	TT	TT	TT	GT	GT	GT	GT	GT	GT
AX-147224226	Aradu.A06	1795350	+	TAGCTCTTGATGTTGGTCCTGAGCTTGTAGTGGTT[A/G]ACGATCATGGCGGAGAGAGAAGGGGTAGGGTTGAA	A	G	AA	AA	AA	AA	AA	AA	AA	AA	AA	AA	AA	AA	AA	AA	AA	AA	AA	AA	AA	AA	AA	AA	AA	AA	AA	AA	AA	AA	AA	AA	AA	AA	AA	AA	AA	AA	AA	AA	AA	AA	AA	AA	AA
AX-147219294	Aradu.A04	7195431	+	CTCTAAATTATATATACTCACTTGTCAATATCCAA[C/T]CCTGCATACTTAAAAAGGTACTCATGGTTAAGGTT	T	C	TT	TT	TT	TT	TT	TT	TT	TT	TT	TT	TT	TT	TT	TT	TT	TT	TT	TT	TT	TT	TT	TT	TT	TT	TT	TT	TT	TT	TT	TT	TT	TT	TT	TT	TT	TT	TT	TT	TT	TT	TT	TT	TT
AX-147224636	Aradu.A06	7672324	+	ATCTTGTTTGGAAGTTCCAACCCAGGAGGTAAGCT[A/G]CCTATGACATGGTACCCACAAGAGTACCTTAGAAA	A	G	AG	GG	GG	NN	GG	AG	GG	GG	GG	AG	GG	NN	NN	GG	GG	AG	GG	GG	GG	GG	GG	GG	GG	GG	GG	GG	GG	GG	GG	GG	GG	GG	GG	GG	GG	GG	GG	GG	GG	GG	GG	NN	GG
AX-147228576	Aradu.A07	62398239	+	CCATTTGTATGAACTAGAAGGTATCCTCTTGACTC[A/G]GCAGGAGCTGGATAAATAGTTCTAACTTTAAGCAA	A	G	AA	AA	AA	AA	AA	AA	AA	AA	AA	AA	AA	AA	AA	AA	AA	AA	AA	AA	AA	AA	AA	AA	AA	AA	AA	AA	AA	AA	AA	AA	AA	AA	AA	AA	AA	AA	AA	AA	AA	AA	AA	AA	AA
AX-147233540	Aradu.A09	81197392	+	ATTTTAGAAGCTAACAATAGATCGTATCACACCTC[A/G]GGAAATGTCTGTTGAGACAACAAAATGGGAACCGT	A	G	GG	GG	GG	NN	GG	GG	GG	GG	GG	GG	GG	GG	GG	GG	GG	GG	GG	GG	GG	GG	GG	GG	GG	GG	GG	GG	GG	GG	GG	GG	GG	GG	GG	GG	GG	GG	GG	GG	GG	GG	GG	GG	NN
AX-147219935	Aradu.A04	40135413	+	TCAGGCTCATCTCTATGCGTATGCTAATATAAACC[G/T]TATGGAATCTACAACACAACGATTTAGTAGAATGG	T	G	TT	TT	TT	TT	TT	TT	TT	TT	TT	TT	TT	TT	TT	TT	GT	TT	TT	TT	TT	GT	TT	TT	TT	TT	TT	TT	TT	TT	TT	TT	GT	TT	TT	TT	TT	TT	TT	TT	TT	GT	TT	GT	TT
AX-147223718	Aradu.A05	104478825	+	CAATTAGGAACCAAAACAACTAAAACCAGCAAGTA[A/G]ACTACTTGCCTCTCCTCTTGTGAACTAAACCAAAC	A	G	AA	AA	AG	AA	NN	NN	AG	AA	AA	NN	AA	AA	AA	AA	NN	AG	AG	AA	NN	AA	AG	NN	AA	AA	AA	AG	AA	AA	AG	AA	AG	AA	AA	AA	AA	AG	NN	AG	AA	AA	AG	NN	AA
AX-176791446	Araip.B06	13423987	+	TGCGGATAATAGAAGAAACCATGTATGCTCTTGAG[A/G]ACAAGAACATCGGAATCTAGGAAGATGATTTTCTC	A	G	AG	AG	GG	AG	GG	AG	GG	NN	GG	GG	GG	AG	NN	AG	GG	GG	NN	GG	NN	GG	GG	GG	GG	GG	GG	GG	NN	GG	GG	AG	NN	NN	GG	GG	AG	GG	GG	GG	NN	GG	NN	NN	GG
AX-176791447	Aradu.A02	3066763	+	TCGTAGACGATGGCTGTTTTTATAGACTTCCCTTT[C/T]ACATCGTTCACGGCTTGCTTGCACAGCAAGTCATC	T	C	CT	NN	NN	NN	CC	CT	CT	NN	NN	NN	CC	CC	CC	CT	NN	CC	CC	CT	CC	CC	CC	CC	CT	CC	NN	CC	CT	CC	CC	CT	CT	CC	CC	CC	CT	CC	CC	CT	CT	CT	CC	CC	CT
AX-147248838	Araip.B04	131309106	+	GGAAATACCCTACTAAATACTATTCGACAACCAGC[C/T]AAGATTTTTCTCTGCTCTGACGCTAGGATATTTCT	T	C	NN	NN	NN	NN	NN	NN	NN	NN	NN	NN	NN	NN	NN	NN	NN	NN	NN	NN	TT	NN	TT	NN	NN	NN	NN	NN	NN	NN	NN	NN	NN	NN	NN	NN	NN	NN	NN	NN	NN	NN	NN	NN	NN
AX-147221432	Aradu.A04	123437392	+	GCGCTGAAAAGAAAGTTTGCTTATTCTGTCATTTT[A/C]ATTTCTCTGTAGCCAGAGCTTCTAGAAGATCCATA	A	C	CC	CC	CC	CC	CC	CC	CC	CC	CC	CC	CC	CC	CC	CC	CC	CC	CC	CC	CC	CC	CC	CC	CC	CC	CC	CC	CC	CC	CC	CC	CC	CC	CC	CC	CC	CC	CC	CC	CC	CC	CC	CC	CC
AX-147229759	Aradu.A08	9860679	+	TGGCCAAGGACATTGCATTCATCGAAGTTGTTGGT[G/T]GCTTTCTTTAACTCTTCCACACTGAAGACTTTAGC	T	G	GT	GT	GT	GT	GT	GT	GT	GT	GT	GT	GT	GT	GT	GT	GG	GT	GT	GT	GT	GG	GT	GT	GT	GT	GT	GT	GT	GT	GT	GT	GT	GT	GT	GT	GT	GT	GT	GT	GT	GG	TT	GT	GT
AX-147225691	Aradu.A06	85470013	+	CCCAAATAGGACTTACTGAAGCCTCACTATTATTT[G/T]GCTCATCAATTCTCGGAATCTTCGGAACCAAGAAA	T	G	TT	TT	TT	TT	TT	TT	TT	TT	TT	NN	TT	TT	TT	TT	TT	NN	TT	TT	TT	TT	TT	TT	TT	TT	TT	TT	TT	TT	TT	TT	TT	TT	TT	TT	TT	TT	TT	TT	TT	TT	TT	TT	TT
AX-147246716	Araip.B04	4141797	+	AAGAACAACGCCGTTGTCTTCCTCTACTTCTTTCG[A/G]TTTCATGATAGGACTCTGTGGTAGTTGCTGAACAG	A	G	AA	AA	AA	AA	AA	AA	AA	AA	AA	AA	AA	AA	AA	AA	AA	AA	AA	AA	AA	AA	AA	AA	AA	AA	AA	AA	AA	AA	AA	AA	AA	AA	AA	AA	AA	AA	AA	AA	AA	AA	AA	AA	AA
AX-147230755	Aradu.A08	31164126	+	AGCAAGTTATACATAGCTTAAACTAAGTTACTTTG[A/C]TTTGATGACTTTCACATGGTCCAAAACTACAAAAC	A	C	AC	AA	AC	AC	AC	AC	AC	AC	AC	AC	AC	AC	AC	AC	AA	AA	AA	AA	AC	AA	AA	AA	AC	AC	AC	AA	AC	AC	AC	AA	NN	AC	AC	AC	AC	AC	AC	AC	AA	AA	AA	AA	AA
AX-147257796	Araip.B08	16525871	+	AGGTGTGTCACGGCATTTTTCATGGCATTTTGGAG[C/T]TCCGTCTCATCGGTCTTGTCGGAATCTATGCTTAG	T	C	CC	CC	CC	CC	CC	CC	CC	CC	CC	CC	CC	NN	CC	CC	CC	CC	CC	NN	CC	CC	CC	CC	CC	CC	CC	CC	CC	CC	CC	CC	CC	CC	CC	CC	CC	CC	CC	CC	CC	CC	CC	CC	CC
AX-176791448	Aradu.A04	9302543	+	TTCTACATGACTCATTTCCTATGCACATAATTTAT[A/G]ATTTCCAGGCTGAGCATGGACCGGATAGTCAGGTT	A	G	AA	AA	AA	AA	AA	AA	AA	AA	AA	AA	AA	AA	AA	AA	AA	AA	AA	AA	AA	AA	AA	AA	AA	AA	AA	AA	AA	AA	AA	AA	AA	AA	AA	AA	AA	AA	AA	AA	AA	AA	AA	AA	AA
AX-176791449	Araip.B07	15383374	+	GATTTCGCCAAACTCACCTCTCTCAGAAACCTCTA[C/T]CTTCAGGGGAACTTCTTCAATGGCCAAATCCCTGA	T	C	TT	TT	NN	NN	TT	TT	TT	NN	TT	TT	TT	TT	TT	NN	TT	TT	NN	TT	TT	TT	NN	TT	NN	TT	TT	TT	TT	NN	TT	TT	TT	TT	TT	TT	NN	TT	TT	TT	TT	TT	TT	TT	CT
AX-147233383	Aradu.A09	56931806	+	TTGACGAAGGTCTTTAGCAAGAGCCATCACTTCAT[C/T]CAAATTTTCATTAGTGTCCTATGATAAACTCAACA	T	C	CC	CC	CC	CC	CC	CC	CC	CC	CC	CC	CC	CC	CC	CC	CC	CC	CC	CC	CC	CC	CC	CC	CC	CC	CC	CC	CC	CC	CC	CC	CC	CC	CC	CC	CC	CC	CC	CC	CC	CC	CC	CC	CC
AX-147256570	Araip.B07	120558364	+	ACCGCCACAGGTCCAATAGCAATTTCTCTTGAACT[C/T]CCCATTAGTGAGTAGATAACAGGAGGAATGACACT	T	C	CC	CC	NN	CC	CC	CT	CC	CC	CC	CC	CC	CT	CT	CC	CC	CC	NN	CC	CC	CC	CC	NN	CT	CC	CC	NN	CC	CC	CC	CC	CT	CC	NN	CC	CC	CC	CC	CC	CC	CC	CC	CT	CC
AX-147229294	Aradu.A08	4139896	+	TGAAGATGAATCTTATACACACAGTGAAGATGGCT[C/T]TGCAAGAAGCCCTCGTGGTAGTCCAGCTGGAAGGA	T	C	TT	TT	TT	TT	TT	TT	TT	TT	TT	TT	TT	TT	TT	TT	TT	TT	TT	TT	TT	TT	TT	TT	TT	TT	TT	TT	TT	TT	TT	TT	TT	TT	TT	TT	TT	TT	TT	TT	TT	TT	TT	TT	TT
AX-147211757	Aradu.A01	93715266	+	GACCTGTCTTCGGAGTTTGAATTGTTTGCTGTCGT[C/T]ACTCACTCTGGCAAGCTAGATGCTGGCCATTATGT	T	C	NN	NN	CC	CC	CC	CC	NN	CC	CC	CT	CC	CT	NN	CC	NN	CC	CC	CT	CT	CC	CC	CC	CC	CC	NN	CT	CC	CC	CC	CC	CC	CC	CC	CC	CT	CC	NN	NN	CC	CC	CC	NN	CC
AX-176791450	Araip.B06	111996293	+	TGAATTTTCGTAACATACCTGTTTATTTTTTCTGT[C/T]TATCTGTGGAGCAATCAATCAACATGAGGTCTAGC	T	C	CC	CC	CC	CC	CC	CC	CC	CC	CC	CC	CC	CC	CC	CC	CC	CC	CC	CC	CC	CC	CC	CC	CC	CC	CC	CC	CC	CC	CC	CC	CC	CC	CC	CC	CC	CC	CC	CC	CC	CC	CC	CC	CC
AX-147235368	Aradu.A10	6829140	+	TAAGAAAAACATGGAATAGCTTAGGAGAAAAGATG[A/G]AGGAGGAGAGATTGCTTGCATGTGTTAATTGAGGT	A	G	AA	AA	AA	AA	AA	AA	AA	AA	AA	AA	AA	AA	AA	AA	AA	AA	AA	AA	AA	AA	AA	AA	AA	AA	AA	AA	AA	AA	AA	AA	AA	AA	AA	AA	AA	AA	AA	AA	AA	AA	AA	AA	AA
AX-147223281	scaffold_67	293712	+	AGGATTGGAGTATTTGCATAGAGGATGCAACATTC[A/G]AATTTTACATTTTGACATAAAACCACATAATATTC	A	G	AG	AA	AA	AA	AA	AA	AA	AA	NN	AA	AG	NN	AA	AA	AG	NN	NN	AG	AA	NN	AG	NN	AA	NN	AA	AG	AA	AA	AG	AA	AA	AA	NN	AA	AA	AA	AA	AG	AA	AG	NN	AA	AA
AX-176791451	Araip.B06	130193512	+	TGGGACATTACATCTTGCATAAATTTCTTGCAGAC[A/G]GGACGAATTTCCTTGCTAAGTGTTGCAGAAAACAT	A	G	GG	GG	NN	AG	GG	AG	NN	AG	GG	GG	GG	AG	NN	GG	GG	AG	GG	NN	GG	GG	AG	GG	GG	GG	GG	GG	GG	GG	GG	GG	GG	GG	NN	GG	GG	GG	GG	GG	NN	NN	NN	GG	GG
AX-147250301	Araip.B05	122259907	+	ACTTAGAATAGTAGGGTGTAGTCCTATTACTTAGG[A/G]GCAGCAGAAGAGATTGACAATGAGAACAACAGTGG	A	G	AA	AA	AA	AA	AA	AA	AA	AA	AA	AA	AA	AA	AA	AA	AA	AA	AA	AA	AA	AA	AA	AA	AA	AA	AA	AA	AA	AA	AA	AA	AA	AA	AA	AA	AG	AA	AA	AA	AA	AA	AA	AA	AA
AX-147239470	Araip.B01	134251688	+	TGGGCATCATGTTATTAATGTGAATTCCAGTAGTT[C/T]CAATCACGGTCACCGTCATGGACATGTTAATGGCC	T	C	NN	CT	CT	CC	NN	CT	NN	NN	NN	NN	CT	NN	NN	NN	CT	NN	CT	NN	NN	NN	CT	CT	CT	CT	CT	NN	CT	NN	NN	NN	NN	CT	CT	CT	CT	CT	NN	NN	NN	NN	NN	CT	TT
AX-147244366	Araip.B03	32411856	+	AACACCGTTGTCCTATATGCTGCCAGGGCTTCTAG[A/G]GTTGAAAACCAGGACGCCATTGATGCATCCATTGT	A	G	AA	AA	AA	AA	AA	AA	AA	AA	AA	AA	AA	AA	AA	AA	AA	AA	AA	AA	AA	AA	AA	AA	AA	AA	AA	AA	AA	AA	AA	AA	AA	AA	AA	AA	AA	AA	AA	AA	AA	AA	AA	AA	AA
AX-176791452	Araip.B03	22444087	+	GGTCGATTGTGGTACAGTCTCATCAACATGAGCAA[C/T]GAGATGTATGATGCTGTTCAACACTATATCATGCC	T	C	CC	CC	NN	CT	CC	CC	CT	CC	CC	CT	TT	CC	CC	CC	CC	NN	NN	CT	CC	CC	NN	NN	CT	CC	CC	NN	CC	CC	TT	CC	CT	CC	CC	CC	CT	TT	CC	TT	TT	CC	NN	CC	TT
AX-147263342	Araip.B10	9360344	+	GTCAGAATGTCCAAACCATTAAAAATTAGCAACTC[A/G]TAAATGGGAAGTAACTCACGAAGTTGGAGATCTTT	A	G	AG	GG	GG	GG	NN	GG	GG	GG	GG	GG	GG	NN	NN	GG	GG	GG	GG	GG	GG	AG	NN	AG	GG	GG	GG	GG	GG	GG	GG	NN	GG	NN	GG	GG	NN	NN	GG	GG	NN	GG	GG	AG	GG
AX-147234640	Aradu.A09	117347178	+	TTCTTCTTTCTTTTTTATCTTCTGGGTCGAAGCTA[C/T]GAAAGTTGCTGACTGCCTGAATCAATCAAGGTTGC	T	C	TT	TT	TT	TT	TT	TT	TT	TT	TT	TT	TT	TT	TT	TT	TT	TT	TT	TT	TT	TT	TT	TT	TT	TT	TT	TT	TT	TT	TT	TT	TT	TT	TT	TT	TT	TT	TT	TT	TT	TT	TT	TT	TT
AX-147225745	Aradu.A06	87573387	+	TGAAATTGTGATAGATTTGTTTTCATCTTGACACA[G/T]TTGGTTAGAATATTATTTCTTCTTGCTTTTACTGT	T	G	GT	GT	NN	TT	GT	GT	GT	GT	NN	TT	GT	NN	TT	GT	TT	NN	TT	TT	GT	GT	TT	TT	TT	GT	NN	TT	TT	NN	NN	TT	NN	GT	TT	GT	GT	NN	GT	TT	TT	TT	TT	NN	TT
AX-147253531	Araip.B06	124338557	+	ATGAAATTAGAAACCGTGTCCCACCCAGGCAACTA[A/C]CCTGATCACAAACGCAGATCTTCACCTAAACTGCG	A	C	AA	AA	AA	AA	AA	AA	AA	AA	AA	AA	AA	AA	AA	AA	AA	AA	AA	AA	AA	AA	AA	AA	AA	AA	AA	AA	AA	AA	AA	AA	AA	AA	AA	AA	AA	AA	AA	AA	AA	AA	AA	AA	AA
AX-147236506	Aradu.A10	98003401	+	TACAGTTCGGTTGAGGAGGTGTGAAGTGCCATTCA[A/G]GCCTTAGATGGGCAGGTATGCAGATTTGCTGCTTC	A	G	AA	AA	AA	AA	AA	AA	AA	AA	AA	AA	AA	AA	AA	AA	AA	AA	AA	AA	AA	AA	AA	AA	AA	AA	AA	AA	AA	AA	AA	AA	AA	AA	AA	AA	AA	AA	AA	AA	AA	AA	AA	AA	AA
AX-176791453	Aradu.A10	106769313	+	TTAGCTGCGACCTCGAAGTCCACAGGACGAACTTT[G/T]ACAACGGGCAAGTCTGGATTGGCAAAACCCGCCTA	T	G	GT	TT	NN	NN	NN	NN	NN	NN	TT	GT	TT	TT	GT	TT	TT	GT	TT	NN	TT	TT	TT	GT	TT	NN	NN	TT	TT	NN	TT	TT	GT	GT	TT	TT	NN	TT	TT	TT	TT	NN	GT	GT	TT
AX-147234069	Aradu.A09	110927109	+	TTTATTCAATCCATATTGCTGCTTCAGATGAGGAA[A/C]GTTCTCAAGATGGCCTTGAAACAAGCAGAAGATGT	A	C	NN	AA	AA	AA	NN	AC	NN	AA	AA	AA	NN	AA	NN	AA	AC	CC	CC	CC	AA	CC	CC	CC	AA	NN	NN	NN	AA	NN	AA	NN	AA	AA	AA	AC	AA	AA	AA	CC	CC	CC	CC	AA	NN
AX-147234006	Aradu.A09	109760647	+	TTTGCAGGTAATTGATGCAGCGAATGCGGTGATTG[A/C]CAGTATTGAGACAGAGGAGTTGGCAAAATTTTTGG	A	C	AA	AA	AA	AA	AA	AA	AA	AA	AA	AC	AA	AA	AA	AA	AA	AA	AA	AA	AA	AA	AA	AA	AA	AA	AA	AA	AA	AA	AA	AA	AA	AA	AA	AA	AA	AA	AA	AA	AA	AA	AA	AA	AA
AX-147248708	Araip.B04	129750448	+	ACTCGTCCAGCATCATCTGTATCAGCTTCTGCGGA[A/G]ACTGGAAGCATGGACCAAAGCACCACAGCGGAATC	A	G	AA	AA	AA	AA	AG	AA	AA	AA	AA	AA	AA	AA	AG	AA	AA	AA	AA	AA	AA	AA	AA	AA	AA	AA	AA	AA	AA	AA	AA	AG	AA	AA	AA	AA	AA	AG	AA	AA	AA	AA	AA	AA	AA
AX-147243302	Araip.B03	5744469	+	GGCTAACCTGCTCCAAGCAAACCTTCAAGAATCTC[A/G]GGATTTAAGCTTCTAGGGAACAGACATGCTACATT	A	G	AA	AA	AA	AA	AA	AA	AA	AA	AA	AA	AA	AA	AA	AA	AA	AA	AA	AA	AA	AA	AA	AA	AA	AA	AA	AA	AA	AA	AA	AA	NN	AA	AA	AA	AA	AA	AA	AA	AA	AA	AA	AA	AA
AX-147219052	Aradu.A04	2864760	+	CGTTTTTCCACTATGGCATTGTTTGAGCTTCATAA[G/T]AATAGGTTACTCAAGTTATGACTAGTTTCTTACTA	T	G	GG	GG	GT	GG	GG	GG	NN	NN	GG	GG	GG	GT	GT	GT	GG	NN	GG	GG	GT	GT	GG	GT	NN	NN	NN	NN	GG	GG	GG	GG	NN	GG	GG	GG	GG	GG	GG	GG	GG	GG	GG	GG	GG
AX-147208864	Aradu.A01	5936468	+	TATCTTCTTTCTTTTGCATAGGTAGGCCTGCCAGC[A/G]CGAGGTAAAACATTCACTGCAGCTAAACTTACAAG	A	G	GG	GG	NN	GG	GG	NN	GG	GG	GG	GG	GG	GG	NN	GG	GG	GG	GG	GG	NN	GG	GG	GG	GG	GG	GG	GG	GG	NN	GG	GG	GG	GG	GG	GG	NN	GG	GG	GG	GG	GG	GG	NN	NN
AX-147224784	Aradu.A06	10398112	+	GGAGTTTCCATGGAGCAGGGGGAAAAAAATCAAAC[C/T]ATTGTCCATTTCTGATAGCCTTTAACGGATAAACA	T	C	CT	CC	CC	NN	CC	CC	CC	CC	CC	CC	CC	CT	CC	CC	CT	NN	NN	CC	CC	CT	CC	CC	CC	CC	CC	CC	CC	CC	CC	CC	CC	CC	CC	CC	CC	CC	CC	CC	NN	CT	CC	NN	CC
AX-147250234	Araip.B05	119507703	+	CAATGCAATGCATAAATTTCTATTCATGCAAAAAG[A/G]ATCCAACACAGATTCATTCTGGTAGCAGAACCAAT	A	G	AA	AA	NN	AA	AG	AA	AG	NN	AA	AA	NN	AA	AA	AA	GG	GG	NN	GG	GG	GG	GG	NN	NN	NN	NN	NN	NN	AA	NN	AA	AA	AA	NN	NN	AA	AA	AA	GG	NN	GG	AG	GG	NN
AX-147234044	Aradu.A09	110416832	+	TGGCATTCCCATGATTAATGTTTCATAAAAACCGA[A/G]TCAAACAAGAGCTGCAAATGAATTAGAAAGAAAGA	A	G	AA	AA	AA	AA	AA	AA	AA	AA	AA	AA	AA	AA	AA	AA	AA	AA	AA	AA	AA	AA	AA	AA	AA	AA	AA	AA	AA	AA	AA	AA	AA	AA	AA	AA	AA	AA	AA	AA	NN	AA	AA	AA	AA
AX-147213171	Aradu.A02	7055919	+	TCACCAACAAATTTCACATTTTGCACAACAGGGCA[C/T]TCACAAACTCTTCCTCTAAAAGTGTCCTATACTTA	T	C	TT	TT	TT	TT	TT	TT	TT	TT	TT	TT	TT	TT	TT	TT	CT	TT	TT	TT	TT	CT	TT	TT	TT	TT	TT	TT	TT	TT	TT	TT	TT	TT	TT	TT	TT	TT	TT	TT	TT	CT	TT	CT	TT
AX-147212861	Aradu.A02	3785710	+	TTTGGACAGGGATTTGTTTTAATATCTTTGCCCTT[C/T]GGTCGAAGGTTAAATTATTGCAAGCAATCAGATAA	T	C	TT	TT	TT	TT	TT	TT	TT	TT	TT	NN	TT	TT	TT	TT	CT	TT	NN	NN	TT	CT	TT	NN	TT	TT	TT	TT	TT	TT	TT	TT	TT	TT	TT	TT	TT	TT	TT	CT	CT	CT	CT	CT	TT
AX-147247746	Araip.B04	85261373	+	TATCGAGGCAAAAACTTATTGGATGAATCTGTGGT[A/G]GTGGAAAGTCCAAGGAATAAGTTCCTCAATTTGAT	A	G	AG	AG	AG	NN	AG	AG	AG	AG	AG	AG	AG	AG	AG	AG	AA	AA	AA	AA	AG	AA	AA	AA	AG	AG	AG	AA	AG	AG	AG	AG	AA	AG	AG	AG	NN	AG	AG	AA	AA	AA	NN	AA	AA
AX-147212195	Aradu.A02	436838	+	ACTTAACTCATTTTGATGTTAGCTTCTGTGAGAAA[C/T]TGGAAGCATTGCCTCATGACATGAATACTCTTCTC	T	C	TT	TT	TT	TT	TT	TT	TT	TT	TT	TT	TT	TT	TT	TT	CT	TT	TT	TT	TT	CT	TT	TT	TT	TT	TT	TT	TT	TT	TT	TT	TT	TT	TT	TT	TT	TT	TT	TT	TT	CT	TT	CT	TT
AX-147233281	Aradu.A09	38916806	+	TCGTTTTTTTCTGGTTTATAATTTGACCGGTTCGA[C/T]CAGTCGGTTTGAACCGTTCTCCAAACTAGGCATTT	T	C	NN	CC	NN	NN	CC	NN	NN	NN	CC	NN	NN	CC	CC	CC	NN	NN	TT	NN	CC	NN	TT	TT	NN	CC	NN	NN	NN	NN	CC	NN	NN	CC	CC	NN	NN	CC	CC	TT	TT	CC	TT	NN	TT
AX-147223475	Aradu.A05	99700015	+	CTGAATTTTCTGCTTTAACTTTATGATTCATTTGA[C/T]TTATGGGCTTATGGCTACTTTTTGGTATGTCTACC	T	C	TT	TT	TT	TT	TT	TT	TT	TT	TT	TT	TT	TT	TT	TT	TT	TT	TT	TT	TT	TT	TT	TT	TT	TT	TT	TT	TT	TT	TT	TT	TT	TT	TT	TT	TT	TT	TT	TT	TT	TT	TT	TT	TT
AX-147220840	Aradu.A04	113650567	+	TGTAAGGATGTTCCTAACAAATCTTTATTGCTCTA[G/T]AAGTCTTTAAGAATTACTCCTGTCACACGGATTGC	T	G	TT	TT	TT	NN	NN	NN	TT	TT	TT	TT	TT	TT	TT	TT	TT	TT	TT	GT	TT	TT	TT	TT	TT	TT	TT	TT	TT	TT	TT	TT	TT	TT	TT	TT	NN	TT	TT	TT	TT	TT	TT	GT	TT
AX-147214813	Aradu.A02	85448979	+	GGTGGGGGGCCATTCAATACCTTTTGGAGACATGG[A/G]CCAGATGGTGGTAGACACTTCACATCTTATTCTTC	A	G	AG	AG	NN	AG	GG	AG	NN	GG	AG	AG	GG	AG	AG	AG	GG	AG	GG	GG	AG	NN	GG	AG	GG	GG	NN	GG	AG	NN	GG	GG	NN	GG	GG	GG	AG	GG	GG	GG	GG	GG	GG	GG	GG
AX-147228352	Aradu.A07	46617018	+	TCTTGTTCTTCAGTTTGTGCTATGACTCATGTGTG[C/T]AGTGAATAAATATAGGGTTTTAGAACAATTTGATC	T	C	NN	TT	TT	CT	TT	NN	TT	CT	TT	TT	NN	CT	NN	NN	TT	NN	TT	NN	TT	TT	TT	NN	TT	TT	NN	CT	CT	NN	NN	TT	NN	TT	TT	TT	TT	TT	TT	TT	CT	TT	TT	CT	TT
AX-147249772	Araip.B05	29477803	+	TCCCAACCTTAGAAAAACTACAAATAAATGTGAAA[G/T]GAGGGAGAAGCATAGAGTGCAGAAAACTTGTAGAC	T	G	TT	TT	TT	TT	TT	TT	TT	TT	TT	TT	TT	TT	TT	TT	TT	TT	TT	TT	TT	TT	TT	TT	TT	TT	TT	TT	TT	TT	TT	TT	TT	TT	TT	TT	TT	TT	TT	TT	TT	TT	TT	TT	TT
AX-147255340	Araip.B07	24173946	+	CTAACTCGTTTGATTTTTCCCTCTTTGTGAAAATC[G/T]CCATCGTCGTTGTTGTTTTCGTTGCTGGTGCTGTT	T	G	TT	TT	TT	TT	TT	TT	TT	TT	TT	TT	TT	TT	TT	TT	TT	TT	TT	TT	TT	TT	TT	TT	TT	TT	TT	TT	TT	TT	TT	TT	TT	TT	TT	TT	TT	TT	TT	TT	TT	TT	TT	TT	TT
AX-147255420	Araip.B07	27860165	+	TTCGTGGCGACTGGTGTGGCATTTTTGGCGGGAAG[A/G]GAAGCCAGGGTGGTTATGGTGGAACCTAATGAGCT	A	G	AA	AA	AA	AA	AA	AA	AA	AA	AA	AA	AA	AA	AA	AA	AA	AA	AA	AA	AA	AA	AA	AA	AA	AA	AA	AA	AA	AA	AA	AA	AA	AA	AA	AA	AA	AA	AA	AA	AA	AA	AA	AA	AA
AX-147230655	Aradu.A08	29197371	+	CCATCAAGATGCACATGGCGTGTTGAACAACCTTT[A/G]AATTGTTCACCACCATGTCACAGTCCACGTTCAAC	A	G	GG	GG	GG	GG	GG	GG	GG	GG	GG	GG	GG	NN	GG	GG	GG	NN	GG	GG	GG	GG	NN	GG	GG	GG	GG	GG	GG	GG	GG	GG	GG	GG	GG	GG	GG	GG	GG	GG	GG	GG	AG	GG	GG
AX-147218460	Aradu.A03	131645377	+	GCAGCACTCACCAATGCAGTTCCTGCAAGTGCTAC[A/G]AGTGCTGATAGAAAGTTGAAGAACAAAGCTTTTGG	A	G	AA	AA	AA	AA	AA	AA	AA	AA	AA	AA	AA	AA	AA	AA	AA	NN	AA	AA	AA	AA	AA	NN	AA	AA	AA	AA	AA	AA	AA	AA	AA	AA	AA	AA	AG	AA	AA	AA	AA	AA	AA	AA	AA
AX-147230960	Aradu.A08	35032994	+	AAAATATGATTTTTTGGGAAGAGACATAATCATGC[C/T]CAAAGTAAAATGGTCGTTAGACATTTATGATGTAT	T	C	TT	TT	TT	TT	TT	TT	TT	TT	TT	TT	TT	TT	TT	TT	TT	TT	TT	TT	TT	TT	TT	TT	TT	TT	TT	TT	TT	TT	TT	TT	TT	TT	TT	TT	TT	TT	TT	TT	TT	TT	NN	TT	TT
AX-147209362	Aradu.A01	8960707	+	GATGTGCAGTATTTTGATTCGTGATTCCCACGTAG[A/C]AGATATACATTATGAGGCATAAACACCTGATCCAA	A	C	CC	NN	AC	CC	CC	CC	NN	NN	CC	AC	AC	CC	AC	NN	AC	NN	CC	CC	NN	CC	NN	CC	NN	CC	CC	AC	AC	CC	CC	CC	CC	CC	CC	CC	NN	CC	CC	CC	CC	CC	NN	NN	CC
AX-147254513	Araip.B07	2297003	+	AATACAATAACATCTAAGCAAAAACACAATTTACA[A/G]TAGTTGGGAAACAGAAGATAATAACTTGCCAGCCA	A	G	AA	AA	AA	AA	AA	AA	AA	AA	AA	AA	AA	AA	AA	AA	AA	AA	AA	AA	AA	AA	AA	AA	AA	AA	AA	AA	AA	AA	AA	AA	AA	AA	AA	AA	AA	AA	AA	AA	AA	AA	AA	AA	AA
AX-176791454	Araip.B06	135677068	+	CGACCGTTGATGCCACGAATCCCTGGAACTTCTGT[A/C]TCTGTTACCTGGAACTGTATGGTTACTTCCATTAG	A	C	CC	AC	CC	AC	CC	AC	NN	AC	AC	NN	NN	NN	AC	CC	CC	CC	CC	CC	AC	CC	CC	NN	AC	CC	CC	CC	CC	AC	AC	CC	AC	AC	AC	AC	NN	CC	AC	CC	AC	CC	CC	CC	CC
AX-147263360	Araip.B10	9532252	+	ACTGCTGATTAATTGTTTCCGGGATTGAGATTCTT[A/G]TCAATGAGAACCATGTTCAAATTGTTGGCAATTTC	A	G	GG	GG	GG	GG	GG	GG	GG	GG	GG	GG	GG	GG	GG	NN	GG	GG	GG	GG	NN	GG	GG	GG	GG	GG	GG	GG	GG	NN	GG	GG	GG	GG	AG	GG	NN	GG	GG	GG	GG	NN	GG	GG	GG
AX-147229344	Aradu.A08	4440073	+	CAACAACACCACAACCCATCTTCACTGTAAGAATC[C/T]ATTTCTCACGTCTATGTTTCACCATAAGCAACGTG	T	C	TT	TT	TT	TT	TT	TT	TT	TT	TT	TT	TT	TT	TT	TT	TT	TT	TT	TT	TT	TT	TT	TT	TT	TT	TT	TT	TT	TT	TT	TT	TT	TT	TT	TT	TT	TT	TT	TT	TT	TT	TT	TT	TT
AX-147222144	Aradu.A05	20108162	+	TTACAGATTCATCTTACAAATTGGTAATATAATTT[A/C]GATCTGAGACAAACCTTCAAATAATCAACCCTCCC	A	C	AA	AA	AA	AA	AA	AA	AA	AA	AA	AA	AA	AA	AA	AA	AA	AA	AA	AA	AA	AA	AA	AA	AA	AA	AA	AA	AA	AA	AA	AA	AA	AA	AA	AA	AA	AA	AA	AA	AA	AA	AA	AA	AA
AX-147228817	Aradu.A07	71620192	+	TGAACAACTTACTCAAAAAACACCAACAAATGTTA[C/T]GGTAATTTCAACAAATATGTGGTGTGTGTGTCACT	T	C	NN	CC	CC	NN	CC	CC	CC	NN	NN	CC	CC	CT	NN	CT	CC	CC	CC	CC	CT	CC	CC	NN	NN	CC	CC	CC	CC	CC	CC	CT	NN	NN	CC	CC	CC	CC	CC	CC	CT	CC	NN	CC	NN
AX-147226303	Aradu.A06	105156551	+	GAAGCGACTCTTCACCTTCCACCATTGATTCGTCA[C/T]GCGCCCTTATTAGAACGGGCTGTTGGTCGCACATT	T	C	CC	CC	CC	CC	CC	CC	CC	CC	CC	CC	CC	CC	CC	CC	CT	CC	CC	CC	CC	CT	CC	CC	CC	CC	CC	CC	CC	CC	CC	CC	CC	CC	CC	CC	CC	CC	CC	CC	CC	CT	CC	CT	CC
AX-147232269	Aradu.A09	2745101	+	ACAGAAAGGATTTAATCCAGATATTATGTCCCGCT[C/T]GCATCGACGAGCATTGTTGGTACATATGTGTTGGT	T	C	CC	CC	CC	CC	CC	CC	CC	CC	CC	CC	CC	CC	CC	CC	CC	CC	CC	CC	CC	CC	CC	CC	CC	CC	CC	CT	CC	CC	CC	CT	CC	CC	CC	CC	NN	CC	CC	CC	CT	CC	CC	NN	CC
AX-147234092	Aradu.A09	111132239	+	TATTTGGTAAAACTAAATTTGCAACATGTTGTGGT[A/G]AATGGGGCCTATGGCACTGTCTATAAGGGCACCTA	A	G	NN	GG	GG	GG	GG	GG	GG	GG	GG	GG	GG	GG	GG	GG	GG	AG	AG	AG	GG	GG	GG	NN	NN	AG	GG	AG	GG	GG	NN	GG	AG	AG	NN	AG	NN	GG	GG	AG	AG	NN	AG	GG	AG
AX-147251268	Araip.B05	147450268	+	CACTACCTCAAAACAAACGTTAATGAATGTGATTG[C/T]AAGACTTTCTATCAGTGCATCAAAATCAAACTCTT	T	C	TT	TT	CC	CT	TT	CT	TT	CT	TT	CC	CC	TT	NN	TT	CC	NN	NN	CC	CT	CC	NN	CT	TT	TT	TT	CC	TT	CC	CC	CC	CT	NN	NN	CC	CT	CC	TT	CC	NN	CC	CC	CC	CC
AX-147217263	Aradu.A03	106487650	+	TTGTTCGGAAGCTGTGGCAGTGGATACACTGACAA[C/T]GTCGTGGTACAACAAGAAGACTGCCATCCGCCATT	T	C	TT	TT	TT	TT	TT	TT	TT	TT	TT	TT	TT	TT	TT	TT	TT	TT	TT	TT	TT	TT	TT	TT	TT	TT	TT	TT	TT	TT	TT	TT	TT	TT	TT	TT	TT	TT	TT	TT	TT	TT	TT	TT	TT
AX-147213803	Aradu.A02	54067360	+	TGGAAAAGATTTGCCGAAGAGGTTTAGCTATCTAT[A/G]TTGAACGATTTCGATTCTCTTGTTTGCGTCGGATG	A	G	AG	GG	GG	GG	GG	AG	GG	GG	NN	GG	GG	AG	GG	GG	GG	GG	NN	AG	GG	GG	GG	GG	GG	GG	GG	NN	GG	NN	GG	GG	GG	GG	GG	GG	GG	GG	GG	GG	GG	GG	AG	GG	AG
AX-147246577	Araip.B04	2139577	+	ACAACACCATAACTCAGCAGCTTATAAAACAACTT[C/T]CCAGCTTCTAGAAGCATCCCAGACTCAACAATCAC	T	C	CT	CC	CC	CC	CC	CC	CC	CT	CC	NN	NN	CC	NN	CT	CC	CC	CC	CC	CC	CT	CT	CC	CC	CC	CC	NN	CC	CT	NN	NN	CC	NN	CC	CC	CC	NN	CC	NN	CC	CC	CC	CC	CC
AX-147208816	Aradu.A01	5640667	+	ATCAAAGTCCATATTCCGGGTCACTATGGCAGGTT[C/T]GACGGACCAGTTCTTAAGAATTCTCTCCAGGGAAG	T	C	CT	CC	NN	CC	CC	CC	NN	CC	CC	CC	CC	NN	CC	CC	CC	CC	CT	CC	CC	CC	NN	CT	CC	CC	CC	CC	CC	CT	CC	CC	CC	CC	CC	NN	CT	CC	CC	CC	CC	CC	CC	CT	CC
AX-176791455	Aradu.A03	7819258	+	AACCCACTCTCTCTTCAAAACAACAAACTCTCTTC[A/C]CCACAATCCTTCATCAAATGTTCTATCTCAAGCCT	A	C	CC	CC	CC	AC	CC	AC	NN	NN	CC	AC	CC	NN	AC	AC	CC	AC	CC	AC	CC	AC	AC	NN	CC	CC	CC	CC	CC	NN	CC	AC	CC	CC	CC	AC	CC	AC	AC	NN	AC	NN	CC	AC	CC
AX-147235914	Aradu.A10	47350247	+	GTCAAAGTATTTTGTGCGGACAACCTACAAGTCAA[A/G]TTCACAACATGAGCAAAGCTATCTACCAACAGAAA	A	G	AA	AA	AA	AA	AA	AA	AA	AA	AA	AA	AA	AA	AA	AA	AA	AA	AA	AA	AA	AA	AA	AA	AA	AA	AA	AA	AA	AA	AA	AA	AA	AA	AA	AA	AA	AA	AA	AA	AA	AA	AA	AA	AA
AX-147264137	Araip.B10	93776304	+	TTTGGAACTGAATTCGAATTGTTAAGTTTTAAGGG[A/G]TAGAGGGTGAATGGTAGACTAAAGTTGTTTGATAT	A	G	NN	AA	AA	AA	AA	AA	AA	AA	AA	AA	AA	AA	AA	AA	AA	AA	AA	AA	AA	AA	AA	AA	AA	AA	AA	AA	AA	AA	AA	AA	AA	AA	AA	AA	AA	AA	AA	AA	AA	AA	NN	AA	AA
AX-147239623	Araip.B01	136147829	+	AGAAATACAATGAGTGACGAGTGTAGTGAGAAGTG[A/G]GAGATGAAGTTGGGATCTGGAGCTTATATAACATG	A	G	NN	GG	GG	AG	GG	GG	GG	GG	GG	GG	GG	AG	AG	AG	NN	GG	GG	NN	GG	GG	GG	GG	NN	GG	GG	GG	GG	AG	GG	NN	GG	NN	NN	GG	GG	GG	GG	GG	GG	GG	AG	NN	NN
AX-147224580	Aradu.A06	6731609	+	GGTTGCTCCTCCATCCTGTCACATACACTGCAGGA[A/G]AGCCTGCACATAGCCTTGATCATCCTGTAATGGTC	A	G	GG	GG	GG	NN	GG	AG	GG	GG	NN	GG	GG	AG	NN	GG	GG	GG	GG	AG	GG	GG	NN	AG	GG	GG	GG	GG	GG	AG	GG	GG	GG	GG	GG	GG	NN	GG	GG	GG	GG	GG	AG	NN	GG
AX-147240741	Araip.B02	8733286	+	TCCTCTCTTGATCTCCATTGGTCCTCTTCACCATG[A/G]CAGAAAACAATTCAAGGACATGCAAGAACTCAAAA	A	G	GG	GG	GG	NN	GG	GG	GG	GG	GG	GG	GG	GG	GG	GG	AG	NN	AG	GG	GG	GG	GG	GG	AG	GG	GG	GG	AG	GG	GG	AG	GG	GG	GG	NN	NN	NN	GG	AG	GG	GG	NN	NN	NN
AX-147230316	Aradu.A08	23066263	+	TTATGTATATTAGTCTAGTTAAGACTCGTTAATTG[C/T]TATTTTCATCCATAAGAACACACAATTTATCTGTT	T	C	TT	TT	TT	TT	TT	NN	TT	NN	TT	TT	NN	TT	CT	TT	TT	NN	NN	TT	TT	NN	TT	TT	TT	TT	NN	NN	TT	TT	TT	TT	TT	TT	NN	TT	TT	TT	TT	TT	NN	NN	TT	NN	TT
AX-147255990	Araip.B07	101897361	+	ACACGCTAATGGTGTTTGGCTTATGCTTGAGAGTA[C/T]GTAGCCTATACTTCTAATTATAAATTGACGCTGTT	T	C	CT	CC	CT	CT	NN	CT	CC	CT	CC	CC	CC	CT	CT	NN	NN	CT	CC	CT	NN	NN	CC	NN	CC	CT	CC	CC	CC	NN	NN	NN	CT	CC	NN	CC	NN	CC	CT	NN	CT	CC	NN	CT	NN
AX-147239364	Araip.B01	131611913	+	AAGTCTTCAGTACATTGTGCAGCCAAAACTCCTAC[A/C]TCAAAGGAGAAGCATAAGAAGTCCTGTAACAAAAA	A	C	CC	CC	CC	CC	CC	CC	CC	CC	CC	CC	CC	CC	CC	CC	CC	CC	CC	CC	CC	CC	CC	CC	CC	CC	CC	CC	CC	CC	CC	CC	CC	CC	CC	CC	CC	CC	CC	CC	CC	CC	CC	CC	CC
AX-176791456	Araip.B10	45040616	+	GGGAACTTGCAAAGACAGGGCTCTTTGACGCTTCC[A/G]AGGACTCTTAGTCAGAAAACAGTTGATGAGGTTTG	A	G	AG	NN	AG	GG	GG	AG	NN	AG	NN	GG	NN	AG	AG	NN	GG	GG	GG	GG	AG	AG	NN	GG	GG	GG	GG	GG	GG	AG	GG	NN	NN	AG	NN	GG	GG	NN	GG	GG	AG	GG	AG	GG	GG
AX-147225228	Aradu.A06	20449670	+	GAGTGAAGCAGTGAACAAGAGCAACAAGCCTGTGG[A/C]TGAGGATGCCGATATCCAAGGTAAGAGGTGCATGG	A	C	CC	CC	CC	CC	CC	CC	CC	CC	CC	CC	CC	CC	CC	CC	CC	CC	CC	CC	CC	CC	CC	CC	CC	CC	CC	CC	CC	CC	CC	CC	NN	CC	CC	CC	CC	CC	CC	CC	CC	CC	CC	CC	CC
AX-147211025	Aradu.A01	42972504	+	TCGAGCTTATCTGCTTTCACAACAGGATTAGCCTT[A/G]GAAATCGCGTCACGTCCAACGCCCTTGAAATCAAA	A	G	NN	GG	GG	NN	GG	AG	GG	GG	GG	GG	NN	NN	GG	NN	GG	GG	GG	NN	GG	NN	GG	GG	NN	GG	GG	NN	NN	AG	GG	GG	NN	GG	GG	GG	GG	GG	GG	NN	AG	GG	NN	GG	GG
AX-147264882	Araip.B10	129468313	+	GTTTTTGATGTTGCTGTAGGGTGTGCAAAAGAGCA[C/T]CGTGTATGCGCAAAGTGTTGTTGCAGTGTGGACAA	T	C	CC	CC	CC	CC	CC	CC	CC	CC	CC	CC	CC	NN	CC	CC	CC	CC	CC	CC	CC	CC	CC	CC	NN	CC	CC	CC	CC	CC	CC	CC	CC	CC	CC	CC	CC	CC	CC	CC	CC	CC	CC	CC	CC
AX-147262618	Araip.B09	145983633	+	ACAAAAGATATTGCTTGAAGTAATAAACCCTAGAT[A/G]TTACTTATCACTTTCACTACATAAGCGGTGAGGCA	A	G	AG	NN	GG	GG	GG	GG	GG	NN	NN	GG	AG	AG	GG	AG	GG	GG	NN	GG	GG	NN	AG	GG	GG	GG	GG	AG	NN	GG	GG	GG	NN	GG	GG	GG	NN	GG	GG	AG	GG	AG	AG	GG	GG
AX-147260113	Araip.B09	8193949	+	GGTGAGAGTTCCAAATGTTGGTGTGTCCCATGATG[G/T]TTCCGCTAGACCAAATTCAAATGCACAAAATCTCA	T	G	GG	GG	GG	GG	GG	TT	GG	NN	GG	GG	GG	GT	NN	GG	TT	TT	TT	TT	TT	TT	TT	TT	GG	GG	GG	TT	NN	NN	GG	GG	NN	GG	GG	GG	GT	GG	GG	TT	TT	TT	TT	TT	TT
AX-147230912	Aradu.A08	34002189	+	CCCAACGGGTGGTTGTTTTGGATGGTCACCTCAGC[A/G]TAGTAGCTCGTCTGGTAAGCTTGTAGAACGTCGTA	A	G	AA	NN	NN	NN	GG	NN	NN	AA	AA	NN	AA	NN	AA	AA	NN	NN	AA	AA	NN	NN	NN	NN	NN	AA	NN	AA	NN	AA	NN	NN	AG	AA	AA	AA	AA	NN	NN	AA	NN	NN	NN	NN	NN
AX-147235734	Aradu.A10	27213383	+	AAATCGAAACTCTAACAGAGAAGAAGCTCATGTGA[C/T]AGTTGACTATTGAACACACAAGCGGTAAAACAGAG	T	C	CT	CT	NN	CT	CT	CT	CT	CT	CT	CT	CT	CT	CT	CT	CC	CC	CC	CC	CC	CC	CC	CC	CT	CT	CT	CC	CT	CT	CT	CT	CT	CT	CT	CT	CT	CT	CT	CC	CC	CC	CC	CC	CC
AX-147207663	Aradu.A01	405426	+	TATATAGCTCCAGAAGTATTGCTGAAGCAAGAGTA[C/T]GATGGCAAGGTAGTATTTAGTTTCACAGTTTTGTT	T	C	TT	TT	TT	TT	TT	TT	TT	TT	TT	TT	TT	TT	TT	TT	TT	TT	TT	TT	TT	TT	TT	TT	TT	TT	TT	TT	TT	TT	TT	TT	TT	TT	TT	TT	TT	TT	TT	TT	TT	TT	TT	TT	TT
AX-147255959	Araip.B07	97834153	+	CTACATATTATTTCTCATTATCCTTTGTATATAAC[C/T]AAGAAATGAAACAACTCTTCAACTACAGGTGATAG	T	C	CC	NN	NN	CC	NN	NN	CC	CC	CC	NN	CC	CC	NN	CC	CT	CC	CT	NN	CT	CT	CT	CC	CC	CT	CC	NN	CC	CC	CC	CC	CC	CC	CC	CC	CC	NN	NN	CT	NN	NN	CT	NN	CT
AX-147259743	Araip.B09	2027972	+	ATATCGTGTCGCTCTGAGGTAGATGGTTTATGTTG[C/T]GCCTTGTATTGTTGGTTATGTGGCCTATATCTTCA	T	C	CC	CC	CC	CC	CC	CC	CC	CC	CC	CC	CC	CC	CC	CC	CC	CC	CC	CC	CC	CC	CC	CC	CC	CC	CC	CC	CC	CC	CC	CC	CC	CC	CC	CC	CC	CC	CC	CC	NN	CC	CC	CC	CC
AX-147250640	Araip.B05	135932744	+	TTACATAACAGAATTTGTCATGTGACAGCCATGAT[G/T]ATATGTATTAGCTCTCTAGCCTGGTGTGGTTTATA	T	G	TT	TT	TT	TT	TT	TT	TT	TT	TT	TT	TT	TT	TT	TT	TT	TT	TT	TT	TT	TT	TT	TT	TT	TT	TT	TT	TT	TT	TT	TT	TT	TT	TT	TT	TT	TT	TT	TT	TT	TT	TT	TT	TT
AX-147257804	Araip.B08	16759756	+	AGCCAAAACGACAGCGTATCATCCTCTTCTGGAGG[A/G]AACGAAAGCTACTGCGACTTCCCTGGAATTTGCGG	A	G	GG	GG	GG	GG	GG	GG	GG	GG	GG	GG	GG	GG	GG	GG	GG	NN	GG	GG	GG	GG	NN	GG	GG	NN	GG	GG	GG	GG	NN	GG	AG	GG	NN	GG	GG	NN	GG	GG	GG	GG	GG	GG	GG
AX-147226931	Aradu.A07	1319704	+	TCATCATCTGTTCCAAAATACCTATCCCCAAACTC[C/T]CCCATGCCAGGTATAACACGGAAATCTTCATTCAA	T	C	CC	CC	CC	CC	CC	CC	CC	CC	CC	CC	CC	CC	CC	CC	CC	CC	CC	CC	CC	CC	CC	CC	CC	CC	CC	CC	CC	CC	CC	CC	CC	CC	CC	CC	CC	CC	CC	CC	CC	CC	CC	CC	CC
AX-176791457	Araip.B01	116719216	+	TAAGTTTTAATGGATGGATGTGTTCTACTTGTTAA[C/T]CAGCTTCAAAGCATAAATGTTTATACAGGGCTGCA	T	C	TT	TT	TT	TT	TT	TT	TT	TT	TT	TT	TT	TT	TT	TT	TT	TT	TT	TT	TT	TT	TT	TT	TT	TT	TT	TT	TT	TT	TT	TT	TT	TT	TT	TT	TT	TT	TT	TT	TT	TT	TT	TT	TT
AX-147259762	Araip.B09	2285867	+	TGGTCAGATTTAACTTCAATCTGCACAAAACTCAA[A/C]TCAAGATACTCCCTCCATCCAATATTAACTGTCAC	A	C	AA	AA	NN	NN	AC	NN	NN	NN	NN	NN	AA	AA	AA	NN	AA	AA	NN	AA	AA	NN	NN	AA	AA	AA	NN	NN	NN	AA	NN	NN	AA	NN	NN	AA	NN	NN	NN	AA	NN	AA	AA	NN	AA
AX-147241293	Araip.B02	43619569	+	CATCCAAGTATAGGGAATTAATGATATTAATGTTA[A/G]TTGTGCTTATTTGTGTGTAGAATAAAGCAATTCAT	A	G	GG	GG	GG	GG	GG	GG	GG	GG	GG	GG	GG	GG	GG	GG	GG	GG	GG	GG	GG	GG	GG	GG	GG	GG	GG	GG	GG	GG	GG	GG	GG	GG	GG	GG	GG	GG	GG	GG	GG	GG	GG	GG	GG
AX-147255711	Araip.B07	50534518	+	AAGTGCTTTGAGAAATCTCACCCAGTTTGAGGTAG[A/C]CGTGTCCAATTCATTAATCTGTGCGACTGAGGATG	A	C	CC	NN	CC	AC	CC	CC	CC	NN	CC	CC	CC	AC	CC	CC	CC	CC	CC	CC	CC	CC	NN	CC	CC	CC	CC	CC	CC	CC	CC	AC	CC	CC	CC	CC	CC	CC	CC	CC	NN	CC	CC	CC	CC
AX-147228965	Aradu.A07	74141004	+	GCACCCGAATATGCAATGAATGGTTATTTGACTGA[C/T]AAAGCAGATGTTTATAGTTTTGGAATTGTTGTCTT	T	C	TT	TT	TT	TT	TT	TT	TT	TT	TT	TT	TT	TT	TT	TT	TT	TT	TT	TT	TT	TT	TT	TT	TT	TT	TT	TT	TT	TT	TT	TT	TT	TT	TT	TT	TT	TT	TT	TT	TT	TT	TT	TT	TT
AX-147235451	Aradu.A10	9085599	+	TTGACATATTTAATTTGGATTTTACAGCAGAATAA[C/T]ATAAAGCATGATTTCAAGCTGGGGCAGAGCAGTGG	T	C	TT	TT	TT	TT	TT	TT	TT	TT	TT	TT	TT	TT	TT	TT	TT	TT	TT	TT	TT	TT	TT	TT	TT	TT	TT	TT	TT	TT	TT	TT	TT	TT	TT	TT	TT	TT	TT	TT	TT	TT	TT	TT	TT
AX-147255751	Araip.B07	56999315	+	CACCTTTCTTCTGGCTGCTTGCATTATAGAACAGG[C/T]TTTGTAGTAATAAAATAATGGAACTCTAAAGCTGT	T	C	CC	CC	CT	CC	CC	CC	CC	CC	NN	NN	CC	CC	CC	CC	CC	CC	CC	CC	CC	CC	CT	CC	NN	CC	CC	CC	CC	CC	CC	CC	CT	CC	CC	CC	CC	CC	CT	CC	CC	CC	NN	CT	CT
AX-147239126	Araip.B01	127008022	+	CATGTGGTTTACCGTGTTGGTGATCTTGATCGCAC[A/C]ATCAAGTAGGTTCTTTATTCTGATATGTAATGTAA	A	C	AC	AC	CC	NN	NN	AC	AC	CC	NN	NN	AC	NN	CC	CC	NN	CC	NN	NN	CC	CC	AC	CC	AC	CC	NN	CC	CC	NN	CC	NN	AC	NN	NN	NN	AC	CC	CC	CC	NN	CC	CC	AC	CC
AX-147253555	Araip.B06	124628344	+	AATCCATAGACATCGGCCTTGAAGGCGGCGTGATC[C/T]GATGATGACATGGAAGTGAAAGGACTAACAAAAGA	T	C	TT	TT	TT	TT	TT	TT	TT	TT	TT	TT	TT	TT	TT	TT	CT	NN	TT	TT	TT	CT	TT	TT	TT	TT	TT	TT	TT	TT	TT	TT	TT	TT	TT	TT	TT	TT	TT	TT	TT	CT	TT	CT	TT
AX-147234790	Aradu.A09	119541688	+	TCTACGATAAATCCACCGGAGCAGTAGCATCCATA[G/T]TCACCTCCTTTATCTTCCTCATTTCTTCACCTTCT	T	G	GG	GG	GG	GG	GG	NN	GG	GG	GG	NN	GG	GG	GG	GG	GG	GG	GG	GG	GG	GG	GG	NN	GG	GG	GG	GT	NN	GG	GG	GG	GG	GG	GG	GG	GG	GG	NN	GG	GG	GG	GT	GT	GG
AX-147221419	Aradu.A04	122784717	+	CTCAACCGCTGCAAACTAGTAAGACCTTGGAAGCA[A/G]CCATGAGGGATGGAGGTGAAGTTGTTGTAGCCGAG	A	G	NN	NN	GG	GG	GG	AG	GG	GG	GG	GG	NN	GG	GG	GG	AA	AA	AA	AA	GG	AA	AA	NN	GG	GG	GG	AA	GG	GG	GG	GG	GG	GG	GG	GG	GG	GG	NN	AA	NN	AG	NN	AG	AG
AX-147209800	Aradu.A01	10515169	+	GTGTACCAGCGAAGCATTGCAGCATTGGTATCTTT[C/T]GAGTTTTTGGCATCTAAACACAATCCTGGACCAAG	T	C	CC	CC	CC	CT	CC	CT	CC	NN	CC	CC	CC	NN	NN	CC	CT	NN	CC	CC	NN	CC	NN	CT	CC	CC	CC	CC	CC	CC	CC	CC	CC	CC	CC	CC	CT	CC	CC	CC	CC	NN	CT	CT	CT
AX-147257458	Araip.B08	6300409	+	ACATTTGGATTCATTCCTCGGAATCCAAAGGCTTC[A/G]AACGAACTCGCTCCTTTCAATAACAAACGCTAGGA	A	G	GG	GG	GG	GG	GG	GG	GG	GG	GG	GG	GG	GG	GG	GG	GG	GG	GG	GG	GG	GG	GG	GG	GG	GG	GG	GG	GG	GG	GG	GG	GG	GG	GG	GG	GG	GG	GG	GG	GG	GG	GG	GG	GG
AX-147262423	Araip.B09	144162130	+	AGAGAAGCTCCTACTTTTGTTGAACAAGCCACTGA[A/G]CAACAGATTCTTGTCACAGGAATCAAGGTATTCTT	A	G	NN	GG	AG	NN	AG	GG	AG	GG	GG	NN	GG	GG	GG	NN	GG	GG	GG	GG	AG	GG	NN	GG	AG	GG	GG	NN	NN	GG	NN	GG	GG	GG	GG	NN	AG	AG	NN	AG	GG	GG	GG	GG	GG
AX-147242208	Araip.B02	97230209	+	ATTTTAAATTTGTTTGTCTTCTTTGAATGATGGAG[G/T]GAGATAGTTTGCATCTTAAATTAACATGAAAAACT	T	G	TT	TT	TT	TT	TT	TT	TT	TT	TT	TT	TT	TT	TT	TT	TT	TT	TT	TT	TT	TT	TT	TT	TT	TT	TT	NN	TT	TT	TT	TT	NN	TT	TT	TT	TT	TT	TT	TT	TT	TT	TT	TT	TT
AX-147247590	Araip.B04	41739783	+	TGATTTTCTTGTTACTAAGTTTTATGTTGCAAGGT[G/T]TCACTAGGTTCATAGTTTCTAGGAATCACTAATTT	T	G	TT	TT	TT	TT	TT	TT	TT	TT	TT	TT	TT	TT	TT	TT	TT	TT	TT	TT	TT	TT	TT	TT	TT	TT	TT	TT	TT	TT	TT	TT	TT	TT	TT	TT	TT	TT	TT	TT	TT	TT	TT	TT	TT
AX-147222136	Aradu.A05	19878478	+	TACAGTGGCGTCTCTCTCCCTGCAAAGTCTTTTAA[C/T]GACTCTGCTAGCTCTGCCTGCATTCCACAATAACA	T	C	TT	TT	TT	TT	TT	TT	TT	TT	TT	TT	TT	TT	TT	TT	TT	TT	TT	TT	TT	TT	TT	TT	TT	TT	TT	TT	TT	TT	TT	TT	TT	TT	TT	TT	TT	TT	TT	TT	TT	TT	TT	TT	TT
AX-147251832	Araip.B06	4179386	+	ACTACTTGTCATCTGAAAGTAATGATACTCCTCCA[A/G]TCAAGGATGAATGCTCCATGCATAAAGATGAAAAT	A	G	NN	NN	GG	AG	GG	NN	GG	AG	GG	GG	GG	AG	NN	AG	NN	GG	GG	AG	GG	GG	GG	GG	GG	GG	GG	GG	GG	AG	GG	GG	GG	GG	GG	NN	AG	GG	GG	GG	NN	AG	GG	NN	NN
AX-147264983	Araip.B10	131338125	+	AGGTGAAGAAGGATTTGGTGTGAGAAGAAATGTGA[A/G]AACTTTGGATTATAGTGGGAAGGACGGTGGAAGGA	A	G	NN	GG	NN	AG	GG	GG	GG	GG	GG	GG	GG	AG	GG	GG	GG	AG	GG	GG	GG	GG	AG	GG	GG	GG	GG	AG	NN	NN	GG	GG	GG	GG	GG	GG	NN	GG	GG	GG	AG	GG	NN	AG	NN
[truncated: 46,210 more rows]
[truncated: 332 more columns]
