# Supplementary material for: Genetic Diversity and Genome-Wide Association Study of Seed Aspect Ratio Using a High-Density SNP Array in Peanut (Arachis hypogaea L.)
Source: Genes (Basel). 2020 Dec 22;12(1):2. doi: 10.3390/genes12010002 (PMC7822046; doi:10.3390/genes12010002)
Supplement: Supplementary file 1 [file genes-12-00002-s001.zip › Supplementary Table S4_final.xlsx]

## Sheet: Sheet3
Table S4. Information of the peanut genome from 58K SNP array chip
Chromosome	No. of SNPs	Length (bp)	SNPs/Mb
Aradu.A01	944	106645883	8.85172
Aradu.A02	674	93499903	7.20856
Aradu.A03	803	134770288	5.95829
Aradu.A04	840	122590238	6.8521
Aradu.A05	849	109538112	7.75073
Aradu.A06	713	112337526	6.34694
Aradu.A07	457	78665145	5.80943
Aradu.A08	459	49085469	9.35104
Aradu.A09	415	120392923	3.44705
Aradu.A10	469	109324427	4.28998
Araip.B01	593	137285910	4.31945
Araip.B02	796	107909058	7.37658
Araip.B03	591	135605100	4.35824
Araip.B04	619	133178136	4.64791
Araip.B05	614	149561924	4.10532
Araip.B06	715	136885339	5.22335
Araip.B07	646	125949838	5.12903
Araip.B08	839	129239151	6.49184
Araip.B09	1075	146468761	7.33945
Araip.B10	919	135976979	6.7585
Sum	14030	2374910110	5.90759
