# Supplementary material for: Genetic Diversity and Genome-Wide Association Study of Seed Aspect Ratio Using a High-Density SNP Array in Peanut (Arachis hypogaea L.)
Source: Genes (Basel). 2020 Dec 22;12(1):2. doi: 10.3390/genes12010002 (PMC7822046; doi:10.3390/genes12010002)
Supplement: Supplementary file 1 [file genes-12-00002-s001.zip › Supplementary Table S5_final.xlsx]

## Sheet: LD result
Table S5. Pairwise LD on chromosome Araip.B08
L1	L2	D'	LOD	CIlow	CIhi	Dist	T-int
AX-177644078	AX-177642987	0.917	0.14	0.05	0.97	29461	21.1
AX-177644078	AX-177642411	1	0.47	0.08	0.98	30490	-
AX-177644078	AX-177640217	0.651	14.91	0.52	0.76	101418	-
AX-177644078	AX-177640219	0.676	4.9	0.45	0.82	143078	-
AX-177644078	AX-177641022	1	0.68	0.11	0.98	187670	-
AX-177644078	AX-177640216	0.07	0.06	0	0.33	211888	-
AX-177644078	AX-177643321	0.906	0.14	0.05	0.97	321953	-
AX-177642987	AX-177642411	1	0.01	0.04	0.96	1029	27.17
AX-177642987	AX-177640217	0.791	1.4	0.24	0.94	71957	-
AX-177642987	AX-177640219	0.874	4.31	0.52	0.97	113617	-
AX-177642987	AX-177641022	1	0.42	0.07	0.98	158209	-
AX-177642987	AX-177640216	0.036	0.01	0	0.43	182427	-
AX-177642987	AX-177643321	1	0.09	0.04	0.97	292492	-
AX-177642411	AX-177640217	1	0.36	0.06	0.98	70928	27.49
AX-177642411	AX-177640219	1	0.14	0.04	0.97	112588	-
AX-177642411	AX-177641022	1	0.04	0.04	0.97	157180	-
AX-177642411	AX-177640216	1	0.02	0.04	0.97	181398	-
AX-177642411	AX-177643321	1	0.01	0.04	0.96	291463	-
AX-177640217	AX-177640219	0.955	54.71	0.89	0.99	41660	84.52
AX-177640217	AX-177641022	0.941	18.79	0.82	0.99	86252	-
AX-177640217	AX-177640216	0.05	0.01	0	0.39	110470	-
AX-177640217	AX-177643321	0.292	0.19	0.03	0.68	220535	-
AX-177640219	AX-177641022	0.938	6.83	0.72	0.99	44592	30.61
AX-177640219	AX-177640216	0.227	0.88	0.05	0.43	68810	-
AX-177640219	AX-177643321	0.661	2.44	0.31	0.86	178875	-
AX-177641022	AX-177640216	1	0.96	0.15	0.99	24218	5.07
AX-177641022	AX-177643321	1	0.46	0.07	0.98	134283	-
AX-177640216	AX-177643321	0.606	5.47	0.36	0.79	110065	8.57
