# Supplementary material for: Genetic Diversity and Genome-Wide Association Study of Seed Aspect Ratio Using a High-Density SNP Array in Peanut (Arachis hypogaea L.)
Source: Genes (Basel). 2020 Dec 22;12(1):2. doi: 10.3390/genes12010002 (PMC7822046; doi:10.3390/genes12010002)
Supplement: Supplementary file 1 [file genes-12-00002-s001.zip › Supplementary Table S6_final.xlsx]

## Sheet: Araip.B08 candidate gene
Table S6. List of genes in the significant region (chromosome Araip.B08) with annotations identified by Arachis hypogaea Tifrunner 1.0 reference.
Name	Type	Location	Annotated Terms		Gene annotated within the ±200kb genome region that is centred on the peak SNP
Arahy.86MRWY	gene model	Arahy.18:13889507..13894073		Molecular Function	putative Myb family transcription factor At1g14600-like isoform X2 [Glycine max]; IPR009057 (Homeodomain-like); GO:0003677 (DNA binding), GO:0003682 (chromatin binding)
Arahy.62QAW3	gene model	Arahy.18:13902841..13908386	Biological Process	Molecular Function	2-aminoethanethiol dioxygenase-like [Glycine max]; IPR012864 (Cysteamine dioxygenase), IPR014710 (RmlC-like jelly roll fold); GO:0047800 (cysteamine dioxygenase activity), GO:0055114 (oxidation-reduction process)
Arahy.C14R7W	gene model	Arahy.18:13909562..13914671		Molecular Function	putative ribonuclease H protein At1g65750-like [Glycine max]; IPR012337 (Ribonuclease H-like domain); GO:0003676 (nucleic acid binding), GO:0004523 (RNA-DNA hybrid ribonuclease activity)
Arahy.B1IT4T	gene model	Arahy.18:13946592..13948645		Molecular Function	multiprotein bridging factor 1A; IPR010982 (Lambda repressor-like, DNA-binding domain), IPR013729 (Multiprotein bridging factor 1, N-terminal); GO:0003677 (DNA binding), GO:0043565 (sequence-specific DNA binding)
Arahy.DTBC2U	gene model	Arahy.18:13950357..13954027	Biological Process	Molecular Function	Protein kinase superfamily protein; IPR011009 (Protein kinase-like domain), IPR013320 (Concanavalin A-like lectin/glucanase, subgroup); GO:0004672 (protein kinase activity), GO:0004674 (protein serine/threonine kinase activity), GO:0005524 (ATP binding), GO:0006468 (protein phosphorylation)
Arahy.GT8KW4	gene model	Arahy.18:13966246..13969865	Biological Process	Molecular Function	Peroxidase superfamily protein; IPR010255 (Haem peroxidase); GO:0004601 (peroxidase activity), GO:0006979 (response to oxidative stress), GO:0020037 (heme binding), GO:0055114 (oxidation-reduction process)
Arahy.09XZQE	gene model	Arahy.18:14021035..14026021	Biological Process	Molecular Function	Protein kinase superfamily protein; IPR011009 (Protein kinase-like domain); GO:0004672 (protein kinase activity), GO:0004674 (protein serine/threonine kinase activity), GO:0005524 (ATP binding), GO:0006468 (protein phosphorylation)
Arahy.JM7F0T	gene model	Arahy.18:14028865..14031031	Biological Process	Molecular Function	Cysteine proteinases superfamily protein; IPR013128 (Peptidase C1A, papain), IPR025660 (Cysteine peptidase, histidine active site), IPR025661 (Cysteine peptidase, asparagine active site); GO:0006508 (proteolysis), GO:0008234 (cysteine-type peptidase activity)
Arahy.CW1Y58	gene model	Arahy.18:14058470..14059811		Molecular Function	Cysteine proteinases superfamily protein; IPR013128 (Peptidase C1A, papain); GO:0008234 (cysteine-type peptidase activity)
Arahy.ZJL2S0	gene model	Arahy.18:14067030..14071249	Biological Process	Molecular Function	Cysteine proteinases superfamily protein; IPR013128 (Peptidase C1A, papain), IPR025660 (Cysteine peptidase, histidine active site), IPR025661 (Cysteine peptidase, asparagine active site); GO:0006508 (proteolysis), GO:0008234 (cysteine-type peptidase activity)
Arahy.J2EJNX	gene model	Arahy.18:14125772..14127900	Biological Process	Molecular Function	Cysteine proteinases superfamily protein; IPR013128 (Peptidase C1A, papain), IPR025660 (Cysteine peptidase, histidine active site), IPR025661 (Cysteine peptidase, asparagine active site); GO:0006508 (proteolysis), GO:0008234 (cysteine-type peptidase activity)
Arahy.HT9EWH	gene model	Arahy.18:14134417..14138123	Biological Process	Molecular Function	phosphoenolpyruvate carboxylase 3; IPR021135 (Phosphoenolpyruvate carboxylase); GO:0003824 (catalytic activity), GO:0006099 (tricarboxylic acid cycle), GO:0008964 (phosphoenolpyruvate carboxylase activity), GO:0015977 (carbon fixation)
Arahy.2EY057	gene model	Arahy.18:14140160..14142524		Molecular Function	pentatricopeptide (PPR) repeat-containing protein; IPR002885 (Pentatricopeptide repeat), IPR011990 (Tetratricopeptide-like helical); GO:0005515 (protein binding)
Arahy.ZDU917	gene model	Arahy.18:14148836..14152821		Molecular Function	Chloroplast heat shock protein-binding protein n=1 Tax=Coffea canephora RepID=Q1W7A9_COFCA; IPR001080 (3Fe-4S ferredoxin), IPR001623 (DnaJ domain), IPR017896 (4Fe-4S ferredoxin-type, iron-sulphur binding domain); GO:0005506 (iron ion binding), GO:0009055 (electron carrier activity), GO:0051536 (iron-sulfur cluster binding)
Arahy.KWW7Y5	gene model	Arahy.18:14168012..14168842			DUF1685 family protein; IPR012881 (Protein of unknown function DUF1685)
