# Supplementary material for: Genetic Diversity and Genome-Wide Association Study of Seed Aspect Ratio Using a High-Density SNP Array in Peanut (Arachis hypogaea L.)
Source: Genes (Basel). 2020 Dec 22;12(1):2. doi: 10.3390/genes12010002 (PMC7822046; doi:10.3390/genes12010002)
Supplement: Supplementary file 1 [file genes-12-00002-s001.zip › Supplementary Table S7_final.xlsx]

## Sheet: Sheet1
Table S7. Genome-wide association study (GWAS) (P-value < 0.001) of seed aspect ratio were constructed by different heterozygous filter methods.
SNP	Chromosome	Position (bp)	P-value (P)	maf	remove marker which have more than (%) Heterozygous	_-log10^p-values	nobs	Rsquare.of.Model.without.SNP	Rsquare.of.Model.with.SNP	FDR_Adjusted_P-values	effect
AX-177640219	Araip.B08	12829161	2.46462e-06	0.28125	0.05	5.60825	384	0.545263	0.572431	0.0036082	0.0752728
AX-176815268	Aradu.A07	49832270	0.000410245	0.233073	0.05	3.38696	384	0.545263	0.560352	0.223309	-0.0610116
AX-176822779	Aradu.A03	90830184	0.000567435	0.326823	0.05	3.24608	384	0.545263	0.559609	0.223309	-0.0588921
AX-176804589	Araip.B06	125245858	0.000610135	0.233073	0.05	3.21457	384	0.545263	0.559443	0.223309	-0.0542074
AX-147257796	Araip.B08	16525871	0.000918572	0.0234375	0.05	3.03689	384	0.545263	0.558512	0.268958	-0.160284
AX-176824000	Araip.B01	130289404	0.0058564	0.470052	0.05	2.23237	384	0.545263	0.554382	0.995027	0.0729118
AX-176820979	Aradu.A01	28729359	0.00826758	0.0130208	0.05	2.08262	384	0.545263	0.553631	0.995027	0.146528
AX-176823286	Aradu.A02	38805182	0.00942579	0.21224	0.05	2.02568	384	0.545263	0.553348	0.995027	-0.04659
AX-176799846	Araip.B03	5461799	0.00963837	0.0104167	0.05	2.016	384	0.545263	0.5533	0.995027	-0.136343
AX-177640219	Araip.B08	12829161	2.64972e-06	0.28125	0.1	5.5768	384	0.548156	0.574977	0.00755171	0.0723632
AX-176822392	Araip.B08	121783058	0.000117263	0.295573	0.1	3.93084	384	0.548156	0.566027	0.1671	0.0590133
AX-176822779	Aradu.A03	90830184	0.000313726	0.326823	0.1	3.50345	384	0.548156	0.563761	0.29804	-0.0579391
AX-176815268	Aradu.A07	49832270	0.000498703	0.233073	0.1	3.30216	384	0.548156	0.562703	0.355326	-0.0572078
AX-147257796	Araip.B08	16525871	0.000716369	0.0234375	0.1	3.14486	384	0.548156	0.561882	0.40833	-0.164006
AX-177640219	Araip.B08	12829161	1.70009e-06	0.28125	0.2	5.76953	384	0.543903	0.572054	0.0104454	0.0695055
AX-176807953	Aradu.A09	113907685	1.8293e-05	0.0729167	0.2	4.73771	384	0.543903	0.56633	0.0561961	-0.148161
AX-147262340	Araip.B09	143554366	4.30296e-05	0.0976562	0.2	4.36623	384	0.543903	0.564299	0.0881246	-0.123752
AX-176822392	Araip.B08	121783058	8.02644e-05	0.295573	0.2	4.09548	384	0.543903	0.562831	0.123286	0.0569589
AX-176822779	Aradu.A03	90830184	0.000200678	0.326823	0.2	3.6975	384	0.543903	0.56069	0.246594	-0.0571515
AX-176817753	Araip.B06	123019759	0.000393713	0.196615	0.2	3.40482	384	0.543903	0.559131	0.375003	-0.0587714
AX-176804589	Araip.B06	125245858	0.00047767	0.233073	0.2	3.32087	384	0.543903	0.558687	0.375003	-0.0532148
AX-176805342	Aradu.A08	17090490	0.000490757	0.339844	0.2	3.30913	384	0.543903	0.558625	0.375003	-0.0486332
AX-176793839	Araip.B06	129015608	0.000650038	0.332031	0.2	3.18706	384	0.543903	0.557981	0.375003	-0.0475507
AX-176819834	Aradu.A05	87489635	0.000666618	0.0729167	0.2	3.17612	384	0.543903	0.557923	0.375003	-0.060259
AX-176815268	Aradu.A07	49832270	0.000708468	0.233073	0.2	3.14968	384	0.543903	0.557784	0.375003	-0.0533577
AX-176815544	Aradu.A01	20804976	0.000877215	0.139323	0.2	3.05689	384	0.543903	0.557297	0.375003	-0.067593
AX-176811087	Aradu.A02	1737846	0.000897914	0.201823	0.2	3.04677	384	0.543903	0.557244	0.375003	-0.0512904
AX-176795130	Aradu.A09	114009103	0.00090439	0.255208	0.2	3.04364	384	0.543903	0.557227	0.375003	0.0500607
AX-147225784	Aradu.A06	89617748	0.000994678	0.334635	0.2	3.00232	384	0.543903	0.557011	0.375003	0.0459546
AX-177640938	Araip.B08	11989978	5.1805e-07	0.115885	0.3	6.28563	384	0.552061	0.582562	0.00535456	0.144126
AX-147218661	Aradu.A03	133806029	2.08234e-06	0.148438	0.3	5.68145	384	0.552061	0.579224	0.0107615	0.144239
AX-176807396	Araip.B06	111641521	8.03508e-06	0.147135	0.3	5.09501	384	0.552061	0.57602	0.0222897	0.124393
AX-177640219	Araip.B08	12829161	8.62604e-06	0.28125	0.3	5.06419	384	0.552061	0.575853	0.0222897	0.0647582
AX-176798858	Araip.B06	3947388	4.22725e-05	0.127604	0.3	4.37394	384	0.552061	0.572133	0.0873857	0.119979
AX-176816739	Araip.B06	116015819	6.14513e-05	0.115885	0.3	4.21147	384	0.552061	0.571266	0.10586	-0.107947
AX-176799749	Aradu.A07	20199747	0.000112139	0.130208	0.3	3.95024	384	0.552061	0.56988	0.144941	0.104048
AX-176817176	Araip.B04	80419886	0.000112183	0.148438	0.3	3.95007	384	0.552061	0.569879	0.144941	0.104244
AX-147225757	Aradu.A06	87825553	0.000146923	0.104167	0.3	3.83291	384	0.552061	0.56926	0.168733	-0.111484
AX-147239693	Araip.B01	136819348	0.000188999	0.108073	0.3	3.72354	384	0.552061	0.568684	0.187984	0.0965784
AX-176807953	Aradu.A09	113907685	0.000201317	0.0729167	0.3	3.69612	384	0.552061	0.56854	0.187984	-0.131666
AX-176794797	Araip.B06	111626504	0.000218248	0.105469	0.3	3.66105	384	0.552061	0.568356	0.187984	-0.104093
AX-147226305	Aradu.A06	105157006	0.000239774	0.395833	0.3	3.6202	384	0.552061	0.568142	0.190639	-0.0523521
AX-147262340	Araip.B09	143554366	0.000286876	0.0976562	0.3	3.54231	384	0.552061	0.567734	0.206761	-0.109962
AX-176822392	Araip.B08	121783058	0.000343008	0.295573	0.3	3.4647	384	0.552061	0.567328	0.206761	0.0523633
AX-176811274	Aradu.A05	91138683	0.000349607	0.106771	0.3	3.45642	384	0.552061	0.567285	0.206761	0.112517
AX-176823266	Araip.B04	70510603	0.000356607	0.134115	0.3	3.44781	384	0.552061	0.56724	0.206761	-0.0655821
AX-147224906	Aradu.A06	12083074	0.000360072	0.130208	0.3	3.44361	384	0.552061	0.567218	0.206761	0.0892418
AX-176822779	Aradu.A03	90830184	0.000718308	0.326823	0.3	3.14369	384	0.552061	0.565662	0.372269	-0.0522402
AX-176823393	Araip.B06	128311575	0.000744719	0.119792	0.3	3.12801	384	0.552061	0.565581	0.372269	-0.101424
AX-177644061	Araip.B09	17651642	0.000787484	0.134115	0.3	3.10376	384	0.552061	0.565456	0.372269	-0.0583538
AX-176796643	Araip.B06	122552864	0.000792369	0.269531	0.3	3.10107	384	0.552061	0.565442	0.372269	0.0509498
AX-177640938	Araip.B08	11989978	4.13266e-07	0.115885	0.4	6.38377	384	0.549927	0.581122	0.00568075	0.144838
AX-147218661	Aradu.A03	133806029	2.26621e-06	0.148438	0.4	5.6447	384	0.549927	0.577017	0.0155757	0.144393
AX-176807396	Araip.B06	111641521	1.00091e-05	0.147135	0.4	4.9996	384	0.549927	0.57348	0.0384303	0.123559
AX-177640219	Araip.B08	12829161	1.1183e-05	0.28125	0.4	4.95144	384	0.549927	0.573218	0.0384303	0.0636166
AX-177640856	Araip.B08	121657652	2.42561e-05	0.451823	0.4	4.61518	384	0.549927	0.571395	0.0636629	0.0578651
AX-176798858	Araip.B06	3947388	2.77882e-05	0.127604	0.4	4.55614	384	0.549927	0.571076	0.0636629	0.12338
AX-176816739	Araip.B06	116015819	4.51649e-05	0.115885	0.4	4.3452	384	0.549927	0.569941	0.088691	-0.10977
AX-176817176	Araip.B04	80419886	5.55349e-05	0.148438	0.4	4.25543	384	0.549927	0.569459	0.0954229	0.108943
AX-176799749	Aradu.A07	20199747	9.65944e-05	0.130208	0.4	4.01505	384	0.549927	0.568176	0.146415	0.105269
AX-176807953	Aradu.A09	113907685	0.000106515	0.0729167	0.4	3.97259	384	0.549927	0.56795	0.146415	-0.137694
AX-147239693	Araip.B01	136819348	0.000127926	0.108073	0.4	3.89304	384	0.549927	0.567527	0.157721	0.0990509
AX-147226305	Aradu.A06	105157006	0.00014709	0.395833	0.4	3.83242	384	0.549927	0.567205	0.157721	-0.05393
AX-147225757	Aradu.A06	87825553	0.000151431	0.104167	0.4	3.81978	384	0.549927	0.567139	0.157721	-0.11201
AX-176794797	Araip.B06	111626504	0.000160635	0.105469	0.4	3.79416	384	0.549927	0.567003	0.157721	-0.106992
AX-147262340	Araip.B09	143554366	0.00019937	0.0976562	0.4	3.70034	384	0.549927	0.566507	0.167904	-0.111905
AX-176811274	Aradu.A05	91138683	0.000205601	0.106771	0.4	3.68697	384	0.549927	0.566436	0.167904	0.115816
AX-147224906	Aradu.A06	12083074	0.000207651	0.130208	0.4	3.68267	384	0.549927	0.566414	0.167904	0.0931427
AX-176823266	Araip.B04	70510603	0.000263713	0.134115	0.4	3.57887	384	0.549927	0.565867	0.201389	-0.067117
AX-176822392	Araip.B08	121783058	0.000324284	0.295573	0.4	3.48907	384	0.549927	0.565395	0.229785	0.0527212
AX-176793992	Aradu.A01	41757911	0.00033433	0.153646	0.4	3.47582	384	0.549927	0.565326	0.229785	0.101694
AX-176809622	Araip.B04	113626212	0.000402879	0.157552	0.4	3.39483	384	0.549927	0.564901	0.263599	0.087688
AX-176817620	Araip.B06	88843161	0.000421881	0.15625	0.4	3.37481	384	0.549927	0.564797	0.263599	0.106083
AX-176822779	Aradu.A03	90830184	0.000496409	0.326823	0.4	3.30416	384	0.549927	0.564428	0.29668	-0.0534868
AX-176823393	Araip.B06	128311575	0.000522479	0.119792	0.4	3.28193	384	0.549927	0.564312	0.29925	-0.103492
AX-176796643	Araip.B06	122552864	0.000611313	0.269531	0.4	3.21374	384	0.549927	0.563957	0.336124	0.0520294
AX-176819834	Aradu.A05	87489635	0.000668799	0.0729167	0.4	3.1747	384	0.549927	0.563754	0.353589	-0.0601456
AX-177644061	Araip.B09	17651642	0.000899653	0.134115	0.4	3.04593	384	0.549927	0.563087	0.458023	-0.057936
AX-177640938	Araip.B08	11989978	3.04608e-07	0.115885	0.5	6.51626	384	0.548983	0.580987	0.00505132	0.145346
AX-147218661	Aradu.A03	133806029	1.58854e-06	0.148438	0.5	5.799	384	0.548983	0.576984	0.0131714	0.145963
AX-176807396	Araip.B06	111641521	6.06602e-06	0.147135	0.5	5.2171	384	0.548983	0.573776	0.0335309	0.126269
AX-177640219	Araip.B08	12829161	1.31274e-05	0.28125	0.5	4.88182	384	0.548983	0.571944	0.0520433	0.0626983
AX-176798858	Araip.B06	3947388	1.56918e-05	0.127604	0.5	4.80433	384	0.548983	0.571522	0.0520433	0.126305
AX-176817176	Araip.B04	80419886	2.52645e-05	0.148438	0.5	4.59749	384	0.548983	0.5704	0.0637981	0.113761
AX-177640856	Araip.B08	121657652	2.69304e-05	0.451823	0.5	4.56976	384	0.548983	0.57025	0.0637981	0.0573915
AX-176816739	Araip.B06	116015819	3.57305e-05	0.115885	0.5	4.44696	384	0.548983	0.569587	0.0740649	-0.110982
AX-176807953	Aradu.A09	113907685	8.2186e-05	0.0729167	0.5	4.0852	384	0.548983	0.567645	0.136046	-0.139534
AX-176799749	Aradu.A07	20199747	8.37092e-05	0.130208	0.5	4.07723	384	0.548983	0.567602	0.136046	0.105828
AX-147225757	Aradu.A06	87825553	9.06053e-05	0.104167	0.5	4.04285	384	0.548983	0.567418	0.136046	-0.115203
AX-147239693	Araip.B01	136819348	9.84474e-05	0.108073	0.5	4.0068	384	0.548983	0.567226	0.136046	0.100436
AX-176811274	Aradu.A05	91138683	0.000121285	0.106771	0.5	3.91619	384	0.548983	0.566743	0.153297	0.118768
AX-176794797	Araip.B06	111626504	0.000129419	0.105469	0.5	3.888	384	0.548983	0.566593	0.153297	-0.108147
AX-176823266	Araip.B04	70510603	0.000166586	0.134115	0.5	3.77836	384	0.548983	0.566011	0.174034	-0.0693934
AX-147262340	Araip.B09	143554366	0.0001684	0.0976562	0.5	3.77366	384	0.548983	0.565986	0.174034	-0.11302
AX-147226305	Aradu.A06	105157006	0.00017841	0.395833	0.5	3.74858	384	0.548983	0.565853	0.174034	-0.0528252
AX-147224906	Aradu.A06	12083074	0.000232475	0.130208	0.5	3.63362	384	0.548983	0.565245	0.214174	0.0921521
AX-176793992	Aradu.A01	41757911	0.000250263	0.153646	0.5	3.6016	384	0.548983	0.565076	0.218427	0.103535
AX-177640677	Araip.B09	44600895	0.000302452	0.248698	0.5	3.51934	384	0.548983	0.564643	0.241941	-0.0588802
AX-176809622	Araip.B04	113626212	0.000306384	0.157552	0.5	3.51373	384	0.548983	0.564614	0.241941	0.0891709
AX-176822779	Aradu.A03	90830184	0.000376705	0.326823	0.5	3.424	384	0.548983	0.564142	0.26523	-0.0541483
AX-176817620	Araip.B06	88843161	0.000378071	0.15625	0.5	3.42243	384	0.548983	0.564134	0.26523	0.106692
AX-176822392	Araip.B08	121783058	0.000383858	0.295573	0.5	3.41583	384	0.548983	0.564099	0.26523	0.0518282
AX-176796643	Araip.B06	122552864	0.00046883	0.269531	0.5	3.32898	384	0.548983	0.563644	0.310984	0.0528617
AX-176823393	Araip.B06	128311575	0.000648859	0.119792	0.5	3.18785	384	0.548983	0.562908	0.413847	-0.101153
AX-176815544	Aradu.A01	20804976	0.000923726	0.139323	0.5	3.03446	384	0.548983	0.562111	0.547354	-0.0671263
AX-176819834	Aradu.A05	87489635	0.000931656	0.0729167	0.5	3.03074	384	0.548983	0.562092	0.547354	-0.0585671
AX-147226313	Aradu.A06	105285553	0.000957201	0.14974	0.5	3.019	384	0.548983	0.562031	0.547354	0.0815808
AX-177640938	Araip.B08	11989978	2.84533e-07	0.115885	0.6	6.54587	384	0.550296	0.582373	0.00524594	0.145245
AX-147218661	Aradu.A03	133806029	1.69916e-06	0.148438	0.6	5.76977	384	0.550296	0.578054	0.0156637	0.145709
AX-176807396	Araip.B06	111641521	7.27618e-06	0.147135	0.6	5.1381	384	0.550296	0.574585	0.044717	0.125175
AX-177640219	Araip.B08	12829161	1.39933e-05	0.28125	0.6	4.85408	384	0.550296	0.573039	0.0577316	0.0625395
AX-176798858	Araip.B06	3947388	1.56565e-05	0.127604	0.6	4.80531	384	0.550296	0.572775	0.0577316	0.126546
AX-176817176	Araip.B04	80419886	2.69988e-05	0.148438	0.6	4.56866	384	0.550296	0.571496	0.0829629	0.113335
AX-177640856	Araip.B08	121657652	4.27407e-05	0.451823	0.6	4.36916	384	0.550296	0.570422	0.109931	0.0557366
AX-176816739	Araip.B06	116015819	4.77002e-05	0.115885	0.6	4.32148	384	0.550296	0.570167	0.109931	-0.109283
AX-176799749	Aradu.A07	20199747	6.16788e-05	0.130208	0.6	4.20986	384	0.550296	0.569569	0.126353	0.107739
AX-147239693	Araip.B01	136819348	7.18993e-05	0.108073	0.6	4.14328	384	0.550296	0.569213	0.132561	0.102688
AX-147225757	Aradu.A06	87825553	8.55533e-05	0.104167	0.6	4.06776	384	0.550296	0.568811	0.143395	-0.115401
AX-176807953	Aradu.A09	113907685	0.000103612	0.0729167	0.6	3.98459	384	0.550296	0.568368	0.156513	-0.137455
AX-176811274	Aradu.A05	91138683	0.000110358	0.106771	0.6	3.9572	384	0.550296	0.568223	0.156513	0.119243
AX-176794797	Araip.B06	111626504	0.000141032	0.105469	0.6	3.85068	384	0.550296	0.567658	0.185729	-0.107404
AX-147226305	Aradu.A06	105157006	0.000167067	0.395833	0.6	3.77711	384	0.550296	0.567268	0.205348	-0.053138
AX-177640677	Araip.B09	44600895	0.000218469	0.248698	0.6	3.66061	384	0.550296	0.566654	0.234774	-0.0601902
AX-176793992	Aradu.A01	41757911	0.000218732	0.153646	0.6	3.66009	384	0.550296	0.566651	0.234774	0.104552
AX-147262340	Araip.B09	143554366	0.000229209	0.0976562	0.6	3.63977	384	0.550296	0.566544	0.234774	-0.110556
AX-176823266	Araip.B04	70510603	0.000255864	0.134115	0.6	3.59199	384	0.550296	0.566292	0.248282	-0.0672563
AX-147224906	Aradu.A06	12083074	0.000281325	0.130208	0.6	3.55079	384	0.550296	0.566076	0.25934	0.0905287
AX-176809622	Araip.B04	113626212	0.00030724	0.157552	0.6	3.51252	384	0.550296	0.565875	0.269742	0.0892112
AX-176817620	Araip.B06	88843161	0.000392532	0.15625	0.6	3.40612	384	0.550296	0.565318	0.32896	0.10661
AX-176822779	Aradu.A03	90830184	0.000413698	0.326823	0.6	3.38332	384	0.550296	0.565199	0.331624	-0.0538441
AX-176822392	Araip.B08	121783058	0.000471451	0.295573	0.6	3.32656	384	0.550296	0.564902	0.348537	0.0509361
AX-176796643	Araip.B06	122552864	0.000472605	0.269531	0.6	3.3255	384	0.550296	0.564897	0.348537	0.0528568
AX-176815268	Aradu.A07	49832270	0.000724081	0.233073	0.6	3.14021	384	0.550296	0.563933	0.513457	-0.0526789
AX-176823393	Araip.B06	128311575	0.000773895	0.119792	0.6	3.11132	384	0.550296	0.563784	0.527976	-0.100034
AX-176819834	Aradu.A05	87489635	0.00080183	0.0729167	0.6	3.09592	384	0.550296	0.563704	0.527976	-0.0592705
AX-176820188	Aradu.A08	10368255	0.000941182	0.13151	0.6	3.02633	384	0.550296	0.563344	0.598365	-0.066794
AX-177640938	Araip.B08	11989978	2.84443e-07	0.115885	0.7	6.546	384	0.549818	0.58193	0.0053956	0.144918
AX-147218661	Aradu.A03	133806029	1.49334e-06	0.148438	0.7	5.82584	384	0.549818	0.577916	0.0141636	0.145967
AX-176807396	Araip.B06	111641521	5.76829e-06	0.147135	0.7	5.23895	384	0.549818	0.574685	0.0364729	0.12629
AX-177640219	Araip.B08	12829161	1.3408e-05	0.28125	0.7	4.87264	384	0.549818	0.572686	0.0591885	0.0625659
AX-176798858	Araip.B06	3947388	1.56014e-05	0.127604	0.7	4.80684	384	0.549818	0.572329	0.0591885	0.126274
AX-176817176	Araip.B04	80419886	2.73215e-05	0.148438	0.7	4.5635	384	0.549818	0.571012	0.0863768	0.113081
AX-177640856	Araip.B08	121657652	3.63697e-05	0.451823	0.7	4.43926	384	0.549818	0.570343	0.0985566	0.0561472
AX-176816739	Araip.B06	116015819	4.47204e-05	0.115885	0.7	4.34949	384	0.549818	0.56986	0.106038	-0.109376
AX-147239693	Araip.B01	136819348	5.65774e-05	0.108073	0.7	4.24736	384	0.549818	0.569312	0.118443	0.104141
AX-176799749	Aradu.A07	20199747	6.24405e-05	0.130208	0.7	4.20453	384	0.549818	0.569083	0.118443	0.107441
AX-147225757	Aradu.A06	87825553	7.18738e-05	0.104167	0.7	4.14343	384	0.549818	0.568756	0.123943	-0.116416
AX-176807953	Aradu.A09	113907685	8.69386e-05	0.0729167	0.7	4.06079	384	0.549818	0.568315	0.131577	-0.138885
AX-176811274	Aradu.A05	91138683	9.01734e-05	0.106771	0.7	4.04492	384	0.549818	0.568231	0.131577	0.120637
AX-176794797	Araip.B06	111626504	0.000112752	0.105469	0.7	3.94788	384	0.549818	0.567714	0.152771	-0.108719
AX-147226305	Aradu.A06	105157006	0.000158254	0.395833	0.7	3.80065	384	0.549818	0.566933	0.200128	-0.0532861
AX-176793992	Aradu.A01	41757911	0.000193247	0.153646	0.7	3.71389	384	0.549818	0.566474	0.229106	0.105183
AX-177640677	Araip.B09	44600895	0.000206496	0.248698	0.7	3.68509	384	0.549818	0.566322	0.230414	-0.0604818
AX-147262340	Araip.B09	143554366	0.000220638	0.0976562	0.7	3.65632	384	0.549818	0.56617	0.232515	-0.110617
AX-176823266	Araip.B04	70510603	0.000264109	0.134115	0.7	3.57822	384	0.549818	0.565759	0.263678	-0.0672781
AX-147224906	Aradu.A06	12083074	0.000283703	0.130208	0.7	3.54714	384	0.549818	0.565595	0.269078	0.0902441
AX-176809622	Araip.B04	113626212	0.000311262	0.157552	0.7	3.50687	384	0.549818	0.565384	0.276911	0.0889758
AX-176817620	Araip.B06	88843161	0.000321158	0.15625	0.7	3.49328	384	0.549818	0.565313	0.276911	0.107922
AX-176822779	Aradu.A03	90830184	0.000392119	0.326823	0.7	3.40658	384	0.549818	0.564858	0.320255	-0.0538952
AX-176822392	Araip.B08	121783058	0.000405194	0.295573	0.7	3.39234	384	0.549818	0.564784	0.320255	0.0514183
AX-176796643	Araip.B06	122552864	0.00047906	0.269531	0.7	3.31961	384	0.549818	0.564404	0.363491	0.0528439
AX-176820010	Araip.B01	2207104	0.000622366	0.307292	0.7	3.20595	384	0.549818	0.563811	0.454064	-0.0548773
AX-176823393	Araip.B06	128311575	0.000669526	0.119792	0.7	3.17423	384	0.549818	0.563647	0.470379	-0.10087
AX-176815268	Aradu.A07	49832270	0.000806658	0.233073	0.7	3.09331	384	0.549818	0.563227	0.546482	-0.052024
AX-176819834	Aradu.A05	87489635	0.000876715	0.0729167	0.7	3.05714	384	0.549818	0.56304	0.571034	-0.0588595
AX-147226313	Aradu.A06	105285553	0.000921636	0.14974	0.7	3.03544	384	0.549818	0.562927	0.571034	0.0816955
AX-176815544	Aradu.A01	20804976	0.000962337	0.139323	0.7	3.01667	384	0.549818	0.56283	0.571034	-0.0671204
AX-176820188	Aradu.A08	10368255	0.000993491	0.13151	0.7	3.00284	384	0.549818	0.562759	0.571034	-0.0665132
AX-177640938	Araip.B08	11989978	3.76982e-07	0.115885	0.8	6.42368	384	0.551759	0.58305	0.00723955	0.143463
AX-147218661	Aradu.A03	133806029	1.87513e-06	0.148438	0.8	5.72697	384	0.551759	0.579191	0.018005	0.145033
AX-176807396	Araip.B06	111641521	6.64426e-06	0.147135	0.8	5.17755	384	0.551759	0.576183	0.0425321	0.125716
AX-177640219	Araip.B08	12829161	1.6144e-05	0.28125	0.8	4.79199	384	0.551759	0.574092	0.0686541	0.0620711
AX-176798858	Araip.B06	3947388	1.7875e-05	0.127604	0.8	4.74775	384	0.551759	0.573854	0.0686541	0.125648
AX-176817176	Araip.B04	80419886	2.78043e-05	0.148438	0.8	4.55589	384	0.551759	0.57282	0.0889922	0.113045
AX-177640856	Araip.B08	121657652	4.80806e-05	0.451823	0.8	4.31803	384	0.551759	0.571546	0.121778	0.0552647
AX-176816739	Araip.B06	116015819	5.7399e-05	0.115885	0.8	4.2411	384	0.551759	0.571135	0.121778	-0.107781
AX-147239693	Araip.B01	136819348	6.06086e-05	0.108073	0.8	4.21747	384	0.551759	0.571009	0.121778	0.103888
AX-176799749	Aradu.A07	20199747	6.34129e-05	0.130208	0.8	4.19782	384	0.551759	0.570905	0.121778	0.107478
AX-147225757	Aradu.A06	87825553	8.25253e-05	0.104167	0.8	4.08341	384	0.551759	0.570296	0.144074	-0.115628
AX-176807953	Aradu.A09	113907685	0.000100277	0.0729167	0.8	3.9988	384	0.551759	0.569847	0.160477	-0.138099
AX-176811274	Aradu.A05	91138683	0.000111653	0.106771	0.8	3.95213	384	0.551759	0.5696	0.164938	0.119307
AX-176794797	Araip.B06	111626504	0.0001271	0.105469	0.8	3.89586	384	0.551759	0.569302	0.174344	-0.108027
AX-147226305	Aradu.A06	105157006	0.000169956	0.395833	0.8	3.76966	384	0.551759	0.568636	0.217589	-0.0530807
AX-177640677	Araip.B09	44600895	0.000212778	0.248698	0.8	3.67207	384	0.551759	0.568123	0.255387	-0.0601638
AX-176793992	Aradu.A01	41757911	0.000227925	0.153646	0.8	3.64221	384	0.551759	0.567966	0.257475	0.104011
AX-147262340	Araip.B09	143554366	0.00027077	0.0976562	0.8	3.5674	384	0.551759	0.567574	0.279453	-0.109224
AX-176823266	Araip.B04	70510603	0.000276485	0.134115	0.8	3.55833	384	0.551759	0.567526	0.279453	-0.0669159
AX-147224906	Aradu.A06	12083074	0.000301481	0.130208	0.8	3.52074	384	0.551759	0.56733	0.289482	0.0898817
AX-176809622	Araip.B04	113626212	0.000321551	0.157552	0.8	3.49275	384	0.551759	0.567183	0.294051	0.088779
AX-176817620	Araip.B06	88843161	0.000371522	0.15625	0.8	3.43002	384	0.551759	0.566856	0.324305	0.107138
AX-176822779	Aradu.A03	90830184	0.000444515	0.326823	0.8	3.35211	384	0.551759	0.56645	0.371151	-0.0535188
AX-176822392	Araip.B08	121783058	0.000513126	0.295573	0.8	3.28978	384	0.551759	0.566126	0.410586	0.0505668
AX-176796643	Araip.B06	122552864	0.000546114	0.269531	0.8	3.26272	384	0.551759	0.565986	0.419503	0.0523377
AX-176820010	Araip.B01	2207104	0.000691497	0.307292	0.8	3.16021	384	0.551759	0.565455	0.510751	-0.0543035
AX-176823393	Araip.B06	128311575	0.000730315	0.119792	0.8	3.13649	384	0.551759	0.565332	0.519443	-0.100409
AX-176819834	Aradu.A05	87489635	0.00088028	0.0729167	0.8	3.05538	384	0.551759	0.564914	0.603746	-0.0587221
AX-176815268	Aradu.A07	49832270	0.000916743	0.233073	0.8	3.03775	384	0.551759	0.564823	0.607073	-0.0515892
AX-147226313	Aradu.A06	105285553	0.000978847	0.14974	0.8	3.00929	384	0.551759	0.564677	0.620562	0.0812514
AX-177640938	Araip.B08	11989978	3.51669e-07	0.115885	0.9	6.45387	384	0.55104	0.582549	0.00680162	0.143843
AX-147218661	Aradu.A03	133806029	1.79291e-06	0.148438	0.9	5.74644	384	0.55104	0.578623	0.0173383	0.145165
AX-176807396	Araip.B06	111641521	6.30935e-06	0.147135	0.9	5.20002	384	0.55104	0.575626	0.0406764	0.125945
AX-177640219	Araip.B08	12829161	1.49609e-05	0.28125	0.9	4.82504	384	0.55104	0.573588	0.0668466	0.0622629
AX-176798858	Araip.B06	3947388	1.72811e-05	0.127604	0.9	4.76243	384	0.55104	0.57325	0.0668466	0.12581
AX-176817176	Araip.B04	80419886	2.64427e-05	0.148438	0.9	4.57769	384	0.55104	0.572253	0.085238	0.113294
AX-177640856	Araip.B08	121657652	4.81084e-05	0.451823	0.9	4.31778	384	0.55104	0.570858	0.120762	0.0552693
AX-147239693	Araip.B01	136819348	5.60101e-05	0.108073	0.9	4.25173	384	0.55104	0.570505	0.120762	0.10439
AX-176816739	Araip.B06	116015819	5.61944e-05	0.115885	0.9	4.25031	384	0.55104	0.570497	0.120762	-0.107882
AX-176799749	Aradu.A07	20199747	6.34854e-05	0.130208	0.9	4.19733	384	0.55104	0.570214	0.122787	0.107454
AX-147225757	Aradu.A06	87825553	8.17034e-05	0.104167	0.9	4.08776	384	0.55104	0.56963	0.143657	-0.115629
AX-176807953	Aradu.A09	113907685	9.85425e-05	0.0729167	0.9	4.00638	384	0.55104	0.569198	0.15791	-0.13815
AX-176811274	Aradu.A05	91138683	0.000106139	0.106771	0.9	3.97413	384	0.55104	0.569026	0.15791	0.119609
AX-176794797	Araip.B06	111626504	0.000121551	0.105469	0.9	3.91524	384	0.55104	0.568714	0.167923	-0.108291
AX-147226305	Aradu.A06	105157006	0.00016017	0.395833	0.9	3.79542	384	0.55104	0.568081	0.206523	-0.0532735
AX-177640677	Araip.B09	44600895	0.000209931	0.248698	0.9	3.67792	384	0.55104	0.567461	0.245971	-0.0602775
AX-176793992	Aradu.A01	41757911	0.000216199	0.153646	0.9	3.66515	384	0.55104	0.567394	0.245971	0.104331
AX-147262340	Araip.B09	143554366	0.000260181	0.0976562	0.9	3.58472	384	0.55104	0.566971	0.274856	-0.10953
AX-147224906	Aradu.A06	12083074	0.000283237	0.130208	0.9	3.54785	384	0.55104	0.566778	0.274856	0.0902775
AX-176823266	Araip.B04	70510603	0.000284221	0.134115	0.9	3.54634	384	0.55104	0.56677	0.274856	-0.0668821
AX-176809622	Araip.B04	113626212	0.000308555	0.157552	0.9	3.51067	384	0.55104	0.566583	0.284179	0.0890465
AX-176817620	Araip.B06	88843161	0.000347117	0.15625	0.9	3.45952	384	0.55104	0.566316	0.305163	0.107566
AX-176822779	Aradu.A03	90830184	0.00042498	0.326823	0.9	3.37163	384	0.55104	0.565857	0.357371	-0.0536607
AX-176822392	Araip.B08	121783058	0.000492016	0.295573	0.9	3.30802	384	0.55104	0.565525	0.396503	0.0507139
AX-176796643	Araip.B06	122552864	0.000527245	0.269531	0.9	3.27799	384	0.55104	0.565369	0.407898	0.0524852
AX-176823393	Araip.B06	128311575	0.000717328	0.119792	0.9	3.14428	384	0.55104	0.564676	0.519408	-0.100451
AX-176820010	Araip.B01	2207104	0.000725092	0.307292	0.9	3.13961	384	0.55104	0.564651	0.519408	-0.054155
AX-176815268	Aradu.A07	49832270	0.000886135	0.233073	0.9	3.0525	384	0.55104	0.564201	0.595497	-0.051687
AX-176819834	Aradu.A05	87489635	0.000892892	0.0729167	0.9	3.0492	384	0.55104	0.564184	0.595497	-0.0587255
AX-147226313	Aradu.A06	105285553	0.000949359	0.14974	0.9	3.02257	384	0.55104	0.564047	0.609861	0.0814341
AX-177640938	Araip.B08	11989978	3.44377e-07	0.115885	1	6.46297	384	0.550947	0.582514	0.00668987	0.143944
AX-147218661	Aradu.A03	133806029	1.78329e-06	0.148438	1	5.74878	384	0.550947	0.578549	0.0173211	0.145197
AX-176807396	Araip.B06	111641521	6.1955e-06	0.147135	1	5.20792	384	0.550947	0.575581	0.0401179	0.126026
AX-177640219	Araip.B08	12829161	1.46507e-05	0.28125	1	4.83414	384	0.550947	0.573549	0.0669801	0.062321
AX-176798858	Araip.B06	3947388	1.72398e-05	0.127604	1	4.76347	384	0.550947	0.573166	0.0669801	0.125811
AX-176817176	Araip.B04	80419886	2.59631e-05	0.148438	1	4.58564	384	0.550947	0.572207	0.08406	0.113403
AX-177640856	Araip.B08	121657652	4.77821e-05	0.451823	1	4.32073	384	0.550947	0.570784	0.123281	0.0552917
AX-147239693	Araip.B01	136819348	5.53167e-05	0.108073	1	4.25714	384	0.550947	0.570444	0.123281	0.104478
AX-176816739	Araip.B06	116015819	5.71156e-05	0.115885	1	4.24325	384	0.550947	0.57037	0.123281	-0.107774
AX-176799749	Aradu.A07	20199747	6.37703e-05	0.130208	1	4.19538	384	0.550947	0.570114	0.12388	0.107461
AX-147225757	Aradu.A06	87825553	8.14523e-05	0.104167	1	4.0891	384	0.550947	0.569548	0.143845	-0.115661
AX-176807953	Aradu.A09	113907685	9.59163e-05	0.0729167	1	4.01811	384	0.550947	0.56917	0.155272	-0.138368
AX-176811274	Aradu.A05	91138683	0.000104129	0.106771	1	3.98243	384	0.550947	0.568981	0.155601	0.119726
AX-176794797	Araip.B06	111626504	0.000121489	0.105469	1	3.91546	384	0.550947	0.568626	0.168575	-0.108291
AX-147226305	Aradu.A06	105157006	0.000157634	0.395833	1	3.80235	384	0.550947	0.568027	0.204147	-0.0533236
AX-177640677	Araip.B09	44600895	0.000212061	0.248698	1	3.67354	384	0.550947	0.567348	0.244077	-0.060249
AX-176793992	Aradu.A01	41757911	0.000213595	0.153646	1	3.67041	384	0.550947	0.567332	0.244077	0.104394
AX-147262340	Araip.B09	143554366	0.000256941	0.0976562	1	3.59017	384	0.550947	0.56691	0.27679	-0.109615
AX-176823266	Araip.B04	70510603	0.000283581	0.134115	1	3.54732	384	0.550947	0.566685	0.27679	-0.0668985
AX-147224906	Aradu.A06	12083074	0.000285413	0.130208	1	3.54453	384	0.550947	0.56667	0.27679	0.0902268
AX-176809622	Araip.B04	113626212	0.000299217	0.157552	1	3.52401	384	0.550947	0.566563	0.27679	0.089232
AX-176817620	Araip.B06	88843161	0.000345414	0.15625	1	3.46166	384	0.550947	0.566237	0.305001	0.107606
AX-176822779	Aradu.A03	90830184	0.000425023	0.326823	1	3.37159	384	0.550947	0.565766	0.358978	-0.0536466
AX-176822392	Araip.B08	121783058	0.000482105	0.295573	1	3.31686	384	0.550947	0.565481	0.390223	0.0507832
AX-176796643	Araip.B06	122552864	0.000519303	0.269531	1	3.28458	384	0.550947	0.565313	0.403519	0.0525457
AX-176823393	Araip.B06	128311575	0.00071223	0.119792	1	3.14738	384	0.550947	0.564601	0.519893	-0.100467
AX-176820010	Araip.B01	2207104	0.000722593	0.307292	1	3.14111	384	0.550947	0.564569	0.519893	-0.0541739
AX-176815268	Aradu.A07	49832270	0.000879114	0.233073	1	3.05595	384	0.550947	0.564129	0.604034	-0.0517209
AX-176819834	Aradu.A05	87489635	0.000905082	0.0729167	1	3.04331	384	0.550947	0.564063	0.604034	-0.058673
AX-147226313	Aradu.A06	105285553	0.000941301	0.14974	1	3.02627	384	0.550947	0.563976	0.604034	0.0814778
maf: Mutation Annotation Format;
Rsquare.of.Model.without.SNP and Rsquare.of.Model.with.SNP: The most significant SNP on chromosome ARAIP.B08 showed 54.5% phenotypic variation, significantly higher than the variation (57.2%) estimated without the SNP.
